# Supplementary material for: A 3D Bioprinted Gut Anaerobic Model for Studying Bacteria–Host Interactions
Source: Research (Wash D C). 2023 Feb 27;6:0058. doi: 10.34133/research.0058 (PMC10076011; doi:10.34133/research.0058)
Supplement: Supplementary 2 — Table S1. The gene expression data comparison between cells cultured under aerobic and anaerobic conditions. Table S2. The gene expression data comparison of the cells with and without Salmonella infection under the aerobic condition in the gut 3D model. Table S3. The gene expression data comparison of the cells with and without Salmonella infection under the anaerobic condition in the gut 3D model. Table S4. The gene expression data comparison of cells under aerobic and anaerobic conditions with Salmonella infection in the gut 3D model. Table S5. The gene expression data comparison of the cells with and without Lactobacillus coculture under the anaerobic condition in the gut 3D model. Table S6. The gene expression data comparison of the cells with Salmonella coculture and with Lactobacillus coculture under the anaerobic condition in the gut 3D model. [file research.0058.f2.zip › Supplementary Table 1.xlsx]

## Sheet: annotated_id_human_106
Gene.name	Control Anaerobic1	Control Anaerobic2	Control Anaerobic3	Control Aerobic1	Control Aerobic2	Control Aerobic3	log2FoldChange	pvalue
HBQ1	10.4976	33.6518	48.6755	5.94867	14.075	6.72151	1.36807	0.000988899
RNF186	133.319	95.7783	232.058	56.5124	66.2351	45.5569	1.18903	0.000270639
PHGR1	1319.54	1611.41	5206.02	1082.66	930.604	1058.26	1.17855	0.000142407
ALDOB	4624.18	1647	4318.54	1446.52	1255.98	1548.93	1.17637	5.86764e-06
RNU6ATAC	23.0947	28.4746	52.0715	9.91445	12.4191	8.21518	1.14364	0.0034308
ANKRD37	166.911	128.136	169.798	54.5295	80.3101	43.3164	1.1124	0.000445421
TTR	9868.77	7340.63	19649.1	6336.33	3710.82	5658.02	1.09063	2.11275e-05
EFNA1	3647.91	2265.68	4492.86	1517.9	1924.13	1430.94	1.00466	5.47815e-07
BHLHE40	1152.63	916.366	976.906	464.988	548.096	507.848	0.959314	2.78951e-12
CCDC124	109.175	209.677	387.14	107.076	99.3527	104.557	0.926138	0.000789216
APOA2	5860.79	6374.44	13515.9	4822.39	3424.36	4135.22	0.891959	0.000155262
FABP6	36.7415	73.1281	96.219	25.7776	25.6661	34.3544	0.891913	0.0023756
ENPP7	814.612	773.345	1992.3	617.67	498.419	619.126	0.862723	0.000285425
NAT8B	102.876	92.5426	186.778	72.3755	46.3646	60.4936	0.845548	0.000926793
IQSEC3	75.5825	119.076	186.778	66.4268	61.2675	61.2404	0.801873	0.000711938
MLN	186.857	168.259	710.889	170.529	158.136	129.202	0.785455	0.00406828
LENG9	138.568	156.611	276.205	104.102	110.944	80.6581	0.748983	0.000798201
APOC3	8430.6	6736.19	26189.7	7417	7095.44	5517.61	0.748366	0.00246832
FHL2	267.688	115.84	155.082	84.2729	84.4498	91.1138	0.72592	0.00311576
MOGAT2	69.284	71.8338	106.407	33.7091	43.8808	49.2911	0.723603	0.00137213
DPEP1	942.682	829.648	2806.2	884.369	768.328	660.949	0.721946	0.00223281
SNORD89	93.4284	92.5426	186.778	69.4012	47.1925	63.4809	0.718698	0.00323438
AFP	38865.2	12618.1	19609.4	15736.2	8198.25	12786.6	0.716481	0.00164567
SURF2	51.4381	62.7736	168.666	50.5637	21.5264	44.0632	0.714622	0.00586686
MIF	1287	1839.2	4924.15	1599.2	1326.36	1005.99	0.701594	0.00356881
C3	4028.97	3652.52	7125.87	3193.45	2476.37	2451.86	0.693436	0.000683949
SMIM1	40.9405	50.4778	138.103	34.7006	37.2573	32.1139	0.688425	0.00525753
PRODH	66.1347	63.4208	139.235	47.5894	43.8808	43.3164	0.687863	0.00298034
APOM	2572.95	2233.97	6435.35	2536.12	1601.23	1773.73	0.672073	0.00240879
NME1	180.558	358.522	267.149	171.52	105.148	145.633	0.668917	0.00289854
SLC30A2	256.141	260.155	642.969	253.81	149.857	200.152	0.665993	0.00286097
ANXA6	381.062	685.98	1041.43	462.014	351.046	326.367	0.655021	0.00214103
PI3	594.163	588.907	1282.54	474.902	361.809	477.227	0.646591	0.00298422
RNF39	76.6323	41.4177	67.9193	22.8032	28.1499	27.6329	0.644088	0.00667265
DCHS1	38.841	99.6612	72.4473	25.7776	30.6338	46.3037	0.643941	0.00549718
SERPINA1	36831.8	32710.2	84119.2	29530.2	29176.6	27204.2	0.642752	0.00182292
CCDC88C	184.757	348.167	275.073	124.922	146.545	178.493	0.641687	0.00167687
CEL	573.167	501.542	1213.49	456.065	377.54	418.974	0.63512	0.0024206
XPNPEP2	1863.32	2011.35	3418.61	1429.66	1217.07	1596.73	0.634672	0.000547624
NTSR1	30.443	55.655	44.1476	21.8118	14.075	23.1519	0.623681	0.00693132
MYL9	552.172	676.92	1519.13	495.723	529.053	474.987	0.621487	0.00293771
HCFC1R1	258.24	275.686	625.99	229.024	190.426	197.911	0.620417	0.0038201
FOLR1	432.5	275.039	709.757	307.348	231.823	224.05	0.617809	0.00350452
NUCB1	3349.78	2945.83	7464.33	2709.62	2742.13	2323.4	0.617349	0.00203399
VTN	35238.2	25616.2	79401.1	31709.4	22476.9	22974.9	0.61689	0.00289436
TMCC1	946.881	1207.58	942.946	580.987	708.716	651.24	0.606557	9.88488e-06
CLTB	616.207	542.96	1478.38	500.68	501.731	436.898	0.605083	0.00364648
METTL7B	1292.25	1161.64	3016.75	1137.19	861.885	1071.71	0.602979	0.00282157
SERPINA6	1327.94	902.776	2090.78	995.411	742.661	807.328	0.590996	0.00150431
TMPRSS6	2107.91	1868.97	5938.41	2165.32	1477.04	1550.43	0.590752	0.00561371
HILPDA	142.767	199.97	165.27	107.076	109.288	91.1138	0.588988	0.00075435
B3GNT8	173.21	247.859	370.16	144.751	150.685	162.063	0.588694	0.00185289
APOA1-AS	124.921	110.016	375.82	90.2215	96.8689	94.1012	0.588598	0.0070369
REEP6	3491.49	3398.19	7698.65	3248.97	2735.51	2545.21	0.579013	0.00203781
HRAS	114.424	146.256	285.261	110.05	105.148	73.1898	0.578683	0.00549715
CNPY3	712.785	680.156	1834.95	693.02	599.428	519.797	0.574893	0.00398265
NDUFAF2	58.7864	58.2436	161.874	50.5637	45.5367	45.5569	0.574526	0.00635174
AOC1	3263.7	3172.33	7894.49	3075.46	2694.11	2525.05	0.570819	0.00284605
TICAM1	515.431	268.568	468.643	240.921	236.791	188.202	0.569812	0.00558281
SH3BGRL3	350.619	360.463	758.432	240.921	286.467	271.848	0.567565	0.0053047
GLS2	209.951	211.618	359.972	170.529	118.395	155.342	0.567288	0.00370034
LRRC75A	778.92	605.733	1102.56	519.517	530.709	483.949	0.56552	0.000630866
NTHL1	109.175	192.851	315.825	147.725	89.4174	94.848	0.56459	0.0057052
CDH16	3498.84	2369.87	6343.66	2608.49	2205.63	2361.49	0.56235	0.00282288
CTSA	6451.81	5610.15	11600.6	5339.92	3955.89	5013.5	0.557927	0.0016021
TKFC	1343.69	1263.24	2720.17	1274.01	883.411	997.024	0.557504	0.0023568
CLDN4	12010.3	6490.28	10200.3	5644.3	5671.38	4522.08	0.55708	0.00525527
ANPEP	3736.09	3998.1	5805.97	2876.18	2588.97	3084.43	0.552987	0.000501304
PSAPL1	43.04	36.2405	64.5233	25.7776	19.8705	18.6709	0.552166	0.00755596
CSRP1	1796.13	1475.5	2346.61	1272.02	1077.15	1085.9	0.544395	0.00168137
OSR2	74.5328	119.723	159.61	73.367	63.7513	70.9493	0.542243	0.0034007
C2	346.42	396.056	594.294	281.57	245.07	259.152	0.541036	0.00356263
STARD10	5207.85	5232.86	15550.1	5738.49	4499.02	3973.91	0.53958	0.00624342
P2RY2	157.464	185.732	193.57	98.1531	123.363	108.291	0.539237	0.00175398
DNPH1	582.615	806.997	1705.91	713.841	490.14	551.911	0.535428	0.00561654
GPX4	3052.69	2528.42	8280.5	2711.6	2785.19	1982.85	0.532993	0.00682102
ABHD11	465.042	426.472	699.569	373.775	308.821	281.557	0.529921	0.00275112
MIEN1	373.714	451.711	1135.38	422.356	340.283	297.987	0.525157	0.00707341
RIN3	503.883	537.782	854.651	358.903	366.777	444.367	0.524127	0.00206625
LAD1	3325.63	2940.01	5950.86	2835.53	2515.28	2141.92	0.523755	0.00256737
F10	1049.76	920.896	3012.22	1063.82	798.133	855.872	0.523016	0.00696361
OAF	3726.64	3028.67	6074.25	2892.05	2739.65	2419	0.517322	0.00173295
RELB	153.265	181.202	278.469	126.905	134.126	98.5822	0.516807	0.00509529
NDUFA3	398.908	506.719	1138.78	470.937	328.692	350.265	0.514815	0.00644578
COL6A1	5639.3	4300.97	8811.4	3973.71	4047.79	3803.63	0.51163	0.00200012
TGM2	2129.96	1735.01	3191.08	1543.68	1463.8	1473.5	0.509808	0.00164167
RBP4	2007.14	2356.28	4216.66	2146.48	1328.01	1783.44	0.507451	0.00345953
IL22RA1	979.423	821.882	1522.52	751.516	704.576	658.708	0.505319	0.00157836
NEK8	224.648	243.976	409.78	186.392	172.211	175.506	0.504366	0.00391688
ETHE1	856.602	958.431	2210.77	976.574	671.459	639.29	0.503785	0.00694144
TRMT61A	362.166	382.466	657.685	325.194	255.005	282.303	0.499723	0.00355754
LGI4	4593.74	2637.14	8305.4	3336.21	2929.25	2757.31	0.499478	0.0062631
USH1G	383.161	269.862	693.909	298.425	235.963	240.481	0.499413	0.00662242
PHPT1	681.292	886.597	1565.54	729.704	605.224	534.734	0.498794	0.00515205
LAPTM5	217.3	95.1312	186.778	111.042	68.719	101.57	0.49681	0.00713158
CDX2	3569.17	3952.8	8620.09	3565.24	3183.43	2766.28	0.496499	0.00586349
CELF3	59.8362	54.3607	108.671	35.692	48.0205	38.0886	0.493622	0.00782729
SELENBP1	947.931	1233.47	1923.25	999.377	749.285	855.126	0.492972	0.00246347
LINC02747	700.188	677.567	1429.7	628.576	530.709	522.784	0.492842	0.00545204
DUSP8	676.044	571.434	750.508	384.681	428.873	368.189	0.49252	0.00633715
FLYWCH1	484.988	511.249	712.021	368.818	377.54	366.696	0.491064	0.00115361
CEACAM1	1021.41	718.985	1122.93	700.952	586.181	603.442	0.489528	0.000646978
ITPKA	259.29	259.508	512.791	232.99	216.092	187.455	0.488601	0.00400508
FOXA3	287.633	265.979	340.729	228.032	183.803	160.569	0.485563	0.0023789
NAT8	182.658	147.55	344.125	160.614	116.739	113.519	0.484776	0.00684432
ASGR1	764.223	765.58	1710.43	737.635	585.353	660.202	0.484773	0.00488154
COMTD1	166.911	226.503	397.328	208.204	122.535	119.494	0.48222	0.00810245
LRRC75B	411.505	494.423	946.342	380.715	346.907	402.544	0.480558	0.00561976
ARHGAP4	410.455	555.903	876.159	465.979	298.058	334.582	0.480183	0.00630892
EDF1	1044.51	1294.3	3337.1	1132.23	1096.19	970.885	0.476049	0.00844943
SULF2	1212.47	1299.48	2039.84	977.565	1024.16	945.493	0.474388	0.00268732
RPS27	3610.12	3832.43	7715.63	2975.33	2814.17	2605.71	0.474139	0.00883167
FBLN5	129.12	74.4224	134.707	64.444	57.1278	72.443	0.47405	0.00768238
OS9	5705.43	4683.43	10682.6	4564.61	4623.21	4150.16	0.472744	0.00441458
SUSD2	4842.53	3125.09	9203.07	3909.27	3053.44	3230.81	0.472666	0.00728579
NAB2	764.223	665.918	1238.4	610.73	582.041	536.974	0.472572	0.00234794
UQCR10	937.433	1003.73	1502.15	832.814	722.791	679.619	0.471552	0.0022642
RPS11	6232.41	8400.67	14670.6	6357.15	6080.39	5319.7	0.470273	0.00660622
ATOX1	401.007	429.061	881.819	345.023	375.884	322.633	0.46968	0.00643141
CASZ1	294.982	232.327	316.957	188.375	182.147	178.493	0.468541	0.0022956
ARRDC2	100.777	122.312	164.138	84.2729	71.2028	70.9493	0.46828	0.00751553
ATP5IF1	242.494	263.39	534.299	191.349	195.394	230.025	0.467002	0.00757049
SLC9A3R2	196.305	207.088	431.288	168.546	171.383	151.607	0.466855	0.00742917
HMOX2	405.206	478.892	745.98	385.672	342.767	318.898	0.465997	0.00339715
AP1S1	1068.65	1047.74	1834.95	933.942	838.702	763.265	0.464509	0.00358886
USF2	922.737	887.891	1902.87	802.079	812.208	673.645	0.464145	0.00577012
NAPRT	459.794	433.591	945.21	470.937	325.38	318.152	0.463166	0.0067414
CREB3L1	618.307	564.316	873.895	411.45	423.905	473.493	0.463127	0.00439822
GFUS	204.703	319.045	533.167	240.921	197.877	166.544	0.462108	0.00854332
NDUFB7	374.763	480.833	1365.18	502.663	349.39	303.215	0.460354	0.00922582
DAO	95.5279	77.011	230.926	79.3156	68.719	63.4809	0.459515	0.00915743
LRWD1	123.871	174.731	277.337	127.896	96.8689	98.5822	0.459342	0.00892037
LY6E	3379.17	2530.36	6361.78	2863.29	2492.92	2171.05	0.458724	0.0064835
SOX12	396.808	834.178	1133.12	498.697	492.624	426.443	0.458175	0.00792911
QPRT	6077.04	6457.27	14152.1	6259.99	5543.88	4746.88	0.457762	0.00624613
FAM151A	406.256	465.302	1129.72	458.048	350.218	354	0.456732	0.00871007
PC	1601.93	1192.05	2709.98	1274.01	1074.67	1141.91	0.45567	0.00495688
FBP1	136.468	91.2483	199.23	70.3926	75.3425	93.3543	0.455068	0.00903124
SORCS2	1465.46	1153.87	2385.1	1116.37	1073.01	1040.34	0.454274	0.00419835
TONSL	346.42	480.833	709.757	334.117	322.896	292.012	0.451482	0.00667373
NBL1	666.596	451.711	1604.03	567.107	501.731	455.569	0.451044	0.00923572
TAGLN2	1331.09	1758.96	2240.21	1460.4	997.667	943.252	0.45076	0.00504385
WEE1	1646.02	716.396	504.867	514.56	508.355	576.556	0.448331	0.00948775
PSD4	1107.49	1050.33	2053.43	964.676	847.81	867.075	0.447273	0.00541099
CST3	2952.97	4064.76	7723.56	3907.29	2196.52	2623.63	0.444855	0.00864893
GPX1	555.322	602.498	1215.76	561.158	407.346	437.645	0.444329	0.00886405
VARS1	877.597	1376.49	1373.1	965.668	682.222	685.594	0.444195	0.00506085
MAN2B2	547.973	590.849	886.347	495.723	431.356	405.531	0.443753	0.00366956
ACY3	237.245	218.737	513.923	199.281	213.608	162.81	0.443687	0.00866958
NAGLU	324.375	408.352	623.726	372.783	245.898	239.734	0.443687	0.0059334
UBXN1	620.407	581.142	1258.77	576.03	491.796	465.278	0.443425	0.00696603
CAVIN1	1196.72	1094.98	1973.06	962.693	823.799	923.088	0.443274	0.00624088
PGAP6	1435.02	1707.18	2985.05	1500.06	1209.62	1166.56	0.443258	0.0061094
WIPF3	333.823	297.042	341.861	195.315	225.199	233.012	0.441394	0.00198261
COX6B1	1544.19	1831.44	4366.08	1836.16	1323.87	1150.87	0.440619	0.00969871
AATK	3515.64	3933.38	7299.06	3380.83	3005.42	3009	0.440409	0.00584225
TAF6	465.042	583.083	712.021	450.116	396.583	340.557	0.440367	0.00198357
TMEM205	356.917	377.289	736.925	387.655	268.252	238.987	0.44027	0.00806025
HSD17B1-AS1	305.479	301.572	695.041	241.913	269.08	248.696	0.437219	0.00915496
APOE	11918.9	12106.9	35799.1	14928.2	9849.16	9242.82	0.437146	0.00975725
RPS15	2517.32	2974.31	7054.55	2916.83	2414.27	2009.73	0.435469	0.00939542
GCHFR	351.669	312.574	914.647	365.843	268.252	235.253	0.434727	0.00988849
FAM174C	196.305	245.27	395.064	174.494	187.942	145.633	0.431573	0.00878755
AXIN1	1300.65	1197.23	2306.99	1095.55	1123.51	917.86	0.431423	0.00499819
GSN	11076	6908.98	26086.7	9957.09	8545.99	6919.42	0.430581	0.01075
ALPI	1436.07	1300.13	2844.69	1333.49	1182.3	1073.2	0.430014	0.00670832
ETV4	958.428	1703.95	1849.67	1135.2	845.326	861.847	0.429479	0.00765055
MYO7B	1777.24	1423.08	3019.01	1449.49	1192.23	1353.26	0.428147	0.00622239
OCEL1	353.768	348.814	847.859	316.271	318.757	306.949	0.427552	0.00879477
TNNC1	119.672	106.78	264.885	98.1531	89.4174	89.6202	0.427475	0.010225
HDHD3	1855.97	1710.42	3960.83	1824.26	1549.07	1309.95	0.426736	0.00816972
PRXL2B	742.178	895.657	1332.35	699.96	657.384	648.999	0.426553	0.00290128
ZBTB7B	2061.72	1977.05	2994.11	1735.03	1636.84	1505.62	0.426386	0.000943217
NDUFA13	306.529	396.056	662.213	340.066	256.661	264.379	0.425164	0.00745493
NR1D1	481.839	357.227	407.516	225.058	310.477	239.734	0.424807	0.00841194
GTF3A	388.41	491.835	687.117	361.878	295.574	327.114	0.423863	0.00779083
DHCR7	7223.38	7032.59	9890.18	6504.87	5047.12	4880.56	0.423726	0.00292976
KRT8	16238.7	15974.9	29709	15346.6	12847.1	11491.5	0.423327	0.00694051
C2CD2L	984.672	618.676	1373.1	657.328	678.91	618.379	0.4228	0.005469
MLXIPL	1478.06	1373.25	2077.2	1098.52	1020.02	1221.82	0.421599	0.00303434
SLC50A1	1419.27	1249	2524.33	1298.79	1137.59	964.91	0.42128	0.00614164
FBXW5	1041.36	1018.62	2566.22	1058.86	918.185	730.404	0.419706	0.010081
PRKCSH	5287.63	5534.43	8728.76	4613.2	4650.53	4171.07	0.419584	0.00294688
BATF2	142.767	144.962	288.657	116.991	104.32	106.051	0.419563	0.0103506
TMEM79	155.364	137.196	235.454	132.854	80.3101	117.253	0.418642	0.00815327
EME2	490.237	714.455	1027.85	493.74	445.431	492.164	0.41696	0.00787383
GALNT16	230.947	326.164	315.825	200.272	205.329	196.417	0.414283	0.00258217
EBP	764.223	696.334	1228.21	714.832	459.506	541.455	0.414245	0.0078627
DPP7	1558.89	1742.13	4385.32	1867.88	1453.03	1210.62	0.414161	0.0104875
AP5B1	854.502	675.626	993.886	615.688	626.75	507.848	0.412694	0.00206377
HLA-C	4977.95	3216.99	9763.4	4090.7	3759.67	3004.52	0.412648	0.0101103
ASGR2	270.837	247.212	465.247	234.973	212.78	180.734	0.41116	0.00782774
ACOT7	1178.88	1212.11	2671.49	1187.75	1086.26	884.999	0.41116	0.00871911
RTN4R	203.653	174.731	349.784	161.606	149.857	139.658	0.410255	0.00929432
LCT	372.664	310.632	370.16	314.288	149.857	191.936	0.410058	0.00945113
PARVB	136.468	219.384	287.525	158.631	115.084	96.3417	0.409628	0.0109602
ZNF513	329.624	344.931	605.614	274.63	261.629	260.645	0.409519	0.00956398
LCN12	447.197	636.149	903.327	394.595	365.121	534.734	0.409142	0.00700013
JMJD8	339.072	539.724	843.331	413.433	333.659	306.949	0.408941	0.0100158
LDHD	374.763	433.591	1083.31	422.356	317.929	356.987	0.408553	0.0105363
SYNE4	314.927	440.71	767.488	382.698	267.424	266.62	0.408094	0.0104389
TEX264	256.141	309.338	700.701	307.348	230.167	180.734	0.407766	0.0108499
RHOG	428.301	358.522	587.502	350.972	302.198	235.253	0.406483	0.00827924
ZNF646	790.467	875.595	1188.59	625.602	740.178	624.354	0.406244	0.00209857
HDGF	6324.79	6755.61	10061.1	5277.46	5453.64	4896.25	0.405743	0.005033
DIPK1B	549.023	550.078	1030.11	521.5	452.055	379.392	0.403896	0.009453
ECH1	1107.49	1107.28	1863.25	1158.01	765.016	760.278	0.402244	0.00726655
VSIR	1611.38	878.184	2162.1	1032.09	1063.07	826.746	0.401047	0.00955753
PAXX	184.757	256.919	522.979	256.784	144.061	141.152	0.400553	0.0109501
GAA	1792.99	2000.34	3759.33	1930.34	1535	1502.63	0.400523	0.00733666
SCRN2	3588.07	3374.89	7789.21	3657.44	3113.88	2655.74	0.398242	0.00914505
MFSD3	254.041	269.215	513.923	267.69	189.598	171.025	0.397168	0.0108656
MSI1	349.569	432.944	500.339	285.536	272.392	312.924	0.395769	0.00556248
PRR15	1115.89	727.398	1170.48	696.986	709.544	610.911	0.394155	0.00681454
RPL19	7017.63	7929.54	15295.4	6764.63	6683.95	6137.49	0.394103	0.00909548
ASS1	2482.68	2378.93	5610.14	2401.28	2290.08	2001.52	0.393592	0.0096486
ZNF768	860.801	959.725	1721.75	833.806	818.004	663.189	0.393474	0.00903133
KIF1C	1775.14	1858.62	2852.61	1477.25	1587.99	1414.5	0.392615	0.0044081
RPUSD3	287.633	320.987	559.202	273.639	206.985	224.05	0.391688	0.0113743
DGAT2	2079.57	2035.94	3485.39	2047.33	1516.78	1648.26	0.39143	0.0057314
RPL27A	3707.74	3672.58	9457.76	3556.31	3219.03	2996.3	0.391374	0.0114977
LRP5	5896.49	5891.66	8680.09	5139.65	5109.21	4253.97	0.390847	0.00308056
NDUFB10	466.092	594.085	1220.28	503.654	431.356	401.05	0.389698	0.0113538
INPP5J	575.267	475.656	1030.11	455.073	478.549	432.417	0.389256	0.00916541
NAPA-AS1	91.3289	100.956	181.118	79.3156	75.3425	64.9746	0.388245	0.0116255
ARHGAP39	162.712	247.212	276.205	160.614	146.545	135.177	0.388218	0.0100729
ACE	310.728	294.454	494.679	249.844	227.683	265.873	0.386956	0.00649662
GET3	231.996	371.465	601.086	296.442	220.232	212.848	0.386701	0.0115849
MAN2B1	1107.49	1080.74	1836.09	957.736	957.098	855.872	0.386312	0.00514129
ZNF503	224.648	276.981	346.388	191.349	198.705	168.785	0.385555	0.00873486
TRAP1	1489.61	1871.56	2812.99	1678.52	1258.47	1151.62	0.385472	0.00899096
GALNT6	760.024	946.782	1078.79	710.866	596.116	668.417	0.385442	0.00265482
CCDC137	149.066	174.084	234.322	141.777	118.395	106.051	0.38486	0.00899624
IRAK1	1082.3	1588.76	2104.37	1153.05	1028.3	957.442	0.384181	0.00919465
ATP2A3	680.243	697.629	1313.11	646.422	517.462	572.075	0.382572	0.0102261
POLR2L	240.394	360.463	547.882	263.724	232.651	197.164	0.382077	0.0118702
TEAD4	277.136	358.522	496.943	250.836	216.092	224.05	0.381922	0.0121772
TMEM63C	176.359	172.142	221.87	131.862	101.009	144.139	0.381499	0.00952274
OBSCN	281.335	566.904	609.01	347.006	321.24	280.063	0.381429	0.00983787
ALKBH2	121.772	177.319	170.93	114.016	103.492	97.0885	0.380497	0.00847917
C11orf24	1407.72	1429.56	2699.79	1316.64	1224.52	1162.82	0.380471	0.00815638
LGALS3	24393.2	22071.1	48089.1	25412.7	17222	18077.9	0.38036	0.0154445
KRT18	6658.61	7325.75	13686.9	6585.18	5427.97	5169.59	0.378049	0.0118098
ESPN	1057.11	1003.08	2827.71	1005.33	1054.79	832.721	0.377978	0.0119788
TMC6	1148.43	1019.91	1969.66	1036.06	899.142	852.138	0.377285	0.00797661
BAHCC1	1065.5	1169.4	1362.91	730.695	928.12	879.771	0.376525	0.0038041
SLC29A2	561.62	842.591	855.783	632.542	438.808	453.329	0.376341	0.00902344
IQSEC2	259.29	258.86	485.623	231.007	187.114	220.316	0.375195	0.0116515
NUMA1	4323.95	5146.14	5997.28	3248.97	3862.34	4062.78	0.375037	0.00197959
PODXL2	523.829	1016.67	1669.68	808.028	529.053	542.949	0.374804	0.0121796
SLC46A1	5435.64	5435.42	6977.58	4362.36	4094.99	4375.7	0.374533	0.00235
ARSA	345.37	325.517	704.097	335.109	266.596	270.354	0.37445	0.0114705
HSD17B2	2209.74	1725.95	2867.33	1964.05	1313.11	1412.26	0.374025	0.00732254
DUSP9	374.763	467.243	590.898	377.741	327.036	285.291	0.371761	0.0061596
TRIM26	1129.54	1088.51	1488.56	892.301	830.423	873.05	0.371627	0.00515161
ACTB	47505.7	43739	42301.3	35180.4	29703.1	29434.2	0.371147	0.00613956
TBC1D1	568.968	590.849	656.553	395.587	442.947	461.544	0.371061	0.00319248
SLC51A	1850.72	1334.43	2446.23	1426.69	1225.35	1208.38	0.370204	0.00844549
LTK	171.11	217.443	431.288	199.281	149.857	143.392	0.369695	0.0125046
CTSH	1461.26	1771.25	2767.71	1703.3	1183.95	1178.5	0.369624	0.00870792
IRS1	2969.76	3087.56	3108.44	2313.04	1835.54	2556.41	0.369428	0.00118487
ITGA7	638.252	490.54	1074.26	559.175	471.097	397.316	0.368861	0.0113184
PMF1	435.649	483.422	635.046	382.698	327.864	344.291	0.368847	0.00856635
FAM83G	934.284	953.253	1182.93	693.02	764.188	670.657	0.367531	0.00709439
ZMAT5	255.091	231.033	560.334	245.878	220.232	149.367	0.366915	0.0124922
GRN	3046.4	2982.07	5481.09	2934.68	2485.47	2383.15	0.365438	0.00906109
BID	170.061	262.743	393.932	204.238	154.825	148.62	0.36486	0.0128355
FARSA	492.336	659.447	968.982	541.329	473.581	395.075	0.364753	0.0106446
NCOR2	2861.64	3148.39	4043.46	1842.11	2487.13	2435.43	0.364644	0.00956613
LTBP3	1746.8	1793.9	3086.93	1587.3	1491.12	1463.8	0.364278	0.00911619
PRKAR1B	490.237	804.409	1338.01	680.132	485.172	445.86	0.364248	0.0127665
RPL38	2043.88	2685.03	5002.26	2210.92	2077.3	1898.45	0.362587	0.012491
AGPAT1	1470.71	1502.04	2493.77	1361.25	1216.24	1193.44	0.36171	0.00811676
TCOF1	1319.54	2093.53	2319.44	1232.37	1246.05	1270.37	0.361606	0.0118098
ZNF688	135.419	163.082	315.825	145.742	128.331	107.544	0.361469	0.0125532
TRNP1	420.953	477.597	832.012	479.86	347.734	314.417	0.360308	0.011887
CDHR5	22321	18449	41762.5	18938.6	18563.2	16437.8	0.360185	0.0119097
EFHD2	416.754	546.195	667.873	407.484	375.884	312.177	0.359862	0.0105226
AHDC1	688.641	770.757	774.28	461.022	625.094	528.759	0.359377	0.00329853
EEF2	45788.3	43636.7	80958.7	40088.1	41814.2	33656.1	0.357997	0.0100601
SIGMAR1	672.894	942.899	1390.08	788.199	610.191	613.898	0.357852	0.0108841
RPL3	20023.1	21713.9	38545.3	19273.7	18599.7	16033	0.357665	0.0107736
SPTBN2	742.178	1264.53	973.51	682.114	594.46	717.708	0.356984	0.0112665
TNIP1	2106.86	2074.77	4383.06	1808.4	2093.86	1663.2	0.356541	0.012661
MYH14	6542.09	6023.03	9746.42	5062.32	5741.76	4991.1	0.356381	0.0063791
OGFR	1432.92	1580.34	3186.55	1378.11	1459.66	1243.48	0.355883	0.0128774
KIAA0930	434.599	491.835	564.862	299.417	396.583	378.645	0.355368	0.00418042
MTMR9LP	73.483	135.255	133.575	75.3498	62.0954	72.443	0.354478	0.0136594
RCC1	340.121	472.42	429.024	319.245	240.93	283.797	0.354322	0.0103552
ZNF629	995.17	1133.16	1615.35	878.421	872.648	879.024	0.354322	0.00746618
AVPI1	857.652	921.543	1933.44	896.267	724.447	748.328	0.353465	0.0135401
CXCL16	838.756	539.077	707.493	502.663	493.452	461.544	0.352765	0.00805729
APRT	1185.18	1546.69	3652.93	1618.04	1055.62	1006.73	0.352196	0.012921
ACP2	551.123	572.081	1047.09	576.03	409.002	445.113	0.351976	0.0123561
EPHA1	1337.39	1445.09	2588.86	1330.52	1162.43	1079.92	0.35081	0.012157
G0S2	345.37	372.112	776.544	311.314	312.961	297.987	0.350591	0.0140237
RAI1	1060.25	1414.67	1573.46	900.232	952.13	990.303	0.350039	0.00910758
TUFM	1831.83	2276.03	3474.07	2066.17	1569.77	1408.53	0.349163	0.0124171
SRF	606.76	720.279	649.761	430.287	466.13	476.48	0.348736	0.0100671
CDC42EP1	356.917	401.234	549.014	330.151	303.854	247.949	0.348099	0.0115507
FASN	7301.06	11201.5	11366.3	7716.42	5774.05	6428.75	0.347605	0.0123267
GFER	1107.49	1070.39	2798.28	1149.09	1053.14	799.113	0.346791	0.0135956
MAPK3	2170.9	2094.18	4281.18	2107.81	1994.51	1587.02	0.345666	0.0132483
MVP	1884.31	1595.87	3575.95	1692.4	1589.64	1395.09	0.34525	0.0130138
SHROOM1	844.005	1001.79	1485.17	848.677	779.091	684.847	0.344762	0.00982217
SLC2A5	7673.73	2696.03	6053.87	3831.94	2922.63	3088.91	0.343504	0.0141203
TFF2	626.705	900.834	1271.22	744.575	379.196	626.594	0.343363	0.0141907
UQCRC1	2725.17	2643.61	5251.29	2820.66	2381.98	1918.62	0.343361	0.0126005
RGS14	319.126	269.215	762.96	255.793	283.983	206.873	0.343075	0.0121353
MISP	2019.73	2068.29	4695.49	2086.99	1931.58	1583.29	0.342782	0.0142808
CTSD	2445.93	2353.69	4950.19	2531.16	1893.5	1923.85	0.342531	0.0139193
ITPK1	1487.51	1357.08	2127.01	1363.24	1140.9	1019.43	0.342414	0.00834102
FAM20C	647.7	533.252	1056.15	532.406	524.913	491.417	0.342335	0.010856
TSC22D4	518.58	491.188	1019.92	441.193	462.818	407.025	0.342167	0.0142809
SYT7	2089.02	1870.91	2928.45	1650.76	1671.61	1525.78	0.342004	0.00853236
PYM1	414.654	460.771	820.692	367.826	356.014	336.822	0.341852	0.0146363
SLC39A4	1298.55	852.298	2484.71	1181.8	911.561	736.379	0.341625	0.0142997
CYP2S1	1627.12	1751.19	3196.74	1739	1382.66	1285.3	0.341175	0.0130525
HNF4A-AS1	323.325	239.446	503.735	252.819	178.007	214.342	0.340328	0.0140794
ITGA3	1607.18	1545.4	3244.28	1530.79	1475.39	1261.4	0.339857	0.0131606
TCF3	1167.33	1622.41	2039.84	1139.17	1198.03	1000.01	0.339638	0.0110261
SHARPIN	459.794	523.545	1062.94	499.688	437.98	351.012	0.339295	0.0142592
EIF3G	952.13	1097.57	2365.86	1062.83	936.399	766.252	0.338955	0.014186
RHBDF2	200.504	220.031	302.241	172.511	155.653	174.012	0.338632	0.010716
GSTK1	2363	2286.38	4100.06	2348.73	1821.47	1831.99	0.338042	0.0117139
PDX1	140.667	135.255	130.179	69.4012	105.148	96.3417	0.337947	0.0134599
TRIM15	592.063	380.525	958.794	450.116	427.217	369.683	0.337443	0.0147476
C7orf50	311.778	423.237	775.412	377.741	304.682	254.671	0.337123	0.0145862
MOGAT3	1197.77	1050.97	1533.84	936.916	946.334	870.809	0.33695	0.00571271
APEX1	1280.7	1459.97	1714.96	1180.81	1049.83	995.531	0.336428	0.00579534
PHF23	200.504	245.27	314.693	182.426	168.9	178.493	0.336369	0.0107148
AKR1A1	932.184	924.132	1982.11	959.719	737.694	751.316	0.336353	0.0146467
SH2B1	1205.12	1307.24	2141.72	1077.7	1198.86	1009.72	0.335884	0.0099364
URAHP	199.454	194.145	301.109	156.648	155.653	147.873	0.334573	0.0142726
ALG3	830.358	1015.38	1510.07	895.275	717.823	654.227	0.334512	0.0134516
NOP53	4702.91	4205.83	11764.8	4678.63	4383.11	3576.59	0.334462	0.0146446
PRDX2	2606.55	3191.75	6238.39	3131.98	2370.39	2138.19	0.334022	0.0151444
ADGRE5	369.515	480.833	499.207	378.732	285.639	306.202	0.33355	0.00806424
TMEM184A	953.18	982.375	1862.12	833.806	976.14	790.151	0.333508	0.0126073
CIC	1402.48	1601.7	1683.27	1066.8	1189.75	1182.24	0.33314	0.00600491
CHPF	2445.93	2162.78	6065.19	2547.02	2271.87	1814.81	0.333056	0.015336
SSH3	1170.48	1039.97	1743.26	1035.07	933.915	827.493	0.332781	0.0104633
PCDH1	1346.84	1315.66	2011.54	1189.73	1133.45	1058.26	0.331563	0.00746691
SPAG7	157.464	162.435	327.145	130.871	158.964	122.481	0.331425	0.0153878
FN1	33268.9	21113.3	30127.9	21420.2	19295.1	20672.4	0.331307	0.00730505
CKAP4	1067.6	1012.79	1308.58	836.78	875.96	794.632	0.330949	0.00474413
C19orf47	181.608	187.674	295.449	173.503	146.545	126.215	0.330633	0.0138836
CCM2	162.712	214.207	416.572	185.4	147.373	138.164	0.330509	0.0142862
CIZ1	1169.43	1284.59	2080.59	956.745	1199.68	879.024	0.330137	0.0143455
MAOB	1167.33	936.427	1198.78	750.524	742.661	914.126	0.329337	0.00884825
PARP10	133.319	132.019	212.814	97.1616	114.256	91.1138	0.329186	0.0152722
SGTA	650.849	870.418	1129.72	685.089	634.201	559.379	0.329002	0.0108542
UBXN6	1206.17	999.848	2287.75	1074.73	1071.35	814.05	0.32884	0.0146836
ST6GAL1	3281.54	3122.5	3017.88	2337.83	2158.44	2591.52	0.328487	0.00213394
SOAT2	1615.58	1476.8	2908.08	1571.44	1259.3	1319.66	0.3279	0.0127604
ST14	5543.77	5929.2	9930.94	5510.45	5126.6	4279.36	0.327713	0.0128826
HAAO	1599.83	1450.27	3964.22	1539.71	1571.43	1252.44	0.327622	0.0152845
VPS37C	694.939	714.455	882.951	609.739	553.891	522.037	0.327351	0.00619314
BOP1	245.643	511.896	537.695	338.083	226.855	225.544	0.327348	0.0150068
PEF1	202.603	251.095	367.896	201.263	184.63	152.354	0.32716	0.015501
GBP2	659.248	368.229	807.108	370.801	449.571	395.075	0.32713	0.0150202
PLCB3	3076.84	3046.79	5707.49	2904.93	2641.13	2543.72	0.326995	0.0135117
CNDP2	1034.01	1032.21	1582.52	897.258	869.336	863.341	0.326491	0.00868812
SLC45A3	270.837	333.93	370.16	273.639	178.835	225.544	0.325565	0.0128898
PI4K2A	842.955	865.241	914.647	703.926	612.675	617.632	0.325305	0.00617089
VWCE	354.818	333.283	564.862	336.1	240.102	264.379	0.325213	0.0152811
SLC25A23	627.755	803.761	985.962	592.884	583.697	546.683	0.325143	0.0105316
GPD1	953.18	964.902	1940.23	814.968	779.919	932.796	0.324643	0.0155681
TMEM141	2512.07	2710.92	6815.7	3015.98	1931.58	1943.26	0.323458	0.0135974
PFN1	1204.07	1700.71	2419.06	1392.98	1065.56	1008.97	0.323066	0.015743
USP35	154.314	180.555	302.241	147.725	128.331	124.721	0.322823	0.0157593
IL32	1464.41	1501.39	3604.25	1430.66	1339.61	1106.06	0.322629	0.0145514
RELL2	88.1796	99.6612	158.478	82.29	78.6542	54.5189	0.321463	0.0156451
BCL2L14	987.822	611.558	1058.41	618.662	639.169	653.48	0.321351	0.00992504
POLR2E	1225.07	1353.84	2561.69	1266.08	1170.71	968.644	0.321096	0.015843
PRDX5	701.238	916.366	1502.15	729.704	672.287	660.949	0.320578	0.0165881
MMP15	1714.25	1799.08	3091.46	1784.6	1521.75	1330.11	0.320294	0.0140758
ST3GAL1	114.424	119.723	143.763	68.4097	99.3527	88.1265	0.319948	0.0148036
SLC43A2	766.323	966.844	1081.05	778.285	645.793	613.898	0.319611	0.00978941
FASTK	905.94	1012.79	1816.84	938.899	813.864	756.543	0.319389	0.0155799
INAVA	1997.69	1725.95	2517.54	1569.46	1563.98	1480.23	0.319297	0.00757511
HSPBP1	335.922	594.085	804.844	457.056	338.627	266.62	0.318381	0.0161809
PTPRU	855.552	863.947	1467.06	813.977	725.275	675.138	0.318101	0.0151751
ARHGEF5	431.45	276.333	529.771	270.665	330.348	239.734	0.318095	0.0154003
VPS37B	687.591	570.787	599.954	408.476	510.011	411.506	0.31809	0.0117485
COL17A1	655.048	421.942	774.28	466.971	389.131	440.632	0.317939	0.0134969
SCARB1	4596.89	3582.63	6910.79	3957.85	3594.08	3215.87	0.317894	0.0128818
SUMF2	2415.49	2589.25	3487.66	2391.37	1891.84	1984.34	0.317372	0.00806081
UFC1	709.636	734.516	1299.52	646.422	639.997	623.607	0.317014	0.0137418
CRYBG2	1717.4	1612.05	2732.62	1363.24	1525.89	1396.58	0.316648	0.0130621
AAAS	539.575	644.562	839.935	524.475	495.936	457.81	0.316312	0.00943076
PIGT	1786.69	2004.23	2892.23	1776.67	1459.66	1539.97	0.315527	0.0120337
PES1	1197.77	1499.45	1931.17	1269.05	1092.05	1027.64	0.315315	0.00900064
LGALS3BP	2308.42	3018.31	5109.8	2821.65	2266.9	1966.42	0.315132	0.0165803
MVK	272.937	375.995	544.486	297.434	206.985	206.873	0.315091	0.0151859
CD276	966.826	1498.8	1522.52	1043.99	928.948	861.1	0.31466	0.013042
MRPL17	319.126	460.771	695.041	357.912	306.338	298.734	0.314539	0.0169317
DDR1	4275.66	4234.96	6788.54	3836.89	3777.06	3289.06	0.314448	0.0125816
RABL6	1798.23	2359.51	3862.34	1963.06	1678.23	1657.23	0.314411	0.0167051
ZFPM1	498.635	622.559	856.915	512.577	457.022	415.987	0.314391	0.0140594
MINK1	1633.42	1716.24	2678.28	1452.47	1447.24	1409.28	0.31423	0.0114253
CALR	8305.68	9973.24	12216.4	8466.94	7018.44	6972.45	0.313157	0.00861846
ZNF408	286.584	260.155	609.01	267.69	245.07	197.164	0.313065	0.0157498
SHANK3	395.758	438.121	581.842	339.074	323.724	352.506	0.313035	0.0121014
LZTS3	329.624	351.403	555.806	325.194	284.811	222.557	0.312998	0.0170302
NMB	83.9806	93.8369	131.311	67.4183	59.6116	53.7721	0.312852	0.0148618
DUSP6	1204.07	729.339	841.067	726.729	610.191	669.911	0.312763	0.0110444
CD151	1409.82	1692.3	3098.25	1682.48	1240.25	1143.4	0.312698	0.0169874
TLDC2	241.444	215.501	330.541	200.272	129.986	196.417	0.312522	0.0164462
ITGB4	1423.47	1430.85	2339.82	1339.44	1140.9	1116.52	0.312211	0.0152196
MAP6	263.489	142.373	297.713	150.7	160.62	149.367	0.312032	0.0169855
MYL6	2029.18	2184.78	3702.73	2068.16	1705.55	1693.82	0.311669	0.0159583
FILIP1L	248.792	249.153	245.642	153.674	206.157	184.468	0.311494	0.0100289
TCN2	1355.24	1093.04	3045.05	1388.02	1066.39	973.872	0.310701	0.0166532
SIPA1L3	3106.23	2894.06	3545.39	2245.62	2573.24	2333.11	0.310598	0.00593627
ARHGDIA	2182.45	2940.01	3881.59	2213.9	2199.01	1925.34	0.310486	0.0144658
GPAA1	793.616	1008.91	1597.24	968.642	680.566	616.885	0.310216	0.0167966
CXXC1	270.837	333.93	596.558	272.647	240.102	248.696	0.309712	0.0169453
CLUH	2726.22	3766.42	4816.61	2985.24	2602.21	2424.97	0.309122	0.0141433
MOSPD3	213.101	256.919	431.288	220.101	208.641	174.759	0.308943	0.0166953
CACNG4	305.479	216.796	340.729	197.298	172.211	190.443	0.30888	0.016509
AP1M2	789.417	891.127	1442.15	835.788	651.588	668.417	0.308684	0.0156872
TBC1D2	423.052	316.457	788.996	348.989	329.52	317.405	0.307652	0.0177207
CTSB	7936.16	5472.96	10658.8	6160.84	5718.58	5246.51	0.30712	0.0136247
BTBD2	1409.82	1703.95	2535.65	1423.72	1323.87	1053.78	0.306731	0.0170037
RAB1B	1620.83	1762.19	3300.88	1681.49	1546.59	1189.71	0.306627	0.0169653
SLC4A2	1146.33	1606.88	2301.33	1188.74	1215.41	1047.06	0.305761	0.0174489
PRPF19	1302.75	2015.88	2405.48	1636.88	1154.98	1145.64	0.305691	0.0152181
GRAMD1A	308.629	326.811	507.131	246.87	292.263	244.215	0.305406	0.0164149
COPE	727.482	874.301	2004.75	905.19	732.726	608.67	0.304498	0.0169079
ADAM15	208.902	336.518	448.267	247.861	166.416	182.974	0.304458	0.0159731
TMEM184B	630.904	805.703	1033.51	531.415	651.588	576.556	0.304265	0.0156927
MYBBP1A	279.235	489.246	573.918	358.903	252.521	290.519	0.304131	0.0175748
NHP2	248.792	346.873	556.938	293.468	247.554	197.164	0.303852	0.0175797
CFL1	7293.71	7864.18	11875.7	7150.3	5790.61	6021.73	0.303685	0.0155745
HGH1	145.916	183.144	296.581	146.734	126.675	113.519	0.3034	0.0167566
CLSTN1	2585.55	2822.87	3731.03	2372.53	2214.74	2293.53	0.303154	0.00749942
TMEM104	221.499	278.922	350.916	172.511	211.124	209.861	0.303005	0.0164606
DMAC2	854.502	790.171	1198.78	767.379	728.586	525.025	0.302993	0.0149956
PNKD	2030.23	1707.83	2766.58	1745.94	1587.16	1412.26	0.302452	0.0120114
ZNF710	409.405	597.967	567.126	390.629	380.024	377.898	0.302444	0.0125527
FBXO6	571.068	461.419	1119.54	530.423	457.85	400.303	0.302272	0.0182383
GIT1	555.322	726.751	1016.53	558.184	573.762	467.518	0.301441	0.0167652
SERPINC1	2142.55	1338.96	2797.14	1743.95	1217.9	1298	0.301409	0.0175002
CELP	275.036	305.455	486.755	269.673	216.092	229.278	0.301265	0.0181444
RHOF	2333.61	1602.35	3205.79	1714.21	1681.54	1461.56	0.301172	0.0182497
RPS5	8591.21	9401.16	22377.1	10159.3	7902.68	6515.38	0.301096	0.0165024
ZYX	861.851	820.587	1230.47	652.371	694.641	658.708	0.300994	0.017444
GSE1	3334.03	3281.7	3915.55	2484.56	2925.94	2616.91	0.300838	0.00453089
BRMS1	370.564	449.77	775.412	347.006	356.842	362.215	0.300819	0.0180412
NCLN	1205.12	1443.79	2192.66	1359.27	994.355	884.999	0.299943	0.0182657
B9D1	219.399	315.81	419.968	264.716	184.63	209.114	0.299231	0.017408
MAP2K2	1761.49	1618.52	4183.83	1766.76	1594.61	1273.35	0.29904	0.0167983
GAB2	680.243	685.333	700.701	369.809	541.472	544.442	0.299007	0.0165968
MDH2	2256.98	2464.35	3667.64	2383.43	1915.02	1702.78	0.298887	0.0159524
NOC2L	688.641	950.665	1135.38	759.447	649.932	629.582	0.298512	0.0123004
CES1	4378.54	3834.37	7942.03	3886.47	3606.5	3472.03	0.298467	0.0182054
MARK2	1310.1	1313.07	1571.2	1057.87	1113.58	1014.2	0.298346	0.00641442
APOH	1459.16	1254.18	1414.99	1068.78	683.05	1108.3	0.29822	0.0175739
S100A11	410.455	395.409	619.198	302.391	331.176	328.607	0.297412	0.0185544
TLE5	1787.74	2182.19	4042.33	1868.87	1846.3	1522.05	0.297346	0.0191314
TBRG4	955.279	1208.23	1900.61	1113.39	866.852	784.923	0.297285	0.0192252
MNT	850.303	834.178	882.951	616.679	667.319	619.873	0.297105	0.0112314
NELFE	795.716	1046.44	1976.45	891.309	812.208	758.784	0.295895	0.0180869
FOXP4	2931.97	3039.67	4411.36	2293.21	2761.18	2382.4	0.295819	0.0162289
DDX54	1116.94	1209.53	1761.37	1034.08	1005.95	929.062	0.295819	0.0146921
FTSJ3	281.335	352.05	387.14	220.101	260.801	249.443	0.295788	0.0162454
SMPD2	164.812	221.326	357.708	196.306	158.136	130.696	0.295699	0.0183271
ESPL1	784.169	970.726	1301.79	814.968	595.288	794.632	0.295485	0.0142269
EEFSEC	287.633	406.411	511.659	313.297	294.746	251.683	0.295445	0.0159172
F7	1184.13	1289.77	2347.74	1142.15	1114.41	1129.96	0.295183	0.0171741
SLC23A3	644.551	513.191	987.094	581.978	429.7	479.468	0.295106	0.0183138
EIF3K	2169.85	2094.83	3287.29	2114.75	1747.78	1518.31	0.294874	0.0184327
MGLL	1184.13	1153.22	1591.58	983.514	1020.85	976.113	0.294824	0.00813106
ADAMTSL5	736.93	776.581	1266.7	703.926	644.137	616.139	0.294797	0.017512
F2	4494.01	3755.42	10365.6	4715.31	3669.43	3364.49	0.294787	0.0174718
AKAP17A	1144.24	1054.21	1624.4	873.463	1034.92	834.214	0.294554	0.0157558
SLC37A4	2752.46	2895.35	4940	2888.08	2323.2	2314.44	0.293937	0.0169526
GSS	847.154	1104.69	1451.21	979.548	675.598	724.43	0.293614	0.0177458
GUSB	1551.54	1652.18	2703.19	1568.47	1284.13	1416	0.293049	0.0152119
MTG2	411.505	546.195	607.878	403.518	415.625	315.911	0.292984	0.015175
ELOB	1269.16	1212.76	2988.45	1385.05	922.324	861.847	0.292064	0.0149099
EIF5A	1319.54	2176.37	2844.69	1651.75	1194.72	1197.18	0.291937	0.0187482
P2RX4	1229.27	1050.33	2353.4	1092.57	1098.68	989.556	0.291668	0.0190665
ITGA5	447.197	282.805	486.755	326.186	314.617	171.025	0.291318	0.019261
SEMA4B	838.756	773.993	1076.52	753.498	647.448	566.101	0.291088	0.0138858
DYNLRB1	508.082	544.901	910.119	461.022	476.893	433.164	0.29101	0.0182713
ZNF593	111.274	183.791	355.444	131.862	105.148	104.557	0.29003	0.011155
ACTG1	26044.5	19154.4	18589.5	16644.4	16290.5	13637.2	0.289895	0.0149748
TAPBP	3478.9	2949.07	4138.55	2539.09	2836.52	2505.63	0.289696	0.014047
WNK4	552.172	726.751	877.291	588.919	463.646	519.05	0.289292	0.0156772
CASKIN2	979.423	1021.85	1579.12	865.532	966.205	749.075	0.289139	0.016351
PCNX3	2000.84	2290.91	2951.09	1759.82	1922.47	1643.78	0.289073	0.0148774
ARMC7	90.2791	134.607	213.946	75.3498	105.976	91.8607	0.288933	0.0184173
SLC39A5	6435.01	5553.85	12763.2	6424.57	5706.98	4722.98	0.288889	0.019581
FGFR4	2481.63	3374.89	4975.09	2940.63	2326.51	2158.35	0.288827	0.0209096
ARAP1	3083.14	3246.76	4992.07	2999.12	2740.48	2594.5	0.288529	0.0135236
GDPD2	353.768	286.041	673.533	297.434	270.736	268.86	0.288497	0.0187541
ZC3H7B	1470.71	1848.26	2356.8	1315.65	1448.07	1389.11	0.288168	0.0155838
GBA	371.614	421.942	693.909	377.741	341.111	324.126	0.287851	0.0187426
AMN	3069.49	3273.94	7288.87	3574.16	2792.64	2491.44	0.287731	0.0191833
PRSS3	1019.31	997.907	2362.46	1121.32	860.229	793.138	0.287451	0.0188425
BCAM	5301.27	5088.55	11252	5325.05	5031.39	4317.45	0.28727	0.0201954
CENPB	702.288	918.307	1917.59	817.942	780.747	655.721	0.287234	0.019237
RUVBL2	859.751	1071.03	1751.19	997.394	741.834	702.025	0.287136	0.0200243
SERINC2	958.428	755.225	1378.76	755.481	787.37	679.619	0.286519	0.0174312
ACTN4	12520.5	12853.7	18116.3	11078.4	11452.1	10120.4	0.286499	0.0117534
RNF167	566.869	607.028	952.002	525.466	531.537	466.772	0.286118	0.017999
COX5B	2226.54	2797.63	6636.85	2740.36	2119.52	1876.05	0.285985	0.0155584
S100A16	1650.22	1499.45	3317.86	1665.63	1311.46	1159.09	0.285518	0.0191877
TJP3	1855.97	1626.94	3368.8	1623.99	1664.99	1502.63	0.285411	0.0191701
SCYL1	1072.85	1067.15	2024	1029.12	1016.71	840.189	0.285324	0.0197706
FCSK	803.064	1035.44	1534.98	833.806	718.651	838.695	0.284599	0.0187635
GATAD2A	1229.27	1401.73	1408.19	947.822	1120.2	1038.85	0.284507	0.00751916
PPP1R35	174.26	191.557	393.932	178.46	148.201	123.228	0.284456	0.016289
DHCR24	2693.68	2858.47	3641.61	2645.18	2036.73	2275.6	0.284018	0.0109342
SLC17A9	1592.48	2046.94	2763.18	1747.92	1478.7	1436.16	0.283859	0.0189195
SEMA4G	5564.76	4858.81	7476.78	4247.35	4782.18	4130	0.283546	0.0164124
RUSC2	366.365	370.817	592.03	300.408	341.939	300.974	0.283084	0.0195006
ENSA	1138.99	1312.42	1669.68	1055.89	991.043	1023.91	0.282941	0.01364
SPPL2B	1258.66	1557.05	2010.41	1170.9	1165.74	1157.59	0.282882	0.0178295
SULT1A1	172.16	193.498	353.18	150.7	167.244	138.164	0.282723	0.0192652
TREH	57.7366	105.486	182.25	46.5979	76.1704	61.9873	0.282128	0.0123654
MRPL12	185.807	251.095	549.014	229.024	167.244	178.493	0.282033	0.0157174
SLC43A1	482.888	603.792	913.515	579.996	403.206	397.316	0.281874	0.0206681
RNF220	635.103	801.82	1147.84	676.166	588.665	599.708	0.281844	0.0184935
ACO2	3148.22	3507.56	5376.95	3223.19	2940.01	2702.79	0.281514	0.0163771
NSDHL	425.152	383.761	615.802	419.381	265.768	321.886	0.281349	0.0196633
TFE3	615.158	590.202	820.692	403.518	581.213	452.582	0.28132	0.0204746
NAGPA	281.335	255.625	491.283	268.682	197.05	218.076	0.280963	0.0205034
CIDEC	612.008	648.445	1365.18	700.952	523.258	472.746	0.280898	0.0200209
FCGRT	4901.32	4991.48	13509.2	5919.92	4395.53	4009.75	0.280834	0.017926
PIN1	273.987	347.52	524.111	283.553	251.694	241.974	0.280229	0.0212113
MYC	899.642	1782.9	1122.93	957.736	665.663	853.632	0.280113	0.0202732
RNF157	492.336	579.2	622.594	372.783	384.164	417.481	0.279894	0.0215033
CHID1	564.769	658.153	1116.14	597.842	524.086	493.658	0.279581	0.0204916
THRA	1212.47	1262.59	1795.33	998.386	1079.63	1088.88	0.279081	0.0161956
COX6A1	771.572	851.003	1662.89	890.318	716.167	596.721	0.278994	0.0207612
PHLDB1	874.448	985.611	1537.24	865.532	788.198	772.974	0.278861	0.0198556
MCRIP2	349.569	471.773	800.316	436.236	365.121	254.671	0.278348	0.0209569
PDZD3	1360.49	1306.6	2282.09	1259.14	1125.17	1118.01	0.278291	0.0188918
SLC45A4	604.66	597.32	606.746	477.877	463.646	469.759	0.278178	0.00568152
PDIA5	451.396	568.846	649.761	484.817	360.154	395.822	0.278063	0.016117
RPLP2	5028.34	5177.21	12877.5	5686.93	4505.65	4227.83	0.278026	0.019675
SH3BP1	92.3786	159.199	178.854	102.119	93.5571	71.6961	0.277964	0.018544
MAT1A	360.067	454.947	515.055	327.177	317.101	319.645	0.27737	0.0191398
ISOC2	343.271	459.477	865.971	462.014	270.736	262.139	0.276925	0.0167599
TTBK1	77.682	103.544	168.666	78.3242	56.2999	82.1518	0.276515	0.0190904
CD99L2	212.051	238.799	254.697	185.4	174.695	170.278	0.276375	0.0148834
PEPD	2818.6	2673.38	4912.83	2972.35	2260.27	2193.45	0.276347	0.0204731
MEA1	284.484	337.813	862.575	295.451	314.617	249.443	0.27626	0.0156381
MELTF	2499.47	2367.93	6099.15	2685.83	2354.66	2043.34	0.276128	0.0200391
KRT19	9237.86	7580.73	20598.8	8983.49	8050.05	5709.55	0.275677	0.0179539
COL6A2	447.197	390.879	912.383	368.818	413.142	335.329	0.275566	0.0199764
NTMT1	201.553	209.677	438.08	203.246	205.329	142.645	0.27538	0.020986
PPP1R9B	1994.54	2071.53	3423.13	1706.28	2005.27	1751.33	0.275267	0.0196629
SLC2A1	3985.93	4333.97	4071.76	3644.55	3079.11	2531.02	0.2745	0.0164044
MIF4GD	162.712	220.031	313.561	156.648	162.276	132.19	0.274358	0.0205143
FAM3A	800.965	706.042	1717.23	809.019	720.307	560.126	0.274029	0.0206671
ACTL8	436.699	896.304	570.522	586.936	273.22	334.582	0.27398	0.0200223
ATP5MC2	3305.69	3066.2	4701.15	3041.75	2794.29	2218.1	0.273948	0.0198405
CBLC	987.822	1039.32	2277.56	1097.53	930.604	820.771	0.273702	0.0209739
TOMM40L	323.325	355.286	366.764	291.485	246.726	249.443	0.273634	0.0156216
ECE1	2938.27	2407.4	4278.92	2360.63	2685.83	2091.88	0.273552	0.0178338
NDUFV1	2699.98	2789.22	4563.05	2818.68	2333.96	2163.58	0.273248	0.0194121
PCOLCE	205.752	160.493	305.637	146.734	155.653	141.899	0.273069	0.0214979
SPINDOC	477.64	538.43	735.793	400.544	448.743	362.215	0.27294	0.0224867
GJB1	2127.86	2170.54	4183.83	2295.2	1905.92	1668.43	0.272308	0.022329
SERPIND1	651.899	456.889	1301.79	564.132	464.474	485.442	0.271605	0.0197435
LIF	347.47	397.351	440.344	282.562	324.552	304.709	0.271336	0.0112683
TRAF7	1372.03	1411.44	2156.44	1275.99	1263.44	969.391	0.271293	0.0226333
CLDN15	428.301	309.338	639.574	328.168	326.208	298.734	0.271189	0.0226401
PRCC	602.561	850.356	1021.05	649.397	635.029	513.822	0.27105	0.0207324
RUSF1	1733.15	1909.1	3166.17	1920.43	1598.75	1424.96	0.270739	0.0207094
CENPX	195.255	274.392	451.663	245.878	167.244	170.278	0.270576	0.0200214
ATP5F1D	642.451	795.349	1456.87	783.242	624.266	482.455	0.2702	0.0215082
TMEM150B	424.102	497.659	904.459	456.065	400.723	388.354	0.270064	0.0227449
DCAF11	1132.69	937.075	1583.65	960.711	925.636	828.24	0.269365	0.0183669
HEIH	238.295	287.982	552.41	237.947	261.629	201.645	0.269338	0.0213111
CHMP1A	1569.39	1715.6	3238.62	1655.71	1501.05	1333.1	0.268847	0.022641
VDR	475.54	370.17	678.061	380.715	327.864	375.658	0.268426	0.0223266
PHETA1	502.834	602.498	957.662	493.74	495.936	422.708	0.268227	0.0211027
TRIM16	120.722	97.7198	122.255	84.2729	80.3101	61.9873	0.2677	0.0227313
MLST8	564.769	671.096	1420.65	632.542	562.171	436.898	0.267058	0.0189581
NEK6	670.795	721.573	802.58	535.381	612.675	551.911	0.266771	0.0102817
COASY	1237.66	1227	2148.51	1173.87	1199.68	951.467	0.266723	0.0222796
ANAPC11	255.091	315.163	556.938	294.459	243.414	217.329	0.266641	0.0228768
SYNPO	1948.35	1761.54	2908.08	1450.48	1765.99	1645.28	0.266202	0.0208108
LHX6	108.125	119.723	141.499	74.3584	87.7616	88.1265	0.265673	0.0232837
RFXANK	237.245	277.628	597.69	267.69	219.404	177.747	0.265613	0.0176575
PGGHG	3074.74	5260.04	5427.88	3455.19	3017.84	3478.76	0.264952	0.0230311
MCRIP1	257.191	353.992	783.336	351.963	241.758	238.24	0.264943	0.0175558
TUSC2	255.091	299.631	503.735	258.767	266.596	190.443	0.264789	0.02318
CORO2A	2323.11	2032.05	2482.45	1796.5	1883.56	1742.37	0.264732	0.00493047
GPR35	2791.3	2426.82	4618.51	2710.61	2327.34	1944.76	0.264729	0.0245453
RPS16	10449.3	10144.7	21088.9	10768.1	9371.44	7920.18	0.264395	0.0238495
RAB5C	677.093	790.171	1073.13	638.491	596.944	597.468	0.264328	0.0224588
PITPNM1	1479.11	1456.74	2771.11	1327.55	1328.84	1283.06	0.263735	0.0236446
FBLN1	2747.21	2453.35	4918.49	2560.9	2172.51	1995.54	0.263589	0.0230095
ITGB5	1133.74	1037.38	1344.8	978.557	943.023	837.202	0.263506	0.00897034
SMARCA4	1416.12	1933.69	2024	1291.85	1340.43	1339.07	0.263163	0.0208972
PRMT1	1180.98	1957.63	2373.78	1514.93	1101.99	1064.24	0.262936	0.0236255
FAM234A	1491.7	1612.7	2630.74	1588.3	1381.83	1203.9	0.262648	0.0224816
EPHB3	314.927	273.098	586.37	286.528	268.252	198.658	0.262603	0.0215258
SYNGR2	1430.82	1414.02	2245.87	1448.5	1225.35	1077.68	0.262521	0.0214149
IL4R	511.232	564.963	749.376	420.373	515.806	339.81	0.262374	0.0236329
AP1B1	1717.4	2030.76	2548.11	1774.69	1525.06	1481.72	0.262203	0.0172492
PKM	13388.6	17609	24630.9	15974.2	13338.1	10847	0.261988	0.0212837
SERF2	2370.35	2600.25	4448.71	2524.22	2006.92	1921.61	0.261924	0.0237115
TRIP6	417.803	524.192	721.077	461.022	390.787	330.848	0.261639	0.023706
AGT	11250.2	7878.42	18815.9	10098.9	9017.91	6920.17	0.260598	0.0242418
CD74	241.444	463.36	725.605	360.886	225.199	253.924	0.260537	0.0169412
GMPPA	730.631	750.695	1371.97	767.379	635.857	603.442	0.260257	0.0240625
MRPS15	324.375	398.645	602.218	327.177	293.918	267.367	0.259407	0.0234686
FKBP8	1811.88	1917.51	4872.08	2029.49	1871.97	1366.71	0.2594	0.019844
ILK	1018.26	1072.33	1828.16	1094.56	856.917	825.999	0.258996	0.0242832
ZBED1	1058.16	1194.64	1787.41	991.445	1053.97	985.822	0.25893	0.0202909
NAXE	620.407	867.182	1648.18	789.191	541.472	597.468	0.258667	0.0192506
CUL7	1628.17	1672.24	2516.41	1527.82	1464.62	1374.92	0.257586	0.0210535
TPRN	867.099	753.931	2091.91	890.318	823.799	589.999	0.256336	0.0200999
HPN	3872.55	3456.43	8586.13	4288	3306.79	2950.74	0.256249	0.0245705
FHOD1	239.345	331.988	375.82	255.793	185.458	213.595	0.256204	0.0258222
HMCN2	369.515	320.34	740.32	371.792	256.661	321.886	0.255882	0.0236531
MBD3	458.744	630.325	1039.17	498.697	466.13	394.329	0.255387	0.0219936
LRP1	33171.3	26032.9	39441.9	24916	27027.2	23827	0.255357	0.0221336
CYSTM1	712.785	553.961	714.285	496.714	494.28	471.999	0.255251	0.024066
WNK2	588.914	829.648	853.519	569.09	553.063	575.809	0.255082	0.0224867
RRP7A	393.659	484.716	759.564	424.339	375.056	345.784	0.25488	0.0253423
TRUB2	378.962	475.009	693.909	446.15	322.068	327.86	0.254781	0.0254113
TMEM109	363.216	552.667	518.451	390.629	322.896	336.076	0.254487	0.0246214
APEX2	302.33	325.517	475.435	274.63	280.671	249.443	0.2544	0.0245988
C19orf25	328.574	339.107	682.589	345.023	321.24	254.671	0.254127	0.0254198
GEM	237.245	130.724	129.047	87.2472	125.019	97.8353	0.254039	0.0211694
XYLT2	1435.02	1540.87	2193.79	1464.36	1284.96	1197.18	0.25362	0.0193849
TNS2	81.8811	109.369	173.194	72.3755	81.966	70.2025	0.25334	0.020427
PKN1	918.538	1064.56	2181.34	1036.06	926.464	682.607	0.253309	0.0219813
CRAT	900.692	779.817	1742.13	802.079	835.391	693.062	0.252786	0.0261108
RAD23A	1062.35	1344.78	1851.93	1026.15	1038.24	934.29	0.252438	0.0259804
IGFBP4	575.267	372.759	1341.41	494.731	477.721	331.595	0.252064	0.0157668
MID1IP1	427.251	508.661	547.882	382.698	340.283	377.898	0.251926	0.0241217
GLYCTK	1462.31	1607.52	2653.38	1457.42	1308.97	1279.33	0.25184	0.0268051
PGAP2	383.161	430.355	496.943	347.997	304.682	319.645	0.251733	0.0243838
ATP5MF	475.54	636.797	1009.73	549.261	399.067	413.746	0.251677	0.0227107
SEZ6L2	3230.1	3100.5	5992.75	3094.3	3127.13	2469.04	0.251579	0.0257957
BANP	514.381	516.426	1030.11	512.577	484.344	448.848	0.251373	0.0263362
RRS1	56.6869	96.4255	81.5032	45.6065	33.1176	59.7468	0.251354	0.018028
NFKBIB	262.439	284.746	436.948	231.998	219.404	204.633	0.250939	0.0246499
CDR2	902.791	611.558	629.386	386.664	548.924	468.265	0.250329	0.0239182
RALY	2038.63	2829.99	4615.12	2309.08	2191.56	1957.45	0.249973	0.0259259
SELENON	1290.15	1757.01	1645.91	1098.52	1164.08	1136.68	0.249813	0.0267057
SURF6	439.848	509.308	696.173	363.86	439.636	427.936	0.249667	0.0236937
SH3GL1	1420.32	1503.33	2747.34	1361.25	1347.89	1162.82	0.249583	0.0260653
VPS18	291.833	295.748	482.227	282.562	245.898	230.772	0.249572	0.0266809
PLCD3	1204.07	1033.5	2359.06	1097.53	945.507	986.568	0.249244	0.0245452
UBTF	860.801	1052.27	1520.26	783.242	842.842	909.645	0.248968	0.0259829
SERPINF2	4530.75	2831.29	8969.88	4016.35	3524.54	2869.34	0.248911	0.022575
MRPL24	212.051	327.458	492.415	245.878	199.533	214.342	0.248811	0.0226374
BORCS6	129.12	85.4239	208.286	109.059	77.8263	73.1898	0.248574	0.0207533
ACTN1	2561.41	3108.27	3741.22	2682.85	2274.35	2277.1	0.248525	0.0201096
TAB1	368.465	431.65	664.477	379.724	332.004	308.443	0.248383	0.0270009
QARS1	3289.94	3446.08	5048.67	3219.22	2920.97	2634.83	0.24815	0.0250441
FAM83E	531.177	706.689	783.336	427.313	499.247	573.569	0.248023	0.0256442
AP2M1	2307.37	2406.75	3992.52	2297.18	2181.62	1883.52	0.247937	0.0261933
ARHGEF2	834.557	652.328	1086.71	636.508	674.77	603.442	0.247922	0.0248037
CAPZB	1622.92	1674.83	1968.53	1445.53	1466.28	1267.38	0.247367	0.0119378
PLCH2	89.2294	65.3622	140.367	57.5038	63.7513	56.7594	0.247068	0.0199031
CASP6	338.022	338.46	363.368	286.528	238.446	266.62	0.246948	0.0226573
TNFAIP1	2581.35	2419.05	2812.99	2119.71	2094.69	1865.59	0.246892	0.017591
MAX	1477.01	981.728	945.21	819.925	868.508	845.417	0.246869	0.0257118
ELFN2	312.828	229.091	370.16	200.272	224.372	233.012	0.246801	0.0268989
CC2D1A	579.466	644.562	1205.57	559.175	596.944	519.797	0.246737	0.0271448
RNF187	902.791	1087.21	1562.14	976.574	865.196	750.569	0.246473	0.027205
CES2	1168.38	1223.76	1874.57	1075.72	1077.15	1005.24	0.246399	0.0259938
GNA11	5090.27	4129.47	8367.66	4496.2	4610.79	3586.3	0.246221	0.0274558
ERP29	920.637	1008.91	1521.39	889.327	769.983	846.164	0.246197	0.0272342
ZNF496	678.143	698.276	973.51	606.765	580.385	542.202	0.246107	0.0265295
TIMM13	403.107	518.368	981.434	483.825	412.314	340.557	0.245604	0.0244107
HES1	817.761	735.163	812.768	422.356	620.126	653.48	0.245373	0.0280287
MLLT1	649.8	940.31	1168.21	662.286	654.9	631.822	0.245204	0.0276108
STRN4	1229.27	1338.31	2147.38	1205.6	1224.52	966.404	0.245019	0.0275615
TSPAN18	123.871	91.2483	130.179	63.4525	89.4174	77.6708	0.244988	0.0261504
TMEM161A	398.908	488.599	691.645	467.962	347.734	312.177	0.244919	0.0277707
AP3D1	2179.3	2239.79	3300.88	1855.99	2184.1	1784.19	0.244826	0.0246182
THAP4	417.803	474.362	747.112	393.604	413.142	333.835	0.244808	0.0282363
TST	608.859	754.578	1392.35	754.49	577.074	530.999	0.244694	0.0264317
INTS1	2103.71	2549.77	4066.1	2279.33	2005.27	1866.34	0.24466	0.0274883
KLC4	2073.27	1742.13	4213.26	2012.63	1847.96	1648.26	0.244604	0.0268312
WDR81	803.064	743.576	1267.83	628.576	774.951	672.151	0.244423	0.0269212
SUPT5H	1965.15	2025.58	2527.73	1692.4	1751.09	1693.07	0.244397	0.0160031
ABL1	1300.65	1472.92	1581.39	1108.44	1185.61	1183.73	0.244025	0.0129585
SLC27A4	355.868	427.767	666.741	368.818	391.615	288.278	0.243968	0.0296291
RPS2	22791.3	25399.4	44598.1	24448.1	21845.2	16759.7	0.243948	0.0268422
SEPTIN9	4239.97	4544.94	6520.25	3997.51	4061.04	3503.4	0.243666	0.0250053
GTPBP6	788.368	948.723	1710.43	907.173	760.048	669.164	0.243398	0.0268898
NMRAL1	513.331	682.097	1127.46	577.021	490.14	445.86	0.243275	0.0245431
C19orf54	516.481	656.211	693.909	503.654	475.237	387.607	0.242818	0.0283706
ELF4	1291.2	942.252	1333.48	844.711	1025.82	831.227	0.242811	0.0250153
RPL28	8347.67	9399.87	18075.6	8778.26	8419.31	6596.04	0.242765	0.0258204
POLRMT	1085.45	1260.65	2132.67	1164.95	1054.79	848.404	0.242643	0.0274572
HNF1A	1295.4	1388.79	2502.83	1320.61	1299.04	1093.37	0.242268	0.0282699
WBP2	1441.32	1398.49	2177.95	1162.97	1366.93	1148.63	0.242142	0.0277687
RPL13A	20905.9	22325.4	39323	22558.4	19407.7	16675.3	0.242134	0.028608
RPL35	4733.36	5022.54	15490.1	5719.65	4561.94	3821.55	0.241978	0.0151123
SART1	381.062	383.113	727.869	337.091	358.498	324.126	0.241882	0.0274876
SSR4	1043.46	1148.69	2517.54	1211.55	996.839	854.379	0.241764	0.024248
TGFB1	261.39	264.038	467.511	254.801	240.93	197.164	0.241621	0.0286857
EBNA1BP2	137.518	206.441	217.342	132.854	112.6	147.873	0.241543	0.0285077
MVB12A	228.847	267.92	572.786	268.682	216.092	198.658	0.241334	0.0237004
BMP2	967.876	552.667	717.681	502.663	632.546	516.81	0.241158	0.0278059
RNF26	1410.87	1621.76	1767.03	1380.09	1215.41	1118.76	0.241127	0.0229997
LYPLA2	663.447	838.708	1460.27	739.618	665.663	616.885	0.241046	0.0282237
AGR2	4121.35	5173.32	6107.08	4859.07	2983.89	3625.88	0.240627	0.0277304
VPS28	655.048	670.448	1361.78	644.44	664.007	529.506	0.240404	0.0276317
RING1	487.087	492.482	967.85	504.646	473.581	371.924	0.240313	0.0284737
MT1F	405.206	476.303	815.032	408.476	350.218	365.949	0.240144	0.0264119
SDC1	1147.38	1584.87	1673.08	1338.45	957.926	1059.76	0.240142	0.0259357
NEDD8	268.738	286.688	375.82	192.34	242.586	248.696	0.23989	0.0288338
RXRA	2037.58	1783.55	2739.41	1620.02	1775.93	1616.9	0.23966	0.0254281
C11orf1	480.789	457.536	729.001	413.433	423.905	384.62	0.23957	0.0286037
RPL8	9877.17	10745.3	25158.4	11053.6	9813.56	8343.64	0.239441	0.0237219
MRPL10	1946.25	1720.13	2831.1	1780.64	1675.75	1320.4	0.239289	0.0290216
PSME1	769.472	799.231	1300.65	782.25	658.212	584.771	0.239253	0.0291148
NYNRIN	1027.71	1348.66	1512.34	922.044	987.731	1093.37	0.239134	0.0230503
TAFAZZIN	269.788	295.101	509.395	280.579	256.661	229.278	0.238968	0.0287416
FAM32A	626.705	682.097	1010.87	552.235	553.891	593.733	0.238818	0.0296327
CLDN19	175.309	175.378	259.225	148.717	145.717	159.823	0.238762	0.0272202
MRPL2	205.752	227.15	338.465	191.349	192.082	174.012	0.238426	0.0294768
FLOT1	1010.92	978.492	1978.72	1004.33	935.571	774.467	0.238027	0.0287894
PRELID1	1105.39	1404.96	2129.27	1278.96	1058.11	899.189	0.237761	0.0289697
PALM2AKAP2	1575.69	1143.52	1265.56	943.856	1015.05	1129.21	0.237747	0.023266
PPP6R1	1947.3	2063.12	3861.21	1999.75	1939.03	1676.64	0.237487	0.0301545
CISD3	177.409	218.09	470.907	223.075	163.932	139.658	0.237462	0.0208232
NMT1	1339.49	1603.64	1684.4	1204.61	1240.25	1213.61	0.23733	0.0179635
DHX30	731.681	961.019	1281.41	812.985	768.328	634.809	0.237034	0.0285514
SLC5A6	578.416	911.189	833.144	654.354	544.784	553.404	0.236899	0.0281895
LTBR	1192.52	1146.75	2199.45	1121.32	1089.57	893.214	0.236485	0.0286803
NSMF	976.274	1138.34	2107.76	1049.94	1017.54	803.594	0.23636	0.0292432
EIF3D	2256.98	2416.46	3455.96	2261.49	2179.96	1784.19	0.23634	0.0279162
SNX8	597.312	623.854	1014.26	554.218	536.505	519.05	0.236147	0.0299712
VAT1	3220.66	2883.7	4420.42	2840.49	2793.47	2452.6	0.236144	0.0257325
TBCC	258.24	280.216	425.628	254.801	239.274	181.481	0.236113	0.0294587
PLXNB2	4723.91	4772.09	8245.4	4676.65	4291.21	3799.15	0.236093	0.0321989
GSTM4	241.444	285.394	327.145	211.178	201.189	204.633	0.23574	0.0303635
PLCD1	178.459	180.555	390.536	181.435	149.857	133.683	0.235608	0.0222166
SLC25A6	11822.4	12910	26096.9	12857.1	12334.6	9768.6	0.235552	0.0290485
HDLBP	6840.22	6756.26	9204.2	5496.57	6423.98	5935.84	0.235487	0.0246374
NT5E	281.335	190.262	243.378	193.332	121.707	191.936	0.235483	0.0301671
PLEKHG6	3219.61	2723.86	6529.31	2935.67	2870.47	2522.81	0.235073	0.0273971
PIGS	2011.33	1798.43	2545.84	1804.43	1513.47	1555.66	0.235035	0.0252972
CORO1B	1819.23	1791.96	3606.52	1959.1	1659.19	1458.57	0.235015	0.0301258
PQBP1	581.565	549.431	1006.34	536.372	560.515	399.557	0.234937	0.0304761
TMPRSS4	4604.24	5142.26	8741.22	5065.29	4381.45	4238.29	0.234801	0.0295908
NR1H3	1124.29	1062.62	2201.72	1154.04	943.851	914.126	0.234726	0.0291685
HPCAL1	566.869	535.841	1115.01	575.038	508.355	406.278	0.234487	0.0280183
DUS1L	516.481	659.447	1189.72	618.662	514.978	434.658	0.234205	0.0271988
TMEM191A	54.5874	55.655	138.103	59.4867	42.2249	29.8734	0.23401	0.0127929
LBX2-AS1	610.959	653.622	906.723	570.081	551.408	549.67	0.2335	0.025416
ENTR1	314.927	366.935	446.003	310.322	291.435	265.126	0.233201	0.0268352
RPL4	13107.3	17004.5	19713.6	13263.6	13656	11973.3	0.233048	0.0251354
CLPP	254.041	264.685	572.786	262.733	253.349	162.063	0.232914	0.0226014
IFRD2	391.559	539.724	730.133	452.099	356.014	309.936	0.232817	0.0284706
SLC29A4	1412.97	1810.73	2453.02	1418.76	1519.27	1324.14	0.232715	0.030014
CYB5R3	1126.39	1173.93	2089.65	1104.47	1073.84	943.999	0.232655	0.0312514
MYPOP	143.817	134.607	209.418	107.076	105.976	117.253	0.232454	0.0295173
ABCA3	445.097	600.556	638.442	469.945	404.862	350.265	0.232144	0.0312177
SAMD1	342.221	529.369	560.334	364.852	322.068	332.341	0.231951	0.0314366
PYCR1	496.535	1097.57	1344.8	807.037	519.946	508.594	0.231874	0.02367
SOX13	973.125	995.318	1477.25	853.634	931.432	820.771	0.231752	0.0298354
GALNT12	180.558	174.731	184.514	133.845	125.847	134.43	0.231719	0.0313486
TOMM34	707.536	942.899	915.779	690.046	606.051	672.898	0.23107	0.0288007
NFIL3	413.604	364.993	337.333	275.622	316.273	286.784	0.231037	0.0225412
TFF1	701.238	555.903	1207.83	648.405	330.348	442.126	0.230887	0.0173667
PARP3	75.5825	97.0726	138.103	72.3755	71.2028	62.7341	0.230779	0.0279054
GHDC	522.779	612.205	1233.87	643.448	499.247	445.86	0.230593	0.028426
NPC1L1	914.339	1403.02	1275.75	968.642	750.113	922.341	0.230124	0.0296326
IGSF9	1626.07	1629.53	2588.86	1520.88	1308.14	1534.75	0.230087	0.0310077
AKNA	154.314	201.264	273.941	131.862	163.104	146.38	0.229989	0.0310849
ITPR3	6965.14	6527.81	8736.69	5518.39	6174.77	5516.12	0.229779	0.0328036
GLMP	1137.94	937.075	1752.32	1048.95	878.443	899.189	0.229703	0.032794
GLYR1	1515.85	1681.95	1888.16	1345.39	1416.6	1329.37	0.229497	0.0106744
UBALD1	322.275	361.757	528.639	267.69	273.22	289.025	0.229448	0.0299517
PPP1R3G	115.473	139.137	233.19	132.854	96.0409	95.5948	0.22932	0.0279931
TXN2	562.67	552.667	1215.76	611.722	473.581	457.81	0.229157	0.0277768
PRRC2A	4860.38	6703.84	7342.08	4640.96	4749.89	4587.8	0.229086	0.0295917
SMYD5	1116.94	1406.26	1877.97	1244.26	1039.06	1011.96	0.229005	0.0310188
AURKAIP1	545.874	538.43	1750.05	637.499	527.397	399.557	0.228837	0.0150031
CLPTM1	1884.31	1807.49	3076.74	1768.74	1794.97	1497.4	0.228683	0.032453
CCDC24	252.991	220.031	461.851	247.861	205.329	191.19	0.228617	0.030773
ALDH3B1	1326.89	1032.85	2090.78	1119.34	1021.68	1009.72	0.228312	0.0326416
CNN2	954.229	1078.8	1235	836.78	791.51	690.075	0.22829	0.0322394
C11orf49	511.232	396.704	741.452	393.604	429.7	386.113	0.228251	0.0331281
SPECC1	1061.3	957.136	1203.3	833.806	841.186	855.872	0.227663	0.0255444
TRIR	840.856	1019.91	1899.48	908.164	854.433	774.467	0.227514	0.0290832
MRPL36	200.504	265.332	301.109	210.186	186.286	161.316	0.227419	0.0327539
CLIC1	5099.72	4947.47	6750.05	5055.38	4102.44	3595.26	0.227039	0.0322042
SPR	635.103	790.171	1359.52	765.396	620.126	564.607	0.226845	0.0289908
CARM1	798.865	1130.57	1154.63	823.891	808.069	713.227	0.226775	0.0316182
RAB25	1269.16	1230.23	2322.84	1329.53	1046.52	917.113	0.226614	0.0304037
TMEM63B	799.915	757.167	1000.68	674.183	670.631	596.721	0.226472	0.0315151
DPP9	699.138	849.062	1180.66	697.978	649.104	583.278	0.226412	0.0324446
AUP1	1931.55	2025.58	3497.84	2037.42	1833.06	1541.47	0.225994	0.0330832
SREBF2	3808.52	3979.33	4063.84	3267.8	3199.16	3144.92	0.225771	0.0132322
ATP6V1F	798.865	760.402	1832.69	856.609	704.576	625.847	0.22572	0.0263975
SLC9A3R1	6813.97	5980.97	13731	6521.73	6576.32	5235.31	0.225619	0.0309382
TTC22	567.919	535.841	936.155	490.765	577.074	427.189	0.225551	0.0334074
TTC7A	998.319	902.128	1374.23	807.037	823.799	843.176	0.225462	0.0321903
ATN1	1904.26	1898.74	2599.05	1443.54	1647.6	1686.35	0.225308	0.0327568
PHB2	3787.52	4161.83	6125.19	4129.37	3437.6	2921.62	0.225283	0.0332533
FRAT2	151.165	210.971	186.778	145.742	130.814	133.683	0.225002	0.0343749
AREG	1374.13	1016.67	1169.34	681.123	610.191	710.24	0.224818	0.0163248
VIL1	11787.7	10540.8	17643.2	11214.2	10187	9446.71	0.224781	0.0303969
TECR	1282.8	1624.35	3038.26	1575.41	1298.21	1204.64	0.224548	0.0314295
PLOD1	2387.15	2614.49	5281.86	2681.86	2459.81	1938.78	0.224235	0.0317922
SNRNP25	171.11	295.101	392.8	191.349	157.308	150.861	0.224166	0.0185501
PEA15	290.783	398.645	458.455	242.904	280.671	253.177	0.224093	0.0303458
DGAT1	3281.54	2984.01	4621.91	3186.51	2652.72	2587.78	0.223999	0.0293736
GPANK1	452.445	506.072	1096.9	497.706	487.656	354.746	0.223551	0.0275216
PPP1R14B	246.693	324.223	659.949	319.245	228.511	218.076	0.223313	0.023614
GNPTG	390.51	379.878	729.001	406.493	315.445	282.303	0.223097	0.0294482
NUTF2	1038.21	1615.29	1828.16	1238.32	988.559	1026.15	0.223037	0.0345425
FXR2	324.375	261.449	410.912	227.041	267.424	251.683	0.222997	0.0337219
METTL26	271.887	337.813	796.92	349.98	271.564	220.316	0.222692	0.0207614
UBB	7475.32	7577.49	10613.5	7603.39	5948.74	5696.11	0.222636	0.034549
VPS4A	664.496	707.983	1386.69	698.969	654.9	563.113	0.222532	0.0330118
SARM1	593.113	713.807	808.24	599.824	495.108	575.063	0.222083	0.0264651
RASL10B	108.125	172.789	235.454	139.794	102.664	93.3543	0.22207	0.0271316
PGD	2545.66	3002.13	3715.19	2648.15	2391.92	2298.01	0.22201	0.0253347
DENND4B	911.189	1034.15	1142.18	808.028	850.294	771.48	0.221932	0.0285745
AP2S1	559.521	649.74	1271.22	688.063	518.29	448.101	0.221915	0.0295688
CDA	262.439	163.729	365.632	197.298	192.91	143.392	0.221871	0.0301484
RBCK1	1698.51	1461.27	3450.3	1472.3	1732.05	1246.47	0.221753	0.0314223
PBXIP1	1418.22	1135.1	2365.86	1262.11	1186.44	1107.56	0.221645	0.0341481
SLC6A8	5334.87	5176.56	6017.65	3911.25	5550.5	3246.49	0.221643	0.0350471
ASCC2	699.138	762.991	1254.24	664.268	659.868	640.037	0.221525	0.0352364
TBC1D9B	2712.57	2910.88	4679.64	2506.37	2707.36	2398.83	0.221247	0.0351424
BCKDK	526.978	572.729	1179.53	560.167	505.871	383.873	0.221112	0.0256739
RAB40C	689.69	660.094	1164.82	696.986	607.707	478.721	0.221108	0.034857
SRRT	1035.06	1487.15	1911.93	1133.22	1082.94	1086.64	0.221009	0.0351589
CCDC69	593.113	503.483	828.616	509.603	519.946	427.936	0.220911	0.0340783
TKT	3883.05	3964.45	7542.44	4142.26	3618.92	2834.98	0.220908	0.0325708
ZNF446	201.553	177.319	321.485	135.828	192.91	138.911	0.220844	0.0304711
TLE3	2018.68	2224.26	2216.43	1625.97	1826.43	1693.82	0.220778	0.0251947
AGAP1	1309.05	1190.76	1278.02	983.514	1042.38	1053.78	0.220756	0.0135268
SIRPA	366.365	424.531	547.882	325.194	340.283	318.898	0.220624	0.0355225
EPHX1	745.328	704.1	1195.38	690.046	681.394	604.936	0.220443	0.034747
NPTXR	2518.37	1960.87	3442.38	2095.92	2189.9	1733.4	0.220318	0.034655
RSL1D1	2434.39	2369.87	2913.74	1904.57	2277.66	2048.57	0.220027	0.0203287
PPM1G	775.771	1008.26	1357.25	828.848	738.522	671.404	0.219929	0.0347298
ERGIC3	3517.74	4119.12	6507.8	4050.05	3299.34	2891	0.219889	0.0357775
SPHK2	1513.75	1980.93	3063.16	1731.06	1667.47	1445.87	0.219699	0.0363736
TBL2	652.949	586.319	983.698	606.765	543.128	479.468	0.219624	0.0352642
ABCF1	704.387	993.377	1018.79	685.089	679.738	716.961	0.219325	0.0341291
BOLA3	159.563	242.034	262.621	174.494	137.438	160.569	0.219232	0.034196
PPP1R7	267.688	295.101	335.069	253.81	220.232	228.531	0.219076	0.0315648
ZC3H4	1188.33	1487.8	1302.92	957.736	1090.4	1101.58	0.218753	0.0296265
CHDH	2537.26	2426.17	3162.78	2296.19	2263.59	2003.76	0.218656	0.0205284
FYCO1	442.998	433.591	520.715	287.519	394.099	403.291	0.218418	0.0325706
DDX24	1193.57	1227	1572.33	1012.27	1015.05	1036.61	0.218285	0.0345929
LGALS2	544.824	503.483	1477.25	628.576	437.152	389.101	0.218284	0.0185546
PCSK5	773.671	695.687	791.26	566.115	558.031	655.721	0.218247	0.0293755
PHRF1	1313.25	1256.77	2215.3	1247.24	1183.13	1145.64	0.217905	0.0373659
DCTPP1	261.39	421.295	452.795	323.211	220.232	216.582	0.217807	0.0304366
POLR1H	160.613	193.498	225.266	151.691	136.61	118.747	0.217698	0.0339645
PRR15L	3326.68	3466.79	5331.67	3007.05	3124.64	2572.85	0.217592	0.0355749
FUT2	362.166	400.586	621.462	358.903	320.412	346.531	0.2175	0.0364112
AHCY	5945.82	7404.05	10759.6	7078.92	5582.79	4706.55	0.217378	0.0361786
SMPD1	368.465	295.748	518.451	288.511	298.058	275.582	0.217264	0.0363608
SMPD3	2428.09	1914.27	2686.21	1830.21	1968.84	1763.28	0.217242	0.0294615
DNAJC8	423.052	489.246	477.699	398.561	322.068	354.746	0.21703	0.0339402
VASP	1382.53	1462.56	2254.92	1405.87	1286.62	1178.5	0.216997	0.0366734
NDUFS6	219.399	345.579	661.081	273.639	257.489	206.873	0.216979	0.0216943
IQCE	383.161	377.936	451.663	290.493	298.886	328.607	0.216937	0.0360295
DCTN2	1237.66	1211.47	2046.64	1189.73	1210.45	1004.49	0.216902	0.0365193
MAGED2	1509.55	1570.64	2836.76	1606.14	1386.8	1367.45	0.216892	0.0367556
CLSTN3	2641.19	2505.77	4524.56	2574.78	2392.74	2218.1	0.216841	0.0387108
PRSS8	5606.75	4419.39	10469.8	5472.78	4911.34	3946.27	0.216779	0.0346443
PGAP3	427.251	526.781	774.28	497.706	383.336	376.405	0.216611	0.0358572
RWDD1	324.375	317.751	402.988	242.904	287.295	283.797	0.216445	0.0327374
ADGRG1	1470.71	2222.96	2245.87	1628.94	1390.94	1549.68	0.216165	0.0351729
ARHGEF1	806.214	973.315	1619.88	874.455	816.348	707.252	0.216105	0.0358369
TIMM17B	408.356	431.65	774.28	442.185	350.218	294.253	0.215989	0.0313225
TMCO4	276.086	209.03	569.39	253.81	233.479	200.899	0.215949	0.0290034
FKBP3	679.193	773.345	1008.6	633.534	618.471	651.987	0.215812	0.0342773
BAIAP2L1	894.393	660.741	1027.85	669.226	700.437	634.809	0.215799	0.0341626
CIDEB	575.267	550.725	988.226	513.569	543.956	448.101	0.215636	0.0356246
RBM10	670.795	777.228	1298.39	650.388	662.351	589.999	0.215438	0.0341979
RPL12	6214.56	7419.59	17329.6	6964.9	6825.53	5587.07	0.215179	0.0251199
COX8A	1141.09	1221.17	1537.24	1197.67	899.97	873.796	0.215165	0.0372316
SPON1	3639.51	3669.35	3360.87	3049.69	2742.13	2986.59	0.214973	0.0144936
CYP27A1	2186.64	1536.98	4053.65	2055.27	1775.1	1525.04	0.214846	0.0343324
NOC4L	144.866	235.563	373.556	188.375	162.276	136.671	0.214769	0.0281019
DAP	623.556	921.543	1197.64	722.764	679.738	611.658	0.214744	0.0376198
HLA-A	9059.4	7298.57	18139	9186.73	7487.88	5815.6	0.214708	0.0299946
UBL4A	275.036	337.166	550.146	280.579	291.435	244.215	0.214472	0.035439
FBL	1111.69	1508.51	2021.73	1246.25	1140.07	958.189	0.214358	0.0364873
B3GAT3	334.873	338.46	543.354	324.203	297.23	284.544	0.214295	0.0378226
COMT	1209.32	1425.03	2237.94	1396.95	1052.31	1067.23	0.214185	0.0373228
PTGES2	514.381	740.341	1276.88	661.294	542.3	479.468	0.213759	0.0308278
SH3TC1	475.54	416.765	931.627	454.082	440.464	369.683	0.213727	0.034704
FAM189B	335.922	434.885	438.08	305.365	303.854	254.671	0.213614	0.0365626
MGAT1	1761.49	1906.51	2622.82	1835.17	1583.85	1501.14	0.213492	0.0341629
NKIRAS2	739.029	711.866	860.311	564.132	672.287	582.531	0.213365	0.0331148
P4HB	11751	11507	18227.3	11943.9	10773.1	9061.34	0.213293	0.0369285
DRAP1	172.16	200.617	433.552	156.648	171.383	169.531	0.21318	0.0248489
TBL3	586.814	775.287	1188.59	771.345	553.891	506.354	0.21308	0.0372459
UBL5	404.157	429.061	876.159	440.202	372.573	321.886	0.212802	0.0308518
PHLDB3	517.53	418.06	811.636	390.629	477.721	413	0.212477	0.0380305
ATP5F1E	1488.56	1775.14	2292.28	1462.38	1470.42	1386.12	0.212359	0.0348363
TNFAIP8L1	647.7	678.214	902.195	628.576	565.482	567.594	0.212207	0.0321901
PPP1R16A	1145.29	1250.3	2868.46	1230.38	1130.96	910.391	0.212203	0.0245899
SSR2	1915.81	1958.93	3692.55	2138.55	1774.27	1489.19	0.212166	0.0380634
SURF1	332.773	276.981	649.761	315.28	259.145	218.823	0.211881	0.0259115
FIS1	600.461	552.667	1195.38	617.67	534.021	416.734	0.211875	0.0315244
RASSF7	703.337	791.466	1780.62	894.284	683.05	539.215	0.21168	0.0297874
STN1	203.653	224.561	269.413	156.648	196.222	174.759	0.211618	0.0385724
IGBP1	1798.23	1374.55	2130.4	1505.01	1435.65	1251.69	0.211543	0.0328819
MDK	879.697	951.312	2287.75	928.984	868.508	696.797	0.211436	0.0225617
ERF	2140.45	2132.36	2781.3	1746.93	1914.2	1493.67	0.211202	0.0384759
NSA2	2189.79	1956.98	2621.69	1496.09	1799.94	1771.49	0.211101	0.0391092
HMBS	398.908	555.256	642.969	454.082	303.026	318.152	0.211094	0.0327666
CAPNS1	1334.24	1711.71	3040.52	1595.24	1326.36	1185.97	0.21102	0.0329722
ERBB2	5755.82	5048.42	8775.18	5318.11	5235.06	4551.96	0.2109	0.0377298
METRNL	920.637	768.168	1511.2	828.848	852.777	637.797	0.210823	0.0381458
SDF4	2183.49	2151.78	5323.74	2415.16	2203.15	1806.59	0.210645	0.0321023
AGMAT	915.388	1175.23	1351.59	1033.09	823.799	782.683	0.210578	0.0392214
NDUFB8	307.579	317.751	799.184	363.86	274.048	271.101	0.210546	0.0279878
CDHR2	1471.76	1038.68	2205.11	1116.37	1204.65	1022.42	0.210505	0.0375635
POR	2445.93	2144.01	4874.34	2569.83	2147.67	1880.53	0.21035	0.0364324
SLC66A2	416.754	330.047	618.066	381.706	327.864	280.81	0.21027	0.0382895
STEAP3	231.996	358.522	310.165	252.819	174.695	190.443	0.209989	0.0339651
CHMP2A	479.739	507.366	1107.08	471.928	514.978	411.506	0.209984	0.0319592
DAXX	362.166	390.232	588.634	325.194	282.327	323.379	0.209951	0.0357263
ZNF74	268.738	325.517	442.608	266.699	269.08	227.785	0.209868	0.0392129
DVL1	635.103	667.86	1238.4	612.713	621.782	534.734	0.209581	0.0367596
UBE2Q1	802.015	790.818	984.83	705.909	706.232	633.316	0.20935	0.0329716
LSM7	217.3	294.454	440.344	260.75	198.705	205.38	0.209344	0.0371961
SHROOM3	968.926	772.698	832.012	694.012	698.781	588.506	0.209244	0.038184
RTL8A	241.444	276.981	353.18	210.186	203.673	199.405	0.208866	0.0368582
UBAC1	260.34	287.982	438.08	241.913	252.521	218.823	0.208839	0.0388099
PRKCZ	1097	951.312	2417.93	1040.03	1117.72	834.214	0.208785	0.0325499
MAPKAPK3	356.917	570.787	511.659	412.441	336.971	324.126	0.208354	0.0402457
CUX1	1460.21	1392.02	1934.57	1265.08	1266.75	1216.59	0.208254	0.0373147
GPS1	1059.21	1275.53	2628.48	1247.24	1067.21	935.784	0.208225	0.030357
METRN	133.319	143.668	365.632	151.691	116.739	97.8353	0.208069	0.0188117
SLC25A1	2107.91	2151.78	4070.63	2348.73	1966.36	1647.52	0.208014	0.0385823
PFKL	3585.97	4055.69	8323.51	4215.63	3770.44	3250.22	0.207978	0.0378417
PA2G4	925.886	1309.83	1215.76	949.805	913.217	827.493	0.20789	0.0386323
RHOC	1098.05	947.429	2428.12	1167.92	953.786	844.67	0.207629	0.0315485
SLC2A4RG	1664.91	2302.56	4053.65	2040.39	1735.36	1475	0.207492	0.0299671
GSTP1	6427.66	7468.77	18948.4	8206.19	5870.09	5236.06	0.207408	0.0207777
AIP	989.921	811.527	2447.36	989.462	924.808	634.063	0.207405	0.0223656
KIAA2013	1934.7	1775.78	3690.28	1952.16	1803.25	1452.59	0.207344	0.0365541
CACTIN	304.43	420.648	530.903	332.134	272.392	302.468	0.207207	0.0398364
GIGYF1	1417.17	1486.51	2140.59	1224.44	1316.42	1289.04	0.207136	0.0407579
OPTN	2338.86	1401.08	2843.56	1560.54	1879.42	1466.78	0.206698	0.0403302
RPL10A	6640.76	7022.23	13071.1	7087.84	6512.57	5714.78	0.20655	0.0400735
TUBB4B	4220.02	5681.99	11093.5	5466.83	4489.91	4004.53	0.206509	0.0341671
RPS9	7375.59	7903.01	20956.5	9159.96	7270.13	5944.8	0.206326	0.0250597
RPS6KB2	832.457	936.427	1690.06	921.053	811.38	737.873	0.20609	0.0393469
NIBAN2	926.936	1010.85	1587.05	940.882	899.97	789.404	0.205752	0.0416297
ABCC3	8074.73	6238.54	10003.4	6573.28	6157.38	6407.09	0.205564	0.038201
TUBG1	607.809	891.127	1258.77	791.173	591.977	499.632	0.20547	0.0350267
TRAPPC6A	408.356	452.359	1021.05	504.646	372.573	351.759	0.205337	0.0313463
CPSF1	1819.23	1974.46	2922.79	1910.52	1607.03	1548.19	0.205298	0.0419513
BLVRB	511.232	525.487	1421.78	595.859	490.968	434.658	0.205092	0.0257206
RTKN	1633.42	2015.23	3445.77	1786.58	1842.16	1581.05	0.205023	0.0417044
MAD2L2	312.828	281.511	539.959	322.22	240.93	206.126	0.204973	0.0345674
PAK6	131.22	99.6612	183.382	84.2729	112.6	88.8733	0.204829	0.0366933
CUTA	684.442	911.836	1223.68	798.114	656.556	630.328	0.204792	0.0422131
PYGB	662.397	743.576	880.687	671.209	591.977	555.645	0.20474	0.036894
HSF1	883.896	981.728	1639.12	924.027	924.808	677.379	0.204715	0.0413473
DNAJC4	288.683	337.813	637.31	308.34	320.412	228.531	0.204681	0.0324644
FBXL15	326.474	293.807	756.168	366.835	265.768	247.202	0.204574	0.0286387
RNH1	1063.4	1160.99	2086.25	1197.67	1063.07	910.391	0.204395	0.0412672
TPI1	14988.4	14549.9	26035.7	15304.9	13536	11697.7	0.204316	0.0412804
NDOR1	182.658	257.566	295.449	194.323	178.835	157.582	0.204279	0.0404065
BUD31	489.187	416.118	725.605	427.313	433.012	365.949	0.204248	0.0423783
HNF4A	15342.2	16523.7	21332.3	14021	13901.1	13366.8	0.204242	0.0404382
SQLE	1883.26	1447.68	1343.67	1292.84	874.304	1088.14	0.204236	0.0375644
STK16	481.839	511.249	1088.97	534.389	471.097	366.696	0.204234	0.032247
PLD3	1609.28	1479.39	3432.19	1678.52	1568.94	1261.4	0.204189	0.0368963
ALDH1B1	250.892	448.476	388.272	323.211	200.361	244.215	0.204185	0.0393624
VIPR1	933.234	715.749	1062.94	808.028	567.138	676.632	0.203752	0.0430563
SND1	5139.61	4662.08	6891.55	4727.21	4628.18	3975.4	0.203462	0.0371042
SLC39A13	262.439	309.338	435.816	257.776	256.661	227.785	0.203446	0.0429146
ATP6AP1	1840.22	1586.81	2902.42	1718.17	1633.52	1408.53	0.203258	0.0428243
KDF1	234.096	240.74	356.576	223.075	195.394	176.253	0.203212	0.0399787
RELA	825.109	823.176	1195.38	735.652	801.445	650.493	0.203117	0.0420462
APEH	879.697	1185.58	1833.82	1126.28	880.099	796.126	0.202998	0.0420212
RIN1	320.176	284.746	503.735	282.562	276.532	252.43	0.202782	0.0418346
CDCP1	1742.6	1320.84	1462.53	1232.37	1291.59	1115.02	0.202255	0.0343743
PTMS	6134.78	6057.98	14753.2	6172.74	6226.1	4613.94	0.202238	0.0253274
NR1I2	184.757	218.09	247.905	148.717	134.954	162.063	0.201929	0.0362096
BSG	6051.85	6131.76	10547.9	6951.02	5327.79	4645.31	0.201907	0.0419514
BCR	1576.74	2027.52	2963.55	1661.66	1722.94	1463.05	0.20189	0.0424599
C1orf115	3804.32	3046.14	4599.27	2977.31	3060.89	3132.97	0.201818	0.0373932
CD2BP2-DT	36.7415	62.1265	146.027	48.5808	28.9779	38.0886	0.201744	0.00894511
LSR	4582.19	4266.67	9357.02	4888.82	4431.96	3315.2	0.201697	0.0379843
MRPS21	121.772	149.492	230.926	137.811	115.911	100.823	0.201535	0.0391898
YIF1A	800.965	915.071	1444.42	921.053	787.37	589.999	0.201509	0.0433291
RPL18A	3128.28	4182.54	6533.84	3550.37	3349.01	2767.02	0.20138	0.0389384
ZNF598	608.859	722.868	845.595	614.696	533.193	507.101	0.201074	0.0441512
HPS1	619.357	678.214	1118.4	651.38	592.804	548.177	0.201029	0.0435033
PPP1R37	788.368	855.534	1721.75	844.711	793.994	675.885	0.200916	0.0351326
SEMA6C	2350.41	1558.34	2851.48	1655.71	1598.75	1733.4	0.200586	0.0458595
AMPD2	373.714	405.764	569.39	363.86	336.143	336.822	0.200562	0.0433774
NDUFS7	510.182	553.314	1118.4	603.79	457.85	385.367	0.200562	0.0335972
LRIG1	931.135	1032.85	1219.15	850.66	851.121	822.265	0.200463	0.0411795
SLC7A7	4429.98	2770.45	4419.28	3046.71	3031.91	2760.3	0.200388	0.0440872
LETM1	664.496	786.936	799.184	567.107	650.76	607.177	0.20015	0.0346009
ABHD12	1564.14	1476.15	2609.23	1635.88	1454.69	1172.53	0.200002	0.0456956
MRPL57	354.818	412.235	785.6	409.467	341.939	307.696	0.199931	0.0363682
MYH9	4853.03	5517.61	6279.14	3881.51	4635.63	4539.26	0.199822	0.0410566
PLIN3	1516.9	1399.79	2880.91	1553.59	1440.61	1078.43	0.199673	0.0388777
BRF1	225.698	300.925	510.527	251.827	240.102	221.81	0.199624	0.0377502
CCDC120	853.453	829	1041.43	672.2	779.091	689.328	0.199602	0.0406918
RARA	1117.99	917.66	1650.44	996.403	966.205	791.645	0.199597	0.0443076
PI4KB	1124.29	1038.03	1511.2	1011.27	1008.43	861.1	0.199427	0.0424245
AP2A1	1383.58	1403.67	2466.6	1383.07	1397.56	1133.69	0.199425	0.0444694
REEP2	100.777	51.7721	209.418	68.4097	60.4396	61.2404	0.199407	0.0141639
CSTB	325.425	383.761	484.491	299.417	307.165	303.962	0.199358	0.046731
SMO	492.336	662.035	863.707	566.115	486.828	464.531	0.199288	0.0451852
AGAP3	344.32	467.243	598.822	380.715	331.176	319.645	0.199156	0.0443252
EPN1	3490.44	3301.12	7668.09	3516.66	3478.17	2876.06	0.199052	0.0360658
TTLL12	326.474	639.385	469.775	368.818	293.918	302.468	0.199011	0.0371453
FN3K	613.058	612.852	1000.68	599.824	546.44	544.442	0.198883	0.0454293
RPL14	3205.96	3751.53	5618.06	3083.4	3407.8	2924.6	0.198654	0.0441024
KCNK15	58.7864	81.541	109.803	65.4354	35.6014	52.2784	0.198582	0.0254744
TMEM25	858.701	732.575	1194.25	772.336	703.748	635.556	0.198033	0.0450964
PRRC2B	4217.92	4871.75	4370.61	3009.04	3848.26	3823.79	0.197987	0.0470369
STUB1	403.107	503.483	1162.55	463.996	438.808	408.519	0.197929	0.0282052
CDC37	626.705	964.902	1385.55	793.156	682.222	669.164	0.1979	0.0437524
RACK1	22883.7	25580.6	49821.1	26469.6	23509.3	18505.1	0.197543	0.0394636
LIMK2	555.322	455.594	709.757	486.8	413.142	436.151	0.197533	0.0454738
EGFL7	336.972	350.109	1246.32	464.988	316.273	254.671	0.197471	0.015014
PITPNM2	629.854	478.245	658.817	349.98	561.343	366.696	0.197409	0.0434968
BICDL2	244.593	256.272	436.948	226.05	228.511	204.633	0.197175	0.0410272
CCAR2	1111.69	1309.83	1679.87	1216.5	1060.59	945.493	0.197056	0.0443793
ROGDI	88.1796	104.838	226.398	86.2557	88.5895	83.6455	0.196766	0.0268992
RPS15A	4508.71	4090.64	8625.75	4636	3898.77	3357.02	0.196647	0.0389083
P3H3	287.633	291.218	760.696	337.091	274.876	212.101	0.196573	0.0261375
IMPDH2	1650.22	2039.82	2575.27	1756.84	1523.41	1394.34	0.196524	0.0478081
TMEM250	349.569	464.654	663.345	431.279	332.004	285.291	0.196458	0.0415504
TPM4	1128.49	1065.21	946.342	790.182	759.22	849.151	0.19637	0.0483212
ECSIT	561.62	597.32	1219.15	651.38	545.612	433.164	0.19625	0.0401891
IVD	820.91	1082.68	1145.57	844.711	826.283	802.1	0.196182	0.0376846
COL5A2	1801.38	1519.51	2159.83	1322.59	1370.24	1587.77	0.196178	0.0433697
RPL26	2623.34	1852.79	3837.44	2150.45	2115.38	1896.21	0.196102	0.0472452
LMNA	2033.38	1861.21	3743.49	1886.72	1975.46	1616.9	0.195997	0.0439648
TRIB3	1433.97	1123.45	2854.88	1430.66	1163.25	889.48	0.195989	0.0298083
MACROD1	266.638	420.001	811.636	392.612	303.026	267.367	0.195831	0.0306838
RIOX1	176.359	227.15	287.525	208.204	149.857	157.582	0.195829	0.0459885
PNKP	429.351	527.428	879.555	471.928	425.561	397.316	0.195796	0.0385181
ATP5ME	275.036	367.582	744.848	300.408	272.392	281.557	0.195783	0.0265537
EHMT2	680.243	1005.67	1302.92	795.139	676.426	718.455	0.195728	0.0449707
CARD10	736.93	659.447	1369.71	677.157	721.963	565.354	0.195648	0.0420646
FDFT1	1325.84	1249	1394.61	1157.02	793.994	938.024	0.195583	0.0440046
TRIM21	508.082	381.172	744.848	459.039	403.206	334.582	0.195527	0.0456602
SSRP1	1310.1	1685.83	1837.22	1315.65	1318.91	1190.45	0.195495	0.0450564
LIG1	493.386	692.452	974.642	612.713	501.731	438.392	0.195448	0.0435835
LZTS2	1085.45	1262.59	1936.83	1141.15	1106.13	970.885	0.195356	0.0467733
ARHGEF16	720.133	751.989	1800.99	850.66	712.028	551.164	0.195336	0.0324142
MVD	1509.55	1762.84	3486.52	1813.35	1369.41	1470.52	0.195259	0.0387274
ECHS1	2216.04	2202.25	3920.08	2385.42	1919.99	1750.58	0.19523	0.0459402
FLOT2	938.483	1276.18	1454.61	1033.09	796.478	873.796	0.195112	0.0455308
EIF3FP3	77.682	79.5996	146.027	76.3413	46.3646	52.2784	0.195108	0.0206142
WWC1	756.875	710.572	799.184	573.055	639.169	600.455	0.195099	0.0421046
OBSL1	2011.33	2075.41	4055.91	2252.56	2025.14	1663.2	0.194985	0.0449484
STX10	190.006	208.383	434.684	192.34	187.942	157.582	0.194872	0.0316121
SFXN3	1487.51	1452.85	2476.79	1507	1261.78	1336.83	0.194871	0.0474612
PADI2	395.758	469.184	421.1	356.92	238.446	345.784	0.194806	0.0460062
RPS6	10460.8	10075.5	14800.7	9987.82	9093.26	8595.32	0.194676	0.0464131
ABHD14B	1151.58	1168.11	1615.35	1184.78	985.248	884.252	0.194503	0.0472592
MAST2	1464.41	1432.15	1858.73	1255.17	1217.07	1281.57	0.194331	0.0448527
PLBD2	971.025	999.848	1031.24	780.268	760.048	825.999	0.194012	0.0473249
RHBG	467.142	448.476	796.92	434.253	405.69	447.354	0.193886	0.0472446
COLGALT1	1569.39	1760.9	1593.84	1529.8	1272.54	1209.13	0.193725	0.0378961
SORBS3	1100.15	1143.52	2086.25	1018.21	1158.29	926.075	0.193369	0.0447031
AHSG	31510.6	45486.3	89801.8	43958.7	35665.1	32825.6	0.193259	0.0368984
EIF3F	3131.43	2971.72	4524.56	3044.73	2930.08	2349.54	0.193172	0.0462124
NOP10	435.649	571.434	612.406	470.937	394.099	318.898	0.193127	0.0441773
MGAT3	878.647	690.51	1125.2	695.003	741.006	613.898	0.192978	0.0464654
ACY1	77.682	92.5426	134.707	67.4183	72.8586	64.9746	0.192753	0.0377761
U2AF2	1858.07	2472.76	3112.97	2018.58	1987.88	1737.88	0.192732	0.0480134
DNM2	2443.83	2258.56	4074.03	2419.13	2339.76	1975.38	0.19251	0.0498836
NT5C3B	290.783	322.281	568.258	308.34	283.155	242.721	0.192319	0.0426067
EGFR-AS1	703.337	583.73	904.459	560.167	626.75	449.594	0.192181	0.0493747
ANKRD54	123.871	149.492	249.037	123.931	125.847	97.0885	0.19185	0.0353004
SP6	1630.27	1518.86	2019.47	1392.98	1525.06	1268.87	0.19182	0.0413127
TRIP10	858.701	824.47	1305.18	773.327	808.897	701.278	0.191793	0.0495977
UNC5B	1048.71	776.581	1334.61	838.763	837.874	749.075	0.191624	0.0496757
KXD1	486.038	567.551	944.078	491.757	506.699	432.417	0.191609	0.0444629
SLC25A5	6902.15	5684.57	10207.1	6784.46	5960.33	4602.74	0.191539	0.0497387
DDX19B	305.479	273.098	407.516	277.605	233.479	253.924	0.191455	0.0501292
GATD1	690.74	924.132	878.423	709.875	621.782	688.581	0.191405	0.0423395
SUN2	823.01	911.189	1211.23	856.609	822.972	669.911	0.191365	0.0461277
PRAG1	522.779	487.305	598.822	425.33	452.883	391.341	0.191215	0.0478272
UBE2M	446.147	566.904	1090.1	491.757	541.472	400.303	0.190916	0.0396875
FLII	2794.45	2943.89	4834.72	2747.3	2751.24	2412.28	0.190889	0.0488274
ACSS2	3296.24	2767.22	4312.88	3089.34	2618.77	2593.01	0.190877	0.0463408
USP21	404.157	475.656	578.446	402.527	353.53	374.164	0.190874	0.0501688
ATP5PD	948.981	993.377	1461.4	941.873	853.605	764.759	0.190826	0.0492313
FKBP11	510.182	563.021	851.255	596.85	375.056	396.569	0.190818	0.0439384
DYNC2I2	498.635	634.208	1185.19	614.696	485.172	431.67	0.190729	0.0351687
ZDHHC8	368.465	590.202	580.71	389.638	382.508	359.974	0.190665	0.0475149
ZIC2	108.125	120.37	127.915	90.2215	86.9336	92.6075	0.190603	0.0491014
CDK18	2744.07	2259.85	3887.25	2385.42	2513.62	1882.77	0.190549	0.0496129
GRHPR	533.277	673.684	1081.05	637.499	557.203	488.43	0.190292	0.0475968
LDLR	5811.46	4091.29	4510.97	3033.82	2663.48	3228.57	0.190115	0.0277743
VPS51	2458.53	2699.27	5064.52	2894.03	2532.67	2003.76	0.190068	0.0519476
RAPGEFL1	694.939	621.912	700.701	546.286	508.355	544.442	0.189714	0.0505056
CCDC106	59.8362	106.78	123.387	65.4354	62.0954	50.7848	0.189698	0.0270116
JPH2	531.177	440.71	752.772	439.21	446.259	425.696	0.189582	0.0503094
TMEM219	736.93	645.857	1459.13	730.695	675.598	557.885	0.189332	0.0432148
DHRSX	411.505	456.889	640.706	423.347	396.583	355.493	0.189115	0.0508598
ENKD1	83.9806	138.49	230.926	116.991	79.4822	78.4176	0.188973	0.0252663
MYO1C	2302.12	2372.46	3333.71	2192.09	2188.24	1958.2	0.188959	0.048747
NDUFA10	1501.15	1496.21	1877.97	1459.41	1280.82	1262.15	0.188933	0.0403332
MED15	1486.46	1533.1	1879.1	1302.76	1434.82	1256.92	0.188929	0.0403668
STMN3	162.712	155.963	281.865	137.811	160.62	100.076	0.188918	0.035607
ERCC2	430.4	579.847	666.741	473.911	420.593	407.025	0.188848	0.0508249
MAB21L4	695.989	772.698	1145.57	673.191	745.973	592.24	0.18878	0.0508222
IMPDH1	132.269	223.914	263.753	171.52	120.051	115.759	0.188608	0.0337608
ZNF48	234.096	297.042	483.359	263.724	206.985	185.962	0.188564	0.033295
SHBG	120.722	171.495	319.221	139.794	105.148	111.278	0.188535	0.0223195
FHIP2B	445.097	476.303	881.819	445.159	452.055	416.734	0.188474	0.0472372
P3H4	354.818	498.953	851.255	427.313	383.336	331.595	0.188429	0.0390748
NOP14-AS1	144.866	131.372	255.829	139.794	111.772	118	0.188421	0.0434411
PACSIN3	332.773	421.295	665.609	362.869	326.208	303.962	0.188344	0.0436738
NDUFA2	456.644	506.072	843.331	520.509	391.615	394.329	0.188118	0.0468807
MLF2	3364.47	3467.43	5718.81	3491.87	3255.46	2761.05	0.187964	0.0491701
DBNL	806.214	869.124	1429.7	798.114	802.273	749.075	0.187905	0.0518289
TYRO3	2499.47	2603.49	3944.98	2531.16	2210.6	2159.85	0.187847	0.0511456
TATDN2	207.852	221.326	224.134	158.631	174.695	186.709	0.187784	0.049586
PAFAH1B3	293.932	501.542	702.965	404.51	278.188	278.569	0.187749	0.0323812
RFLNA	1134.79	1011.5	2669.23	1311.68	870.992	961.923	0.187595	0.0363451
KHDRBS3	76.6323	70.5395	76.9752	54.5295	53.816	41.0759	0.187551	0.0375722
PLTP	593.113	616.088	1167.08	721.772	417.281	483.949	0.187512	0.0404863
TNFRSF14	436.699	351.403	727.869	390.629	343.595	358.481	0.187493	0.0474057
SLC25A39	1905.31	2569.19	3318.99	2373.52	1744.47	1615.4	0.187409	0.0495822
RPS18	9305.05	9970.65	22955.6	11069.5	8770.36	7838.03	0.187367	0.0348331
DBN1	577.366	1190.11	1186.32	769.362	644.965	638.544	0.18725	0.0422887
PTPRH	653.999	481.48	1138.78	558.184	596.944	449.594	0.187001	0.0454194
EXOSC1	188.956	205.147	335.069	153.674	196.222	178.493	0.18681	0.0485014
SMIM6	67.1845	58.2436	160.742	57.5038	59.6116	36.5949	0.186744	0.0164692
SERPINA4	319.126	318.398	490.151	304.374	222.716	283.797	0.186701	0.0468917
SLC25A10	146.966	223.914	312.429	187.383	115.911	135.177	0.186661	0.0327087
SZRD1	1191.47	1373.25	1447.81	1097.53	1077.98	1049.3	0.186602	0.046746
RPL31	6313.24	6549.81	13123.1	6870.72	6370.16	5926.13	0.18648	0.0567899
SLC9A3-AS1	1436.07	1813.32	2415.66	1392.98	1410.81	1411.52	0.186364	0.0494318
FKBP10	1323.74	1807.49	2253.79	1637.87	1169.05	1172.53	0.186006	0.0538354
ELP5	224.648	271.156	470.907	279.588	191.254	171.025	0.185992	0.0369771
PLOD3	836.656	761.697	1362.91	798.114	741.834	635.556	0.185895	0.0493816
RPL23A	4025.82	4554.65	6665.15	4149.2	4152.12	3731.93	0.185882	0.0516571
RPAP1	582.615	739.694	828.616	597.842	572.934	520.544	0.185844	0.0526904
GPA33	2048.08	1549.28	2551.5	1844.09	1536.66	1321.15	0.18583	0.05353
TEAD3	934.284	966.196	1450.08	878.421	944.679	781.189	0.185745	0.0537364
DCTN1	1464.41	1903.27	2473.39	1561.53	1535	1533.25	0.185603	0.0520646
CDK4	918.538	1418.55	1798.73	1218.49	799.789	831.227	0.185316	0.0417728
MTA2	805.164	1047.74	1061.81	831.823	760.876	701.278	0.185306	0.0532435
ZBTB9	174.26	194.145	255.829	149.708	141.578	136.671	0.185264	0.0409319
SYNGAP1	573.167	768.168	659.949	521.5	524.086	565.354	0.185101	0.0503892
MRPS7	424.102	521.604	724.473	496.714	376.712	400.303	0.185075	0.0535764
SBNO2	581.565	667.213	938.418	514.56	622.61	481.708	0.184922	0.0510258
VPS26B	1276.5	1276.83	1458	1207.58	1073.84	1031.38	0.184786	0.0408436
ATAD3A	154.314	245.917	328.277	182.426	168.072	155.342	0.184614	0.0431165
TMUB1	330.674	379.878	784.468	382.698	350.218	251.683	0.18452	0.0374937
LTBP4	1642.87	1966.69	2688.47	1760.81	1627.73	1638.56	0.184447	0.0508218
ABHD15	307.579	291.218	444.871	297.434	240.102	255.417	0.184153	0.0536312
MED9	339.072	344.284	449.399	317.263	322.068	259.152	0.183991	0.0528539
RNF123	808.313	851.651	1480.64	830.831	764.188	690.822	0.183791	0.0506643
RPL32	7113.15	7958.02	15606.7	8314.26	6762.61	5838.75	0.183789	0.0409555
RFLNB	410.455	324.87	383.744	272.647	280.671	318.152	0.183718	0.0538569
ICAM3	99.7269	76.3638	259.225	98.1531	70.3748	65.7214	0.183637	0.0158463
ARHGAP1	1072.85	1129.28	1247.45	927.001	948.818	914.872	0.183613	0.0503652
MOGS	1727.9	2129.77	3065.42	1984.87	1731.22	1598.97	0.183601	0.0547703
ZMIZ2	897.542	1394.61	1160.29	922.044	897.486	896.202	0.183567	0.0555266
SPRED2	1861.22	1386.2	1368.57	1207.58	1235.29	1198.67	0.183483	0.0545993
TPSG1	103.926	203.853	304.505	146.734	112.6	129.949	0.183461	0.0315355
COL18A1	2369.3	2682.44	5641.83	2867.26	2530.18	1968.66	0.183391	0.0408263
TMEM120B	252.991	226.503	304.505	205.229	198.705	195.671	0.183314	0.0546261
PTTG1IP	4339.7	3847.31	5027.16	3968.76	3535.3	3367.48	0.183248	0.0442935
PRKACA	610.959	691.157	858.047	529.432	568.794	616.139	0.183235	0.0540141
TOMM40	1010.92	1570.64	2234.55	1387.03	1070.53	889.48	0.183049	0.0437344
CHMP7	344.32	306.102	372.424	286.528	285.639	246.455	0.183028	0.052162
ACD	352.718	397.998	616.934	379.724	329.52	300.974	0.182996	0.0515994
ANTXR2	238.295	200.617	271.677	179.452	173.039	198.658	0.182951	0.0562013
TMEM253	158.513	141.079	279.601	130.871	121.707	131.443	0.18287	0.0379596
LPP-AS2	52.4879	60.185	90.5591	46.5979	41.397	33.6076	0.182791	0.0257598
ARMC5	344.32	422.59	621.462	389.638	349.39	295	0.1827	0.0536074
PEMT	289.733	405.116	740.32	382.698	307.993	275.582	0.182677	0.0387029
ACLY	3492.54	4029.81	3834.05	3689.17	2574.89	2944.77	0.182634	0.0503013
VEGFB	477.64	404.469	848.991	420.373	471.097	359.974	0.182633	0.0498736
PIEZO1	2893.13	3444.14	3949.51	2754.24	2723.09	2551.93	0.18252	0.05474
NOA1	636.153	702.159	862.575	688.063	589.493	466.025	0.18238	0.0538691
GOLGA2P10	112.324	216.148	238.85	137.811	129.986	109.785	0.182353	0.0379033
GDPD5	575.267	562.374	796.92	518.526	468.614	475.734	0.182334	0.0543375
SCRIB	625.655	963.608	1301.79	770.353	659.04	675.885	0.182296	0.0486901
CELSR3	1505.35	1948.57	1616.48	1240.3	1433.99	1379.4	0.182267	0.0534907
BAHD1	1024.56	1168.75	1202.17	912.13	1057.28	820.771	0.18223	0.045291
PWWP2B	364.266	383.761	718.813	380.715	404.034	259.152	0.181967	0.0506634
PARS2	76.6323	101.603	97.351	69.4012	67.0631	51.5316	0.181611	0.040771
CNOT3	612.008	720.926	1017.66	592.884	634.201	568.341	0.181559	0.0558588
EPS8L1	318.076	308.044	606.746	336.1	296.402	223.304	0.181443	0.0465749
GUCD1	2395.55	2558.19	3596.33	2382.44	2338.1	2177.02	0.181351	0.0599152
HMGXB3	1545.24	1779.02	2124.74	1546.65	1455.52	1407.04	0.181332	0.0516812
NOMO1	799.915	736.458	793.524	737.635	606.051	539.961	0.181244	0.0519973
RPL10	13637.4	14434.1	25276.2	14968.8	13090.5	11103.2	0.181232	0.0519827
POLR1D	1222.97	1043.85	1424.04	1022.18	1058.93	930.556	0.181147	0.0493632
CNTROB	178.459	249.8	275.073	160.614	181.319	182.228	0.181102	0.0571782
PRMT5	551.123	732.575	731.265	592.884	448.743	471.999	0.181099	0.054987
NABP2	346.42	366.935	605.614	352.955	277.36	286.038	0.181076	0.0426447
ZSWIM8	2040.73	1714.3	2944.3	1629.94	1919.16	1627.35	0.181069	0.0570746
PCK2	946.881	935.78	1516.86	1037.05	842.014	740.113	0.180952	0.0560221
RPL13	20786.2	22141.6	51799.8	25175.8	21149.7	16734.3	0.180881	0.0385562
CSK	731.681	980.434	1324.43	835.788	788.198	706.506	0.180776	0.0566856
TMEM120A	1368.88	1058.09	2354.54	1275.99	1219.55	926.075	0.180736	0.0514095
RPL6	6187.27	5604.97	10777.7	5901.08	5734.31	5325.68	0.180727	0.0615736
TRIM65	224.648	308.691	218.474	190.358	203.673	193.43	0.180523	0.0575967
ARHGEF40	336.972	314.515	509.395	282.562	338.627	256.911	0.180305	0.0552148
XXYLT1	164.812	273.098	333.937	210.186	160.62	172.519	0.18022	0.046571
VWA1	618.307	559.138	1550.82	743.584	559.687	458.556	0.180051	0.0347475
CYP2W1	764.223	1100.16	1787.41	962.693	807.241	826.746	0.179849	0.0522936
POMGNT1	498.635	541.665	773.148	512.577	443.775	415.987	0.179671	0.0566188
MYL12A	1779.34	1507.21	1762.51	1481.22	1343.75	1327.87	0.179353	0.0490605
TAOK2	1047.66	1097.57	1554.22	964.676	1055.62	886.493	0.179345	0.0571317
SMPDL3B	112.324	141.726	242.246	119.965	81.138	103.063	0.179196	0.0288119
YDJC	445.097	524.839	937.286	564.132	390.787	298.734	0.179128	0.0380015
RPL18AP3	91.3289	113.251	172.062	103.11	78.6542	55.2658	0.178823	0.0323723
RUSC1	551.123	535.841	792.392	476.885	458.678	495.898	0.178689	0.0584167
ARL2	199.454	236.21	543.354	235.964	178.835	161.316	0.178483	0.0245805
EIF4G1	5462.94	7325.1	7503.95	5136.68	5625.02	5290.58	0.178479	0.058216
PCIF1	621.456	735.163	1071.99	615.688	572.934	572.075	0.17845	0.0526507
GUK1	580.516	591.496	1060.67	578.013	626.75	479.468	0.178339	0.0565677
PSMB10	129.12	120.37	286.393	131.862	108.46	98.5822	0.178254	0.0329052
FAH	251.942	335.871	450.531	296.442	234.307	241.974	0.178126	0.0552508
PFKFB3	1057.11	1223.76	1098.03	834.797	1011.74	916.366	0.178017	0.0533107
LLGL2	1385.68	1459.33	2266.24	1491.13	1352.85	1093.37	0.177963	0.0565703
TBCB	183.708	270.509	344.125	213.161	178.007	189.696	0.177958	0.0530203
TARBP2	197.354	273.745	400.724	247.861	194.566	183.721	0.177883	0.0502141
MYD88	445.097	402.528	582.974	358.903	392.443	366.696	0.177881	0.059976
ADCY5	131.22	117.781	167.534	106.085	89.4174	104.557	0.177834	0.0511693
HDGFL2	250.892	383.761	637.31	263.724	317.101	289.772	0.177764	0.0429423
AGFG2	707.536	508.661	792.392	572.064	497.591	507.848	0.177745	0.0587328
RPL7A	14221.1	13412.9	28861.2	14759.6	13151	11157.7	0.177692	0.0437156
MSX1	398.908	334.577	607.878	349.98	283.155	320.392	0.177669	0.0494989
TNRC18	1956.75	2409.34	2777.9	1810.38	2057.43	1957.45	0.177624	0.051378
OTUD5	729.581	860.711	1040.3	649.397	776.607	709.493	0.177575	0.0552102
POLR2J	109.175	122.312	245.642	120.956	96.8689	101.57	0.177551	0.0409691
IFNGR2	633.004	581.142	811.636	611.722	534.849	483.202	0.177541	0.0569578
PKP3	2417.59	2198.37	5089.42	2721.52	2139.39	1744.61	0.177465	0.0434289
PUS1	138.568	236.21	218.474	164.58	131.642	128.456	0.17738	0.0494186
CPLX1	101.826	143.02	184.514	90.2215	120.879	100.076	0.177111	0.0537776
SLC66A1	300.231	268.568	507.131	274.63	291.435	205.38	0.177095	0.0515938
TXNDC17	226.748	230.386	227.53	175.486	178.007	179.987	0.177051	0.0582091
CGN	2693.68	2035.29	3197.87	1971.98	2214.74	2127.73	0.176963	0.0560052
TMED3	701.238	812.822	1240.66	846.694	631.718	620.62	0.176903	0.0592678
GTF2F1	826.159	801.82	1450.08	791.173	784.058	709.493	0.17683	0.0561795
C6orf132	1298.55	1159.05	1188.59	845.703	976.968	1004.49	0.176772	0.0590088
TFEB	174.26	163.082	314.693	132.854	151.513	165.797	0.176619	0.0461826
YIF1B	190.006	245.27	425.628	234.973	185.458	141.152	0.176535	0.0366097
GRK6	644.551	702.159	1251.98	691.037	613.503	577.303	0.176502	0.0527947
MYO15B	4151.79	5155.2	9559.64	4653.84	4397.19	4053.82	0.176456	0.0517925
MRPL34	192.106	203.853	320.353	188.375	184.63	166.544	0.176399	0.0574658
KCNAB2	218.349	309.338	522.979	280.579	225.199	233.012	0.176252	0.0481094
TJAP1	413.604	478.892	544.486	385.672	366.777	362.215	0.175949	0.0591924
D2HGDH	475.54	663.977	893.139	535.381	468.614	492.164	0.17591	0.0562798
CIB1	437.749	538.43	794.656	467.962	409.002	376.405	0.175715	0.0490065
FABP1	754.775	975.256	2389.63	787.208	781.575	807.328	0.175628	0.0223774
MRPS12	285.534	369.523	791.26	356.92	296.402	233.012	0.175409	0.0291458
FAM193B	1375.18	1631.47	2379.44	1367.2	1369.41	1372.68	0.175337	0.060094
FOXD2-AS1	313.877	350.109	353.18	277.605	277.36	287.531	0.175171	0.0523626
SSU72	847.154	922.19	1231.6	866.523	838.702	739.366	0.175135	0.0562626
YBEY	112.324	100.956	164.138	94.1873	97.6968	73.1898	0.175108	0.0488252
RPP25L	198.404	170.848	268.281	190.358	158.136	115.759	0.175101	0.0536116
FLAD1	298.131	425.178	526.375	343.04	269.908	303.962	0.17507	0.0557573
RPS25	6721.6	7438.35	8855.55	6348.22	6332.91	6088.2	0.174962	0.0566305
NDUFB11	517.53	581.142	1073.13	592.884	482.689	421.215	0.174896	0.0459126
UBE2O	602.561	758.461	781.072	593.876	603.568	554.151	0.174887	0.0566434
SCNM1	177.409	174.084	414.308	204.238	139.922	118	0.174878	0.0285193
DDX56	665.546	859.416	1228.21	764.404	720.307	627.341	0.174821	0.0621142
LRP10	1570.44	1342.19	2673.76	1421.73	1491.95	1256.92	0.174816	0.0580768
PML	470.291	537.135	647.497	414.424	490.14	376.405	0.17479	0.0603723
UBQLN4	478.689	694.393	611.274	507.62	443.775	421.215	0.174751	0.0604471
PHGDH	1849.67	2207.43	3634.82	2208.94	1894.32	1728.18	0.1747	0.0605274
PHB	3010.7	4562.41	4899.25	4002.47	2795.12	2796.15	0.174674	0.0607709
NIPSNAP1	3178.66	3627.93	4909.43	3494.84	2898.62	2730.43	0.174521	0.0592471
REPIN1	2021.83	2173.78	3093.72	2192.09	1867	1584.78	0.17431	0.0631573
SLC12A9	448.246	509.308	722.209	475.894	410.658	393.582	0.174252	0.0608383
SF3B2	1717.4	1875.44	2731.49	1686.45	1665.81	1585.53	0.17421	0.0618351
HMGA1	2030.23	3305.65	3081.27	2148.46	2124.49	1700.54	0.174185	0.0503317
WWP2	664.496	692.452	899.931	644.44	615.987	559.379	0.17417	0.0576533
LDLRAP1	154.314	204.5	262.621	131.862	153.169	185.962	0.173979	0.0626698
ARSL	1530.55	1448.32	2911.47	1672.57	1498.57	1210.62	0.173834	0.060409
PTPN6	526.978	493.129	800.316	445.159	471.097	461.544	0.173719	0.0613937
GCN1	3249	4072.52	4375.14	3379.84	3082.42	3028.41	0.173661	0.0595397
MEP1A	7509.96	5461.95	6664.02	5763.27	4297.83	5617.69	0.173628	0.0619165
STAT6	2104.76	2083.18	2974.87	2046.34	1995.33	1804.35	0.173626	0.0589938
VRK3	420.953	421.942	723.341	432.27	411.486	354.746	0.173532	0.0608466
GLIS2	387.36	418.06	602.218	311.314	408.174	325.62	0.1735	0.0579962
USF1	354.818	373.406	708.625	359.895	336.971	300.228	0.173422	0.0485661
GOT2	1597.73	2018.46	2114.55	1834.17	1379.35	1424.96	0.173235	0.0614431
POLD2	694.939	1277.48	1644.78	1040.03	716.995	718.455	0.173203	0.0481153
RAB11FIP5	1683.81	1683.24	2709.98	1585.32	1657.53	1493.67	0.173099	0.0672421
ITM2C	1702.71	1953.1	2841.29	1960.09	1521.75	1556.4	0.173054	0.0642787
MIIP	441.948	601.85	1085.58	636.508	381.68	378.645	0.172991	0.0394424
DPP3	847.154	1111.16	1496.49	1065.8	716.167	719.202	0.172988	0.0547865
BAIAP2-DT	205.752	275.039	303.373	195.315	196.222	210.607	0.172981	0.0616687
PCSK6	3201.76	3371.66	4001.58	2994.17	3242.21	2480.24	0.172978	0.0552302
IFNLR1	530.127	425.178	430.156	366.835	352.702	359.227	0.172934	0.0618426
ESRP2	1408.77	1769.96	2133.8	1620.02	1359.48	1352.52	0.172907	0.061089
ATP5F1B	7686.32	8010.43	9952.44	7952.38	7046.59	6182.3	0.172751	0.0550962
RPL37A	9436.27	9977.77	18106.2	8897.23	9863.24	8827.58	0.172707	0.0585889
LAMB3	8330.87	6180.94	12379.4	6987.71	7611.24	6094.17	0.172602	0.0633467
FXYD5	230.947	221.326	585.238	206.221	217.748	203.886	0.172584	0.0291113
CANT1	844.005	875.595	859.179	754.49	701.264	681.113	0.172538	0.0542676
CRYL1	1028.76	851.651	1155.76	838.763	742.661	856.619	0.172537	0.0625132
DMTN	1163.13	1063.92	2110.03	1159	1111.92	922.341	0.172531	0.0548751
RAD9A	356.917	403.175	512.791	387.655	316.273	285.291	0.172409	0.0625053
PLEKHA4	351.669	410.941	752.772	381.706	357.67	335.329	0.172262	0.0513061
ZNF526	280.285	287.335	406.384	267.69	251.694	246.455	0.171885	0.0637613
FDXR	294.982	258.213	697.305	309.331	256.661	223.304	0.171799	0.0342402
CMBL	1052.91	660.094	1028.98	745.567	706.232	662.442	0.171758	0.0627787
HAL	479.739	402.528	450.531	395.587	303.854	376.405	0.171746	0.0624483
ACADS	658.198	553.961	1504.41	740.61	579.557	490.67	0.171696	0.0409145
UBA52	2433.34	2718.03	4317.4	2727.47	2308.29	1973.14	0.171689	0.0581735
RPN1	3799.07	4563.06	5386	4161.1	3578.35	3566.14	0.17162	0.0585207
PAQR7	512.282	432.297	673.533	418.39	415.625	410.012	0.171436	0.0621918
EIF3L	2799.7	2653.32	3206.92	2517.28	2540.12	2197.19	0.17143	0.0508229
RNF40	1261.81	1368.08	2268.51	1269.05	1314.77	1176.26	0.171217	0.0647677
OVOL1	1797.18	1402.38	1772.69	1270.04	1217.07	1185.23	0.171182	0.0584478
DDOST	2978.16	3086.26	4337.78	3258.88	2713.98	2406.3	0.171091	0.0632504
DOK4	2173	1767.37	3220.51	2014.62	1944.83	1592.25	0.171076	0.0638207
KMT2B	1377.28	1736.31	1719.49	1176.85	1347.89	1295.01	0.171067	0.0655194
ARHGEF17	2773.46	2866.23	4190.62	2660.05	2644.44	2529.53	0.171033	0.0670991
S100A4	39.8908	45.3006	70.1833	25.7776	27.322	25.3924	0.171026	0.0145205
GTPBP3	173.21	298.984	249.037	183.417	160.62	157.582	0.171005	0.0474405
IHH	847.154	856.181	1700.25	894.284	843.67	762.518	0.171003	0.0582355
CCDC86	234.096	519.662	524.111	297.434	273.22	288.278	0.171	0.0425864
TOM1	547.973	577.259	1455.74	639.482	589.493	500.379	0.170929	0.041576
CCDC142	642.451	673.684	984.83	573.055	638.341	575.809	0.170899	0.0636743
CPTP	290.783	300.925	699.569	321.228	294.746	255.417	0.170875	0.0438426
EHD1	2036.53	1764.13	2808.46	1730.07	1790	1680.38	0.170854	0.063731
SLC16A5	560.57	625.148	747.112	511.586	537.333	478.721	0.170693	0.0640642
PLEKHH3	315.977	319.693	579.578	317.263	299.714	250.19	0.170654	0.0512154
PPP2R5D	1037.16	1006.97	1584.78	951.788	937.227	902.176	0.17062	0.0643151
GAMT	474.49	598.615	1385.55	692.029	399.895	336.076	0.170546	0.0246621
SCAF1	1747.85	2166.01	3377.85	1896.64	2050.81	1462.3	0.170516	0.0578438
SLC38A10	1669.11	1615.94	2922.79	1767.75	1551.56	1342.06	0.17042	0.0570338
ALDH2	565.819	553.961	738.057	520.509	435.496	474.24	0.170361	0.0645262
TRIM28	4180.13	5964.79	7507.35	5343.89	4290.38	3764.79	0.170311	0.0631773
IRF3	568.968	602.498	974.642	579.996	553.891	516.063	0.170293	0.0664119
PNPO	2408.14	2791.81	2603.57	2413.18	1976.29	2093.38	0.17029	0.0587246
RNASET2	263.489	278.275	416.572	283.553	244.242	218.076	0.170277	0.0643108
HOXB9	161.663	381.819	184.514	142.768	141.578	156.088	0.170264	0.0288655
CHMP4B	1843.37	1628.23	2093.05	1461.39	1560.67	1553.42	0.170184	0.0596544
PIGQ	273.987	397.351	665.609	332.134	270.736	244.962	0.170155	0.0346143
HELZ2	1078.1	1086.57	1837.22	1015.24	1159.11	918.607	0.170084	0.0668037
DMKN	469.241	550.725	858.047	533.398	427.217	440.632	0.169945	0.0594252
H6PD	1956.75	2177.66	1788.54	1461.39	1682.37	1759.54	0.169785	0.0578834
KDELR3	241.444	254.33	333.937	209.195	222.716	173.266	0.169755	0.0575665
CAD	963.677	1970.57	1379.89	1260.13	872.648	1017.19	0.169754	0.0583728
ARHGEF18	1045.56	838.06	1368.57	881.395	897.486	805.835	0.169707	0.0656735
FAM53B	596.262	696.982	753.904	621.636	445.431	565.354	0.169636	0.0657689
GLI4	121.772	127.489	224.134	104.102	129.986	91.1138	0.169582	0.0478827
POLR2I	108.125	176.025	310.165	130.871	120.051	126.215	0.16948	0.0355249
FDPS	1314.3	1589.4	2595.65	1526.83	1184.78	1303.23	0.169405	0.0617985
HS1BP3	824.059	819.94	1447.81	869.498	789.854	682.607	0.169333	0.0631961
PCED1A	549.023	819.94	983.698	683.106	578.729	498.886	0.169283	0.0634343
GTF3C5	546.924	715.102	1275.75	666.251	607.707	574.316	0.169234	0.0577375
REXO1	688.641	776.581	918.043	679.14	640.825	588.506	0.169216	0.0642275
NLRX1	181.608	191.557	237.718	187.383	116.739	146.38	0.1692	0.0584468
ATG9A	781.019	651.681	1194.25	630.559	752.597	600.455	0.169196	0.0677249
RRP36	250.892	287.982	416.572	231.998	250.038	233.759	0.168895	0.0621684
FAM102A	977.324	684.039	1077.65	700.952	799.789	678.873	0.168892	0.065736
FAM83H	1551.54	2080.59	2405.48	1564.5	1656.71	1525.04	0.168822	0.0663048
MLX	578.416	545.548	610.142	495.723	484.344	453.329	0.168819	0.0593952
PECAM1	94.4781	84.7768	88.2951	67.4183	63.7513	62.7341	0.16878	0.0567459
GAS6	546.924	691.157	1002.94	677.157	522.43	490.67	0.168565	0.0625049
JADE2	1496.95	1454.8	1750.05	1252.2	1299.04	1371.19	0.16845	0.0549575
ZFPL1	447.197	459.477	941.814	463.996	459.506	409.265	0.16839	0.0566509
KLF13	1954.65	1849.56	2000.22	1416.78	1779.24	1596.73	0.168315	0.0615413
WDR6	1619.78	2061.18	2339.82	1606.14	1585.5	1682.62	0.168227	0.0635736
POP5	201.553	214.854	270.545	198.289	149.857	165.05	0.168062	0.0612796
POLDIP2	3320.38	3734.06	6195.37	3766.5	3386.27	2781.96	0.167878	0.0579966
TRPT1	222.549	277.628	560.334	280.579	217.748	182.228	0.167836	0.0368487
BICDL1	145.916	130.724	246.773	97.1616	145.717	112.025	0.167808	0.0471848
RPL11	3730.84	4349.5	10936.1	3663.39	4098.3	3728.95	0.167539	0.0233971
RAB11B	987.822	1015.38	1550.82	1003.34	863.541	873.796	0.167466	0.0676375
UXT	607.809	655.564	1027.85	661.294	571.278	485.442	0.167459	0.0640257
C1orf210	322.275	326.164	479.963	298.425	276.532	256.911	0.167343	0.0613002
KIAA1522	2662.18	2363.4	3128.82	2086	2477.19	1991.06	0.167317	0.0674874
PALM	1060.25	870.418	2300.2	977.565	1075.49	819.278	0.167255	0.046754
PLA2G15	399.957	364.346	586.37	386.664	327.036	312.177	0.167202	0.0646396
EEF1D	2220.24	2631.32	5705.22	2840.49	2424.21	2032.14	0.167176	0.0490575
MOSPD1	589.964	392.821	281.865	262.733	320.412	335.329	0.167037	0.0579142
NME4	691.79	1222.47	1798.73	986.488	703.748	696.797	0.166696	0.0376248
NOL6	387.36	561.727	555.806	420.373	393.271	348.025	0.166619	0.06674
NCDN	109.175	170.848	282.997	117.982	130.814	93.3543	0.166603	0.030434
PCYT2	1379.38	1843.73	3101.65	1780.64	1390.11	1396.58	0.166429	0.057066
MPG	270.837	306.75	519.583	292.476	274.048	225.544	0.166379	0.057093
HIC2	3051.64	2677.26	3081.27	2458.78	2508.66	2471.28	0.166375	0.0506913
SH3BP4	519.63	587.613	558.07	450.116	478.549	445.113	0.166352	0.0643955
KMT5C	276.086	331.988	501.471	305.365	247.554	243.468	0.166326	0.0562387
TAGLN	251.942	194.792	301.109	158.631	211.952	156.835	0.166092	0.0531036
SFRP5	33.5922	28.4746	41.8836	18.8375	19.0426	10.4557	0.165936	0.010734
CSNK1G2	638.252	795.996	1229.34	771.345	632.546	571.328	0.165849	0.0644502
TRAF3IP2	635.103	544.901	815.032	502.663	578.729	494.404	0.165815	0.0700887
THAP7	396.808	416.118	937.286	471.928	392.443	315.164	0.165786	0.046101
ASL	603.61	851.003	1619.88	809.019	700.437	616.139	0.165674	0.0471365
LSS	1299.6	1785.49	2141.72	1577.39	1162.43	1228.54	0.165468	0.0656089
BCL9L	5049.33	5398.53	6088.97	3707.01	5115.01	4424.25	0.165224	0.0689227
MRPS18A	456.644	514.485	935.023	545.295	408.174	373.417	0.165214	0.0514538
NOB1	666.596	829.648	1155.76	710.866	741.834	579.544	0.165122	0.0670226
THNSL2	429.351	405.116	611.274	383.689	396.583	367.443	0.165099	0.0700514
XRCC6	2568.76	2750.39	3540.86	2642.2	2224.67	2296.52	0.164949	0.0690477
EARS2	371.614	517.074	382.612	324.203	343.595	354	0.164862	0.0697498
MTSS2	344.32	581.142	452.795	344.032	360.981	334.582	0.164854	0.0662747
GSTO1	1796.13	1624.35	2344.35	1843.1	1168.22	1383.14	0.16476	0.0839518
STIP1	1934.7	2196.43	2905.81	1649.77	1912.54	1544.45	0.164702	0.0589286
ACOT13	667.646	557.197	854.651	511.586	567.966	545.189	0.164652	0.0704598
CLMP	276.086	397.998	187.91	172.511	197.877	247.949	0.164418	0.0566414
FZR1	642.451	682.744	1316.5	706.901	637.513	541.455	0.164393	0.0592148
NECTIN1	1258.66	1459.33	1545.16	1203.61	1180.64	1038.85	0.164388	0.0698207
ERAL1	650.849	839.355	1051.62	766.387	579.557	569.835	0.164351	0.0681345
SNRPA	595.212	763.638	884.083	627.585	553.063	509.341	0.164346	0.0669141
EEF1B2	6588.28	6597.7	10656.5	6894.51	6046.44	5894.02	0.164275	0.0848378
MHENCR	62.9854	87.3654	89.4271	38.6664	59.6116	47.0506	0.164072	0.0313619
ABR	1985.09	1940.16	2602.44	1753.87	1823.12	1749.83	0.163764	0.0697147
CYBC1	458.744	517.721	897.667	529.432	491.796	359.974	0.163728	0.0627231
FAM50A	220.449	286.688	511.659	239.93	261.629	212.101	0.163598	0.0539154
MSRB1	648.75	660.094	1340.27	730.695	593.632	457.063	0.163549	0.0468032
MIF-AS1	56.6869	77.011	179.986	62.4611	43.0528	43.3164	0.163421	0.0112333
ZNF692	282.385	390.232	597.69	339.074	259.973	292.012	0.16332	0.0537887
ABCA7	202.603	232.327	422.232	196.306	213.608	198.658	0.163281	0.0571322
LINC00857	233.046	183.144	340.729	199.281	182.147	172.519	0.163161	0.0622868
TMEM94	3934.49	3121.21	5341.85	3249.96	3578.35	2764.78	0.163155	0.0659811
ISX	211.001	262.743	305.637	210.186	193.738	200.899	0.163129	0.0699066
MED25	639.302	715.749	939.55	669.226	622.61	528.012	0.16311	0.0726313
ERGIC1	3520.89	3127.68	4070.63	3097.28	3079.11	2840.21	0.162963	0.0607956
C2orf72	1927.35	1788.73	2430.38	1758.82	1646.77	1720.71	0.162895	0.0675898
G6PC3	288.683	433.591	432.42	361.878	261.629	247.202	0.162465	0.0673913
LHPP	725.382	759.755	1631.2	776.302	797.305	616.885	0.162431	0.0542539
ZNF384	1369.93	1364.19	1950.42	1340.43	1266.75	1234.52	0.162236	0.0710001
COQ9	521.729	731.281	1086.71	606.765	582.041	533.987	0.16222	0.0662335
ANKLE1	68.2342	88.0125	66.7873	59.4867	38.0852	35.1012	0.162197	0.028022
ADORA2A-AS1	1162.08	970.079	1887.02	1055.89	1073.01	991.796	0.162197	0.0709314
ZNF318	729.581	581.142	573.918	447.142	534.849	513.075	0.162168	0.0736786
DGCR6L	334.873	337.813	932.759	414.424	298.058	251.683	0.162075	0.0298858
GSDMD	457.694	484.069	1027.85	564.132	423.077	370.43	0.162007	0.0506824
BGN	251.942	206.441	348.652	201.263	187.942	151.607	0.161986	0.0453441
CDC42EP5	209.951	174.731	601.086	244.887	182.147	123.975	0.16187	0.0223307
LRG1	74.5328	103.544	159.61	64.444	51.3322	56.7594	0.161805	0.0154829
CYHR1	529.078	550.078	958.794	514.56	599.428	444.367	0.161793	0.0719768
AARS2	515.431	560.433	772.016	525.466	465.302	458.556	0.161766	0.0729988
PKDCC	1136.89	1930.45	2398.68	1490.14	1294.9	1234.52	0.161763	0.0634461
PCBD1	1242.91	1704.6	2043.24	1450.48	1254.33	1085.9	0.161506	0.0693469
CDKN1A	2239.13	1627.58	2540.18	1600.19	1684.03	1510.85	0.161481	0.0652219
TTYH3	1992.44	2209.37	2706.58	1964.05	2091.37	1684.11	0.161415	0.0673096
HYI	447.197	440.71	1013.13	497.706	414.798	418.974	0.161415	0.0561291
GRINA	1620.83	1791.31	2977.13	1577.39	1765.17	1371.94	0.161366	0.0636254
ARRB2	248.792	274.392	435.816	245.878	257.489	215.088	0.161309	0.0660328
MOB3C	113.374	117.781	144.895	89.2301	110.944	78.4176	0.161169	0.0650286
EMD	526.978	599.262	804.844	544.304	548.924	431.67	0.161064	0.0734858
ACSF2	3522.99	2950.36	6925.51	3720.89	3211.58	2908.92	0.161027	0.0641483
SDCBP2	1022.46	638.091	1959.47	898.25	832.907	660.949	0.160996	0.0448461
SELENOO	426.201	456.241	884.083	482.834	427.217	355.493	0.160959	0.0574641
NT5DC2	881.796	1484.56	1956.08	1188.74	914.873	812.556	0.160908	0.0482073
ZNF428	131.22	139.785	299.977	147.725	98.5248	124.721	0.160895	0.0411568
NUBP2	505.983	598.615	1188.59	630.559	504.215	421.215	0.160888	0.0488735
KARS1	2114.21	2257.26	3154.85	2258.51	2060.74	1791.66	0.16088	0.0753429
RNPEPL1	556.371	658.153	1223.68	575.038	624.266	553.404	0.160851	0.066841
INPP1	609.909	470.479	721.077	468.954	502.559	476.48	0.160832	0.0744547
ANXA2	5804.11	6710.96	8401.62	6324.43	5597.7	5345.1	0.160751	0.0753663
RPSA	4569.59	5082.08	8238.61	5260.61	4200.14	3677.41	0.160632	0.0535661
SRC	2037.58	2442.99	3711.79	2189.11	2208.11	1975.38	0.160614	0.0761924
ANXA13	768.422	1327.95	1482.9	950.796	558.031	933.543	0.160589	0.0495858
MYBL2	927.985	1861.85	1875.7	1175.85	782.403	836.455	0.160503	0.0298785
UQCRQ	504.933	563.668	803.712	544.304	471.925	432.417	0.160491	0.072164
AKR7A2	585.765	624.501	1245.19	689.055	559.687	463.784	0.160457	0.0539073
PAQR4	129.12	265.332	267.149	187.383	105.148	109.785	0.16044	0.0314444
MSLN	263.489	146.903	546.75	204.238	207.813	150.114	0.160438	0.0281908
CAPN15	2201.34	2281.85	3855.55	2167.3	2138.57	1733.4	0.160363	0.0652543
UBE2S	410.455	643.915	820.692	483.825	430.528	393.582	0.160327	0.0539119
C19orf53	143.817	205.794	417.704	146.734	146.545	122.481	0.1603	0.02
RTL6	357.967	548.137	525.243	378.732	355.186	411.506	0.160289	0.0739791
TRPM4	730.631	607.675	1110.48	681.123	601.912	585.518	0.160256	0.0703093
MANEAL	354.818	502.836	622.594	411.45	397.411	321.139	0.160175	0.0709117
MRM1	116.523	131.372	209.418	90.2215	91.0733	134.43	0.160157	0.0531425
SNF8	767.373	902.776	1420.65	879.412	707.06	752.809	0.160152	0.0685458
SDHB	1093.85	1033.5	1179.53	1023.17	845.326	880.518	0.160126	0.0693465
PAK4	1545.24	1676.77	2748.47	1785.59	1443.1	1184.48	0.160072	0.0637119
TMEM179B	452.445	472.42	741.452	455.073	424.733	389.848	0.16007	0.069673
SETD1A	699.138	860.064	851.255	594.867	706.232	672.898	0.160039	0.0782745
TMEM176A	284.484	385.055	749.376	353.946	376.712	247.202	0.159887	0.0515834
DHRS11	2469.03	2285.09	3343.89	2417.14	2097.17	2192.71	0.159882	0.0766792
TIMM44	505.983	499.601	678.061	493.74	457.85	391.341	0.15988	0.0759576
ZNHIT1	597.312	565.61	1117.27	624.611	514.15	501.126	0.159846	0.0609982
JUP	7089.01	6692.19	10326	6884.6	6606.13	5407.83	0.159732	0.0826919
TMEM80	604.66	755.872	879.555	609.739	668.975	572.822	0.159694	0.0707736
MZT2B	559.521	798.584	2054.56	778.285	689.673	503.367	0.159673	0.0261458
ADCY3	195.255	288.629	251.301	224.067	163.932	132.19	0.159658	0.0560139
HNRNPUL1	3419.06	3979.98	4410.23	3097.28	3387.1	3256.95	0.159629	0.0730829
STIM1	1583.03	1386.2	1891.55	1530.79	1355.34	1163.57	0.159539	0.070529
TOX3	391.559	315.81	288.657	244.887	274.876	225.544	0.159512	0.067942
GIPC1	365.316	401.234	762.96	409.467	341.939	331.595	0.159484	0.0569828
GALM	1556.79	1012.79	2040.98	1221.46	1248.53	1085.9	0.159481	0.0732839
PACS1	709.636	712.513	892.007	588.919	703.748	584.771	0.159428	0.0752639
SPTBN1	9717.6	10819.1	8530.67	7399.16	7405.92	8511.67	0.159278	0.0757877
SUOX	498.635	511.896	678.061	480.851	458.678	417.481	0.159012	0.0758676
NAIF1	112.324	115.193	183.382	104.102	93.5571	90.367	0.159005	0.055882
GGA3	707.536	798.584	1085.58	706.901	706.232	639.29	0.158989	0.0761048
HPS6	395.758	450.417	766.356	482.834	406.518	298.734	0.158943	0.0720422
ACTR1B	1116.94	1210.82	1802.13	1245.26	1024.16	878.277	0.158907	0.0738388
ILVBL	872.348	904.07	1725.15	1078.69	808.897	688.581	0.158729	0.0651043
PSMB5	1157.88	1109.22	1681	1154.04	1073.84	858.86	0.158489	0.076941
THOP1	280.285	397.998	521.847	352.955	269.908	200.899	0.158489	0.0513992
ZNF687	1133.74	1162.93	1682.13	1115.38	1136.76	995.531	0.158475	0.0866609
HSPG2	8642.65	10042.5	12026.2	8369.78	8829.97	7624.43	0.158453	0.085463
PIH1D1	408.356	595.379	799.184	512.577	406.518	395.075	0.158444	0.0654886
SPINT1-AS1	77.682	80.2467	158.478	73.367	66.2351	58.9999	0.158409	0.0373355
GTF2IRD1	1272.31	1085.92	2043.24	1210.55	1135.93	976.86	0.158255	0.0707707
TUBGCP2	1326.89	1531.16	2226.62	1389.01	1439.79	1222.57	0.158252	0.0789693
BZW2	1278.6	1408.85	1409.33	1346.38	983.592	1088.14	0.15808	0.0756043
DAGLA	324.375	387.643	444.871	301.399	341.939	289.025	0.15802	0.0764376
R3HDM4	408.356	416.765	510.527	352.955	360.981	342.797	0.157922	0.0771652
TBC1D10B	1144.24	1135.1	2079.46	1187.75	1205.48	865.581	0.157921	0.0704729
CLDN2	125.971	213.56	172.062	149.708	116.739	86.6328	0.157818	0.0519439
ZNF282	747.427	683.391	983.698	645.431	714.512	557.885	0.157811	0.0765224
ANKRD11	1980.89	2290.91	2748.47	1640.84	2010.24	1954.47	0.157767	0.0787901
TYK2	677.093	921.543	1048.22	759.447	730.242	619.873	0.15769	0.0773453
SF3A1	2534.11	2561.42	2927.32	2226.79	2459.81	1909.66	0.157683	0.0774158
OTUB1	948.981	1192.7	1647.04	1187.75	980.28	823.759	0.157561	0.0790763
CDR2L	422.002	314.515	503.735	301.399	332.004	223.304	0.157541	0.0527349
TPP1	3176.57	2624.2	3643.87	2290.24	2237.92	2563.88	0.157535	0.0700189
PTPRF	8747.63	7975.49	9470.22	7334.71	7929.17	6888.8	0.157437	0.0627805
CA12	848.204	877.537	781.072	716.815	657.384	705.759	0.157378	0.0770305
MPRIP	3278.39	3209.87	3958.56	2603.54	3033.57	2951.49	0.157355	0.0797884
PCBP4	300.231	395.409	610.142	338.083	327.864	237.493	0.157099	0.0535924
RPP25	306.529	489.893	752.772	427.313	320.412	262.886	0.157077	0.0432365
PSMD8	824.059	1082.04	1939.1	1043.99	970.345	761.771	0.157069	0.0640268
MAN2A2	404.157	596.673	503.735	381.706	382.508	419.721	0.156956	0.0781349
CRABP1	106.025	216.796	147.159	130.871	99.3527	88.1265	0.156843	0.0498201
RPS19	8580.72	8948.8	21827	10671.9	8473.13	7003.81	0.156793	0.0464676
NFE2L1	11315.3	9615.37	12887.7	9168.89	10644.8	8363.8	0.156761	0.0756327
PLEKHM2	501.784	594.732	807.108	452.099	548.924	409.265	0.15671	0.0672375
POLL	649.8	657.505	1101.42	661.294	649.104	538.468	0.156501	0.075188
MRPL14	334.873	383.761	621.462	400.544	236.791	259.898	0.156468	0.0493156
ACIN1	2169.85	2211.31	2679.42	1767.75	1993.68	2070.23	0.156376	0.0832428
PYCR2	277.136	351.403	481.095	299.417	259.145	293.506	0.156269	0.0747203
ACOX2	532.227	609.616	1040.3	600.816	481.861	544.442	0.155951	0.0677895
HK2	2760.86	2623.55	2013.81	1993.8	2311.61	1572.09	0.155901	0.0811028
GPATCH1	277.136	240.74	258.093	189.366	205.329	193.43	0.155887	0.0732711
ZNF202	190.006	267.273	303.373	199.281	186.286	215.835	0.155883	0.077797
COX4I1	3014.9	3385.25	5159.6	3398.67	2857.22	2604.21	0.155854	0.0734951
PSKH1	819.86	1053.56	1650.44	944.847	921.496	739.366	0.155785	0.068192
EFNA2	516.481	550.725	781.072	493.74	514.978	401.05	0.155759	0.0741509
OSBP2	422.002	444.593	638.442	363.86	444.603	380.139	0.155723	0.0777264
PLEKHG5	507.033	606.38	1034.64	513.569	570.45	477.227	0.155707	0.0682318
SPATA20	4209.53	4970.12	8581.61	5080.17	4340.89	3928.35	0.155572	0.0800208
OST4	777.87	916.366	1306.31	779.276	807.241	707.252	0.155538	0.0738168
IGFBP2	388.41	503.483	946.342	446.15	498.419	342.05	0.155534	0.0571648
STK11	617.257	676.273	980.302	626.593	670.631	494.404	0.155499	0.0797733
WDR13	739.029	790.818	1626.67	919.07	700.437	660.202	0.15539	0.0642171
MOB2	197.354	210.971	446.003	204.238	221.06	168.785	0.155353	0.0556359
ALDOC	2566.66	2203.55	4885.66	2725.48	2358.8	1841.69	0.155304	0.066856
E2F4	729.581	1020.56	1147.84	816.951	750.941	687.088	0.155299	0.0820484
URM1	456.644	542.312	1061.81	565.124	449.571	430.177	0.155257	0.0633701
ZP3	59.8362	46.5949	91.6911	52.5466	38.0852	38.0886	0.155132	0.0442382
BAG6	5243.54	5421.18	7842.42	5311.17	5365.05	4197.21	0.155119	0.0807959
PLEKHG3	2205.54	2169.9	3194.47	2111.78	2168.37	1849.16	0.154994	0.0801847
NDUFAF3	338.022	478.245	682.589	390.629	353.53	333.088	0.154981	0.0624031
TMEM8B	906.99	849.709	1057.28	748.541	826.283	783.429	0.15493	0.0748088
MZT2A	522.779	573.376	1455.74	664.268	480.205	434.658	0.154904	0.0329653
SOWAHD	53.5376	64.0679	161.874	51.5552	64.5793	44.0632	0.154805	0.027197
ZSCAN22	108.125	130.724	116.595	80.3071	96.8689	82.8986	0.154727	0.0658292
CCDC97	603.61	707.983	865.971	589.91	602.74	564.607	0.154561	0.0783822
CAPG	108.125	97.7198	298.845	104.102	107.632	82.8986	0.154249	0.0305932
MRPL43	596.262	603.145	1367.44	660.303	624.266	489.177	0.154227	0.0538397
DNAJC1	326.474	326.811	507.131	272.647	347.734	284.544	0.154212	0.0795991
MICAL1	385.261	263.39	538.827	321.228	285.639	271.101	0.154141	0.0694355
MAST3	655.048	689.216	888.611	587.927	641.653	594.48	0.154057	0.0814763
SF3A2	1032.96	1283.3	1738.73	1109.43	1191.4	902.923	0.153985	0.0855984
ZDHHC12	315.977	313.868	767.488	324.203	332.832	244.962	0.153962	0.0427319
MRPL21	507.033	698.276	938.418	607.756	559.687	477.227	0.153853	0.0767928
S100A13	325.425	256.919	563.73	326.186	227.683	197.911	0.153833	0.0452993
CLDN3	362.166	354.639	727.869	407.484	327.036	190.443	0.153829	0.0409549
PPP1CA	1799.28	2114.24	3668.77	2168.29	1860.38	1535.49	0.153794	0.0678735
PREB	496.535	602.498	965.586	562.15	577.074	405.531	0.153781	0.0715357
ADGRG5	142.767	121.664	132.443	106.085	110.944	86.6328	0.153733	0.076711
NHSL1	2921.47	2474.71	2759.79	2033.45	2289.25	2572.1	0.153725	0.0724194
NUDT22	201.553	193.498	459.587	198.289	193.738	147.873	0.153689	0.0400054
BLOC1S1	185.807	200.617	483.359	182.426	154.825	133.683	0.153684	0.020997
TCF25	1119.04	1278.12	2191.53	1267.07	1130.96	1112.04	0.153509	0.0797957
XAB2	560.57	581.789	1038.03	631.551	567.138	441.379	0.15345	0.0750574
PSMF1	1128.49	1210.17	1619.88	1117.36	1104.47	1010.47	0.15331	0.0842126
TOLLIP	851.353	832.236	1088.97	786.216	784.886	683.354	0.153223	0.0828734
SLC7A9	761.074	819.94	879.555	789.191	451.227	707.999	0.153184	0.0881582
PLEKHG4	1384.63	1898.74	2018.34	1572.43	1320.56	1324.88	0.153102	0.0843165
FBXO17	2160.4	2105.83	3510.3	2266.44	2131.94	1820.78	0.152978	0.0865239
PEX10	377.913	417.412	650.893	445.159	353.53	286.038	0.152925	0.0736831
MRPL23-AS1	89.2294	98.3669	279.601	110.05	88.5895	59.7468	0.152922	0.0231673
SLC26A1	461.893	375.995	901.063	447.142	423.905	316.658	0.152918	0.0542532
TOP3A	610.959	675.626	650.893	528.44	562.999	554.898	0.152871	0.0707833
MAP3K11	2487.92	2451.41	5006.79	2427.06	2990.52	2011.23	0.152868	0.0724127
PEX16	291.833	319.693	715.417	318.254	312.133	269.607	0.15286	0.052117
VPS72	455.595	507.366	593.162	398.561	422.249	372.67	0.152795	0.0773845
OPA3	516.481	552.02	646.365	459.039	528.225	396.569	0.15275	0.0842684
RPL36AL	344.32	416.118	622.594	319.245	380.024	336.822	0.152737	0.0758625
BUD13	490.237	605.086	788.996	523.483	505.871	475.734	0.152725	0.08642
CAPN1	1508.5	1518.22	2643.19	1639.85	1390.11	1362.97	0.152712	0.0841388
YIPF3	999.369	923.484	1497.62	995.411	922.324	754.303	0.152695	0.0817983
HID1	894.393	656.858	1722.89	822.9	798.961	620.62	0.152671	0.0532665
FUCA2	1336.34	1242.53	1677.61	1276.98	1145.04	1165.06	0.152572	0.0757533
ANKS6	556.371	652.328	603.35	509.603	415.625	546.683	0.152412	0.0959653
STXBP2	531.177	566.904	1086.71	598.833	536.505	507.101	0.152375	0.086163
EPS8L3	863.95	885.302	1428.57	892.301	836.219	761.771	0.152375	0.0827916
ZNF394	549.023	371.465	734.661	324.203	438.808	478.721	0.152011	0.0741263
ZBTB45	95.5279	171.495	268.281	121.948	133.298	97.8353	0.151954	0.0479322
CCNF	594.163	714.455	976.906	665.26	465.302	517.556	0.151943	0.0652075
VILL	413.604	341.049	769.752	428.304	317.101	315.911	0.151932	0.0598082
PTPA	748.477	867.829	1361.78	825.874	769.156	682.607	0.151874	0.0858704
S100A14	3317.23	2461.12	4904.91	2831.57	2880.4	2507.12	0.151803	0.0808275
FOXQ1	251.942	329.4	330.541	241.913	211.124	221.81	0.151759	0.0708445
RAPGEF1	1472.81	1475.5	1597.24	1195.68	1414.12	1165.06	0.151758	0.0844615
ZNF335	838.756	838.06	1107.08	786.216	724.447	631.822	0.151744	0.0806567
MMAB	535.376	614.146	1138.78	631.551	471.925	444.367	0.151705	0.0527013
CTDP1	180.558	214.854	372.424	196.306	184.63	174.012	0.151679	0.0663109
TRAPPC1	191.056	214.854	436.948	212.169	187.942	160.569	0.151659	0.0494079
ATG13	1484.36	1216	1516.86	1166.93	1213.76	1141.16	0.151616	0.0792787
SLC2A9	308.629	259.508	399.592	278.596	227.683	259.152	0.15158	0.0838273
LRRC20	311.778	519.662	568.258	399.552	307.165	292.759	0.151527	0.0640009
SLC12A7	2391.35	2529.71	3626.89	2243.64	2574.06	2084.42	0.151522	0.0904114
AGTRAP	229.897	336.518	550.146	313.297	246.726	190.443	0.151468	0.0507511
MARCHF9	357.967	360.463	635.046	386.664	328.692	284.544	0.151413	0.0750263
ACAT2	899.642	1023.15	1400.27	1035.07	659.04	836.455	0.151237	0.0856896
MRPS18B	702.288	777.228	1278.02	822.9	721.135	564.607	0.151171	0.0776631
TACC3	412.555	506.072	633.914	383.689	331.176	365.202	0.151115	0.0560173
DAG1	1471.76	1791.96	1581.39	1377.12	1370.24	1337.58	0.151081	0.0797926
CHRNA2	81.8811	55.655	86.0311	34.7006	43.8808	63.4809	0.151017	0.0439177
PEX6	861.851	688.569	1506.68	826.865	810.552	600.455	0.150923	0.0656211
ASCL2	166.911	355.933	546.75	282.562	192.082	165.05	0.150917	0.0325619
TIGD5	211.001	195.44	397.328	182.426	210.297	128.456	0.15085	0.0448262
AJM1	223.598	374.7	468.643	285.536	245.898	224.05	0.150844	0.0618661
PRSS22	747.427	691.157	940.682	671.209	618.471	624.354	0.150833	0.0866228
HSD3B7	290.783	267.92	559.202	307.348	211.952	238.987	0.150791	0.0536036
ADA	140.667	173.436	313.561	160.614	134.954	125.468	0.150789	0.0509842
CCT5	2159.35	2556.25	2466.6	2172.26	1860.38	1815.55	0.150689	0.0876359
BTN3A2	302.33	273.745	381.48	236.955	262.457	259.152	0.150686	0.0837357
RPS27A	5315.97	5072.37	9539.27	5011.76	5249.96	4836.5	0.150683	0.0768515
ETFB	793.616	805.703	2314.92	920.061	916.529	715.468	0.150665	0.0467796
TRAF4	2226.54	2516.77	3608.78	2465.72	2191.56	1961.19	0.150663	0.0839997
TWF2	244.593	238.152	562.598	277.605	225.199	147.873	0.150635	0.0421911
CLCN2	693.89	688.569	1005.21	674.183	626.75	584.025	0.150505	0.0854925
SMARCC2	1819.23	2008.11	2160.97	1653.73	1693.96	1665.44	0.150497	0.0834936
FAM222B	589.964	640.679	680.325	469.945	551.408	545.936	0.150495	0.0863594
SIPA1	209.951	198.675	551.278	267.69	195.394	125.468	0.150445	0.0362458
PPP1R26	327.524	399.292	430.156	305.365	313.789	328.607	0.150406	0.0867427
ZNF764	265.589	335.871	364.5	275.622	282.327	214.342	0.150403	0.0863131
PNP	1367.83	1045.8	1371.97	955.753	893.346	1153.86	0.150209	0.086063
ECI2	547.973	519.015	721.077	532.406	434.668	447.354	0.150181	0.0988253
FEM1A	466.092	544.254	747.112	468.954	487.656	444.367	0.150145	0.0861003
RAB8A	793.616	772.051	865.971	646.422	696.297	700.531	0.150088	0.0813121
CASTOR2	2047.03	1486.51	1539.5	1222.45	1505.19	1445.12	0.150081	0.0877164
GOLT1A	525.928	454.3	785.6	494.731	470.269	418.974	0.150071	0.0846895
RPS14	11124.3	11121.9	17494.9	12332.6	9811.08	8277.91	0.150069	0.09728
ENTPD6	1065.5	1075.56	1669.68	1175.85	938.055	926.822	0.149945	0.0887152
RPL37	6459.16	8488.03	14324.2	7156.25	7910.13	6647.57	0.149905	0.0848198
NINJ1	223.598	254.33	530.903	269.673	215.264	185.215	0.149837	0.0481286
EPB41L1	1946.25	1813.32	2228.89	1679.51	1858.72	1567.61	0.149775	0.066678
HSD17B14	1123.24	1013.44	2914.87	1269.05	1088.74	1010.47	0.149624	0.0503014
TAF1C	853.453	1016.03	1348.2	949.805	808.897	790.898	0.149539	0.0887353
TFF3	2063.82	2744.57	5056.59	2757.21	1430.68	2021.68	0.149478	0.0403374
SEC13	1088.6	1118.92	1832.69	1202.62	987.731	961.176	0.149287	0.0928182
RPL5	8337.17	8862.08	11021	8001.96	7901.85	7168.87	0.149256	0.0798095
C12orf43	118.623	174.084	251.301	131.862	139.094	112.772	0.148978	0.0633463
RPS6KA4	370.564	453.006	787.864	423.347	374.229	310.683	0.148975	0.058415
TP53TG1	90.2791	93.1897	212.814	97.1616	85.2777	82.8986	0.148972	0.0524305
TBKBP1	307.579	436.18	661.081	355.929	346.079	320.392	0.148881	0.0720036
BRF2	140.667	145.609	227.53	141.777	131.642	118.747	0.148809	0.0808631
LARS2	374.763	477.597	484.491	384.681	336.971	395.822	0.148782	0.0861513
RPS13	7392.39	6654.65	8907.62	7100.73	6216.17	5459.36	0.148747	0.0979942
ZSWIM1	221.499	293.807	254.697	209.195	207.813	216.582	0.148686	0.0898784
MRPL4	371.614	531.311	673.533	448.133	365.949	342.797	0.148556	0.0763741
ZNF133	206.802	172.142	356.576	192.34	154.825	168.785	0.148526	0.0617528
DLX4	205.752	302.867	371.292	193.332	228.511	203.139	0.148418	0.0639555
ESYT1	1094.9	1283.3	1265.56	1169.91	951.302	908.151	0.148395	0.086858
TANGO2	221.499	254.33	391.668	215.144	238.446	215.835	0.148319	0.0830651
MAGED1	2300.02	2719.98	3743.49	2610.48	2242.06	2149.39	0.148284	0.0919392
HLA-E	1779.34	1494.27	3177.49	1721.15	1713.83	1367.45	0.148192	0.0753853
RPL24	4947.51	5744.76	8318.98	5131.72	5138.19	4517.6	0.148158	0.0957618
PAF1	436.699	512.544	709.757	388.647	442.12	433.911	0.148125	0.0820376
FAM118A	586.814	565.61	755.036	537.363	502.559	549.67	0.147991	0.0848892
COA4	956.329	1083.33	1364.05	1010.28	949.646	809.569	0.147816	0.0966022
TRIM52-AS1	103.926	83.4825	178.854	91.213	81.966	79.9113	0.14777	0.0597567
TSR3	140.667	192.851	388.272	206.221	140.75	115.759	0.147769	0.0436945
GMEB2	683.392	713.807	760.696	631.551	644.965	551.911	0.147697	0.0829844
KAT2A	711.735	912.483	1325.56	823.891	602.74	729.657	0.147586	0.0714787
TBC1D24	659.248	626.442	609.01	520.509	495.108	578.797	0.14745	0.0846121
PTPN18	1174.68	1313.72	2351.14	1338.45	1154.15	1159.83	0.147324	0.080389
ARFIP2	996.22	1045.15	1448.95	991.445	1058.93	796.873	0.147289	0.090565
CENPV	615.158	688.569	775.412	652.371	516.634	483.202	0.147282	0.0894146
PHYKPL	986.772	968.785	1703.64	1022.18	894.174	899.189	0.147266	0.0870317
RILPL1	96.5777	115.84	198.098	100.136	98.5248	93.3543	0.147261	0.0660729
MTCH1	1912.66	2065.71	3290.69	2270.41	1882.73	1628.85	0.147236	0.0964513
CCS	413.604	395.409	859.179	389.638	433.012	383.873	0.147084	0.0696187
GRK2	2178.25	2290.27	2983.92	2100.87	2045.84	1796.88	0.147068	0.0857408
ZMYM3	1988.24	1980.28	2374.91	1854	1815.67	1710.25	0.146923	0.0824864
RPUSD1	367.415	418.06	953.134	429.296	334.487	324.126	0.146914	0.040289
DPAGT1	524.879	704.747	586.37	568.098	442.947	457.81	0.146907	0.0916116
DENND2D	263.489	265.979	266.017	231.998	221.06	194.177	0.146829	0.0924198
HMG20B	398.908	517.074	1058.41	478.868	475.237	388.354	0.14677	0.0567213
SMIM10L2B	72.4332	108.074	181.118	78.3242	72.0307	74.6835	0.146706	0.0401387
CDC34	653.999	664.624	1427.44	709.875	665.663	545.189	0.14667	0.0575926
ANKH	459.794	491.188	442.608	371.792	418.937	372.67	0.146667	0.0910286
SMG5	2309.47	2491.53	3791.03	2348.73	2424.21	2096.36	0.146662	0.0965194
EOLA2	212.051	194.145	299.977	166.563	185.458	168.785	0.146658	0.0750768
FAU	2211.84	2356.28	4077.42	2570.82	2129.46	1835.72	0.146602	0.0772017
ASRGL1	320.176	280.864	415.44	283.553	247.554	242.721	0.146578	0.0842884
MRPS33	292.882	254.33	344.125	248.853	272.392	193.43	0.146505	0.0920344
GRB7	863.95	848.415	1368.57	827.857	898.314	711.733	0.146374	0.0913345
HLA-K	388.41	317.104	607.878	334.117	341.111	298.734	0.146318	0.0876617
SPSB3	473.441	440.71	942.946	559.175	419.765	364.455	0.146316	0.0694058
PRR13	1741.55	1403.02	2260.58	1468.33	1479.53	1354.01	0.146314	0.0919239
MUC3A	1016.16	792.113	1231.6	584.953	654.9	672.898	0.146298	0.0386098
SHKBP1	399.957	546.195	781.072	458.048	480.205	366.696	0.14623	0.0826968
RNF126	601.511	593.437	908.987	647.414	556.375	412.253	0.146198	0.083183
NUDT8	219.399	177.967	539.959	232.99	178.835	151.607	0.146177	0.0334641
OXA1L	1986.14	1931.75	2793.75	2007.68	1961.39	1528.02	0.146113	0.092643
ANO8	148.016	224.561	201.494	173.503	129.986	137.418	0.146079	0.0837369
GNAS	10930.1	14152.5	18041.6	12139.3	11662.4	10501.2	0.146064	0.103357
BRAT1	533.277	723.515	1165.95	677.157	543.128	504.86	0.146047	0.0662851
GSTA1	13234.3	11406	16385.5	11318.3	10204.4	11180.1	0.146021	0.0917452
MYO9B	594.163	681.45	858.047	450.116	660.695	542.949	0.145992	0.0857358
RPL21	3835.81	4095.82	8531.8	3852.76	3824.25	3691.6	0.145945	0.0594233
IFI35	310.728	234.916	552.41	294.459	251.694	221.063	0.145914	0.0628452
PCSK9	1089.65	1651.53	2500.56	1589.29	1071.35	1059.76	0.145859	0.0656305
C14orf119	353.768	404.469	460.719	363.86	317.101	311.43	0.145856	0.0933161
PGLS	614.108	715.102	1650.44	835.788	671.459	471.253	0.145852	0.0501827
BSDC1	662.397	674.331	890.875	659.311	657.384	508.594	0.145832	0.0927008
RNASEH2C	350.619	435.533	860.311	460.031	364.293	284.544	0.145802	0.0539735
LRRC61	211.001	253.036	395.064	218.118	168.072	165.797	0.145784	0.0458773
EPOP	207.852	252.389	302.241	200.272	206.157	150.861	0.145728	0.0736069
ZNF219	437.749	506.719	826.352	492.748	436.324	373.417	0.145532	0.07544
MLLT6	2017.63	2455.94	2747.34	1991.81	1995.33	2083.67	0.145475	0.0903615
MED8	301.28	330.047	425.628	307.348	293.09	270.354	0.145471	0.0939693
ATP6V0E2	123.871	201.911	341.861	172.511	136.61	132.19	0.145405	0.0521289
LGALS14	1650.22	1418.55	3116.36	1714.21	1264.26	1395.83	0.145337	0.0652438
PBDC1	216.25	251.095	236.586	171.52	153.169	212.101	0.145274	0.0827504
MPST	876.547	984.317	2237.94	1201.63	848.638	654.974	0.145239	0.0498579
ZNF574	433.55	493.129	692.777	464.988	425.561	393.582	0.145181	0.0906428
PRPF31	380.012	441.357	847.859	433.262	391.615	392.088	0.145136	0.0728758
POP4	184.757	210.324	249.037	179.452	178.835	169.531	0.144972	0.0961264
NDUFS8	1046.61	1279.42	2389.63	1402.9	984.42	890.974	0.144958	0.0614186
CYC1	999.369	1109.86	2304.73	1449.49	825.455	666.923	0.14495	0.0552629
SLPI	174.26	132.666	237.718	155.657	87.7616	94.848	0.144887	0.0398183
AMBRA1	865	895.01	1185.19	858.592	841.186	736.379	0.144874	0.107046
COMMD7	363.216	381.819	603.35	372.783	329.52	326.367	0.144872	0.0838516
PUF60	958.428	1076.21	1693.45	1106.45	968.689	835.708	0.144863	0.0877331
SKIV2L	1292.25	1358.37	2107.76	1427.68	1259.3	1115.02	0.144794	0.0943789
ATP6V0B	397.858	415.471	547.882	389.638	359.326	326.367	0.144763	0.0917129
GAS2L1	176.359	138.49	323.749	151.691	144.889	128.456	0.144709	0.0528608
WDR74	386.311	438.768	690.513	373.775	351.046	392.088	0.144645	0.0759586
BMP1	287.633	275.039	556.938	280.579	293.918	237.493	0.144632	0.0722321
RABAC1	159.563	158.552	294.317	156.648	152.341	139.658	0.144579	0.0758359
ZNF205	187.907	216.796	479.963	215.144	220.232	154.595	0.144525	0.0528797
SNAPC4	327.524	397.351	624.858	333.126	334.487	285.291	0.144454	0.0626932
DM1-AS	32.5425	39.4762	66.7873	21.8118	27.322	27.6329	0.144432	0.0269562
MARCKSL1	1242.91	2180.9	1910.8	1540.71	1149.18	1262.9	0.144405	0.0770777
ZC3H18	845.055	1151.28	1351.59	933.942	921.496	898.442	0.144386	0.0961244
USP5	1207.22	1593.29	2146.25	1496.09	1224.52	1148.63	0.144291	0.0916772
LMTK3	653.999	617.382	1288.2	628.576	675.598	577.303	0.144285	0.0749294
C1orf56	119.672	111.31	187.91	103.11	98.5248	91.8607	0.144208	0.0644689
SARDH	224.648	198.028	590.898	251.827	168.9	184.468	0.144053	0.0341876
PDE9A	136.468	170.201	147.159	133.845	96.8689	116.506	0.143946	0.0862253
ISG20L2	583.665	583.083	530.903	461.022	505.043	417.481	0.143896	0.0952013
RNF208	119.672	190.262	212.814	118.973	139.094	126.215	0.143882	0.0758947
LRRC45	156.414	207.088	442.608	184.409	137.438	161.316	0.143817	0.0351374
DDX28	227.797	267.273	284.129	234.973	205.329	188.202	0.143784	0.0971005
SNRPC	596.262	722.868	982.566	669.226	540.644	529.506	0.143745	0.0892077
LAMB2	2381.9	2097.42	3797.82	2277.35	2380.33	1778.96	0.143738	0.0931839
DXO	213.101	275.039	431.288	263.724	227.683	198.658	0.143433	0.0818223
ALG12	509.132	615.441	920.307	590.901	577.902	446.607	0.143391	0.0934954
SCAMP3	390.51	427.12	472.039	396.578	336.971	338.316	0.143385	0.096653
ELMO3	1081.25	1182.34	2395.29	1359.27	1058.11	908.151	0.143214	0.0713623
PPP2R1A	2794.45	3229.93	4487.2	3187.5	2806.71	2397.34	0.143117	0.0947338
TNFRSF14-AS1	62.9854	69.8923	127.915	57.5038	43.0528	58.2531	0.143073	0.0384254
C19orf48	622.506	993.377	1513.47	844.711	700.437	600.455	0.142861	0.0576423
PVR	2284.27	2057.94	2750.73	2036.43	1990.37	1913.39	0.142811	0.0975776
SLC19A1	230.947	416.118	398.46	320.237	208.641	209.114	0.142793	0.0661999
RBM42	618.307	797.29	1305.18	743.584	706.232	562.366	0.142772	0.0777622
MAPKAP1	593.113	670.448	601.086	509.603	552.235	517.556	0.142753	0.0935219
STAP2	556.371	534.547	1294.99	603.79	553.891	416.734	0.142727	0.0529354
KRI1	114.424	187.674	223.002	126.905	100.181	134.43	0.142634	0.0618698
TMA7	179.508	174.731	297.713	178.46	140.75	135.924	0.142618	0.0641393
FAAP100	484.988	793.407	944.078	620.645	490.14	489.177	0.142461	0.0751939
PKIG	193.155	249.153	478.831	223.075	221.06	196.417	0.142327	0.0627757
ASMTL	195.255	227.15	522.979	227.041	221.06	177.747	0.142242	0.0528588
C17orf113	269.788	258.213	416.572	265.707	245.07	240.481	0.142235	0.0969008
RUVBL1	299.181	616.735	517.319	436.236	278.188	303.962	0.142168	0.0686297
PLEKHB1	94.4781	113.899	148.29	101.127	73.6866	76.924	0.142083	0.0666391
NR4A1	937.433	595.379	418.836	312.305	379.196	368.189	0.14206	0.0237726
SSTR3	286.584	495.07	502.603	337.091	356.842	330.101	0.141949	0.0972379
DDX41	668.695	861.358	1571.2	824.883	783.23	625.847	0.141877	0.0689909
CENPBD2P	185.807	255.625	305.637	182.426	194.566	174.759	0.141877	0.0789892
ORAI2	121.772	183.791	178.854	132.854	113.428	119.494	0.141859	0.083565
CTNNBL1	1336.34	1296.24	1883.63	1401.9	1187.26	1190.45	0.141858	0.0976265
DDX49	212.051	311.28	604.482	240.921	242.586	203.886	0.141857	0.0381903
AAMP	1446.57	1476.8	2267.37	1432.64	1453.03	1294.26	0.141833	0.099359
NFKBIL1	441.948	303.514	1078.79	398.561	458.678	274.088	0.14181	0.0409217
MED16	722.233	944.193	1367.44	877.429	801.445	626.594	0.14158	0.0866102
SMAP2	154.314	178.614	225.266	143.76	144.061	153.848	0.141548	0.0986433
NADK	660.297	746.812	916.911	743.584	611.019	581.037	0.141537	0.100592
VAMP8	798.865	694.393	1095.76	725.738	616.815	654.974	0.14152	0.0963738
MRPS2	348.519	438.768	654.289	388.647	352.702	279.316	0.141519	0.0686234
ARMC6	205.752	343.637	475.435	299.417	216.092	195.671	0.141515	0.0627937
QRICH1	832.457	1005.67	1161.42	804.062	935.571	771.48	0.1415	0.0991001
PYGO2	538.525	695.687	690.513	550.252	538.16	495.151	0.141477	0.102101
PTPRS	709.636	1478.74	967.85	848.677	726.931	703.518	0.141469	0.0726886
RNF207	449.296	526.134	842.199	514.56	382.508	430.177	0.141407	0.0757463
TEX2	741.129	734.516	663.345	603.79	580.385	629.582	0.141377	0.0940163
ZBTB4	1122.19	897.598	1293.86	825.874	952.13	939.518	0.141354	0.0999958
FAM214B	129.12	128.783	179.986	100.136	125.847	110.532	0.141286	0.0908012
LIMK1	213.101	379.23	370.16	260.75	213.608	167.291	0.141162	0.0520302
SLC5A2	171.11	174.084	286.393	178.46	135.782	150.114	0.141075	0.0785142
TMEM176B	341.171	349.462	586.37	402.527	314.617	244.962	0.141052	0.084772
ASB6	261.39	281.511	322.617	253.81	242.586	206.873	0.141006	0.099698
SEMA3B	2216.04	1714.3	3875.93	2039.4	2047.49	1710.25	0.140957	0.0810458
CCNQ	110.225	133.96	239.982	102.119	122.535	91.8607	0.140943	0.0516802
RBM15B	1021.41	1148.05	1507.81	993.428	1037.41	932.796	0.140834	0.0949325
S100A1	127.021	108.074	358.84	126.905	107.632	92.6075	0.140738	0.0258878
RFNG	363.216	451.711	616.934	402.527	390.787	303.215	0.140697	0.0887999
MS4A10	2143.6	1241.88	2174.55	1452.47	1451.38	1312.94	0.140631	0.0867069
PDK2	296.032	231.033	477.699	263.724	270.736	203.139	0.140615	0.0797228
SPINT1	3289.94	2604.14	6184.05	3614.81	2864.67	2478.74	0.140575	0.0849767
CASP9	172.16	173.436	185.646	129.879	152.341	150.114	0.140543	0.115505
PIP4P1	471.341	388.291	629.386	435.245	386.648	348.025	0.14047	0.0959868
ITPKC	1182.03	1018.62	1980.98	1089.6	1220.38	903.67	0.140463	0.0869992
ENO1	26235.5	27149.3	49899.2	31065	28322.1	19276.5	0.140456	0.0880693
MAP4	2310.52	2455.94	2458.68	1901.59	2254.48	2035.12	0.14043	0.095188
ATF5	582.615	509.955	966.718	540.338	533.193	494.404	0.140424	0.0902808
EML2	213.101	183.144	260.357	189.366	184.63	150.861	0.140299	0.101494
CHAF1A	196.305	299.631	285.261	230.015	157.308	203.886	0.140286	0.0858139
PHF19	254.041	386.349	455.059	324.203	227.683	228.531	0.140141	0.0701587
CPSF7	1386.73	1597.17	1365.18	1214.52	1284.96	1203.15	0.140115	0.0948519
PYCR3	121.772	290.571	349.784	203.246	116.739	134.43	0.140024	0.0352896
IMP3	503.883	645.209	827.484	596.85	494.28	469.012	0.139979	0.100137
ZBTB42	229.897	226.503	372.424	231.998	182.147	191.936	0.139956	0.0781799
ENDOV	325.425	262.743	462.983	292.476	270.736	266.62	0.139948	0.0991501
TMEM45B	4479.31	3431.19	4645.68	3763.53	3259.6	3256.95	0.139923	0.105361
SLC35B2	773.671	962.313	1028.98	870.489	719.479	680.366	0.139843	0.10223
MGMT	634.053	594.085	1221.42	699.96	562.171	519.797	0.139842	0.0756678
XRCC3	127.021	231.033	276.205	162.597	103.492	108.291	0.139739	0.0347348
MFSD2A	177.409	174.084	206.022	168.546	120.879	136.671	0.139727	0.0894055
COBL	1719.5	1440.56	2000.22	1424.71	1502.71	1460.81	0.139585	0.0957452
SLC35C2	1209.32	1270.36	1774.96	1205.6	1271.71	1082.16	0.139491	0.100321
KLHDC7A	112.324	104.191	186.778	95.1788	99.3527	64.9746	0.139486	0.0484899
GPC3	17289.5	13500.9	17720.1	14642.7	11888.4	13278.7	0.139451	0.101395
NEU1	3612.21	2523.24	4664.92	2960.46	2840.66	2522.06	0.139343	0.0863071
PGAM1	845.055	1058.74	1066.33	909.155	869.336	658.708	0.139243	0.107149
DHDDS	282.385	372.759	414.308	312.305	293.918	278.569	0.139178	0.104964
PNCK	430.4	307.397	729.001	370.801	397.411	244.962	0.138994	0.0624187
DECR2	496.535	568.199	758.432	539.346	434.668	490.67	0.138967	0.100634
BLNK	120.722	58.2436	91.6911	64.444	66.2351	56.0126	0.138927	0.0652375
STK25	840.856	943.546	1488.56	974.591	893.346	677.379	0.138866	0.0954708
NATD1	483.938	491.188	707.493	444.168	465.302	459.303	0.138574	0.10549
FOXD2	203.653	229.739	269.413	203.246	190.426	161.316	0.138554	0.100823
FBXO44	919.587	861.358	1675.34	978.557	938.055	715.468	0.138517	0.0903518
PMEPA1	53.5376	81.541	44.1476	23.7947	27.322	45.5569	0.1385	0.0250724
GUCA2A	158.513	117.134	510.527	176.477	122.535	119.494	0.138476	0.0230273
REXO4	238.295	210.324	382.612	193.332	221.888	191.936	0.13835	0.0795562
KIAA0100	3182.86	3647.34	2815.26	2654.1	2811.68	2819.3	0.138282	0.0962228
RPS4X	9070.95	9424.46	11837.2	8992.41	8576.62	7710.32	0.138152	0.105634
CEP170B	1108.54	1288.48	1750.05	1069.77	1202.17	1056.77	0.138149	0.105265
FMNL3	49.3386	63.4208	53.2035	30.7348	48.8484	23.1519	0.138041	0.0417702
SLC5A9	2156.2	1879.97	2305.86	1779.64	1690.65	1761.04	0.138035	0.110196
FMOD	1999.79	1982.87	2486.98	1976.94	1813.19	1555.66	0.138011	0.120049
TSSC4	297.081	282.158	755.036	355.929	288.123	232.266	0.137973	0.0533137
IQSEC1	666.596	668.507	743.716	551.244	620.954	582.531	0.137887	0.102379
TSPAN15	515.431	552.02	794.656	598.833	445.431	405.531	0.137856	0.0948342
SNRPD2	806.214	952.606	1892.68	1059.86	820.488	672.151	0.137817	0.067434
CDC42BPG	752.676	800.526	1131.99	707.892	757.564	634.063	0.137763	0.0954616
CD99	1715.3	1905.86	2955.62	1881.76	1732.05	1521.3	0.137759	0.0991224
FBXL12	422.002	401.234	503.735	407.484	347.734	295.746	0.137739	0.102747
CALM3	6420.32	7403.41	7763.18	6293.7	6080.39	5806.64	0.137645	0.107367
TNXB	317.027	183.144	281.865	168.546	216.092	215.088	0.137636	0.0945147
ARAP3	68.2342	108.074	80.3712	62.4611	47.1925	66.4683	0.137599	0.0630239
FAXDC2	845.055	454.3	1127.46	596.85	655.728	530.999	0.137558	0.080625
LMAN2	1949.4	2272.79	3273.71	2164.33	2077.3	1848.42	0.137549	0.109482
FOXO4	601.511	508.013	830.88	507.62	570.45	480.215	0.137474	0.104796
IDH3G	619.357	647.798	1208.96	709.875	644.965	490.67	0.137412	0.0840848
PRKRIP1	181.608	179.908	336.201	156.648	175.523	179.987	0.137356	0.08106
KCNN4	177.409	161.788	299.977	166.563	143.233	132.937	0.137195	0.0661792
FOXK2	1025.61	1206.29	1191.98	966.659	1008.43	890.974	0.137191	0.105455
CRACR2B	195.255	231.033	340.729	191.349	162.276	190.443	0.137179	0.0718169
NUP62	834.557	1289.77	1115.01	970.625	798.961	834.214	0.137133	0.105266
INF2	1824.48	1824.97	3168.44	1970.99	1825.61	1630.34	0.137118	0.115452
MRPL37	465.042	535.841	747.112	526.458	471.097	415.24	0.137043	0.108933
IMPA2	477.64	478.892	685.985	501.671	403.206	387.607	0.136945	0.102931
PPDPF	2247.53	2929.01	5155.08	2524.22	2755.38	2334.6	0.136913	0.095668
RPN2	7003.98	7134.19	7627.34	6899.47	6045.61	5911.94	0.136821	0.0892019
GANAB	7856.38	7661.62	9188.35	7750.13	6941.44	6135.25	0.136795	0.11288
CEBPA	2731.47	2383.46	5513.92	2788.94	2757.87	2173.29	0.136542	0.0758588
PPP1R14A	164.812	130.077	268.281	119.965	133.298	129.949	0.136528	0.0633727
HSD17B10	347.47	478.245	732.397	456.065	342.767	320.392	0.136363	0.0755102
EEF2KMT	141.717	200.617	201.494	143.76	135.782	105.304	0.13631	0.071512
MED11	54.5874	69.2452	141.499	55.5209	55.4719	39.5822	0.136274	0.0308865
AGRN	8361.32	7675.86	12402.1	7882.98	8109.66	6495.97	0.13623	0.106213
TMEM198B	515.431	531.958	579.578	367.826	461.162	519.797	0.136176	0.10843
POLD4	241.444	139.785	371.292	192.34	188.77	154.595	0.136103	0.0746335
TRMT2A	490.237	580.494	1022.19	603.79	533.193	427.189	0.136073	0.0871477
TRAFD1	424.102	395.409	476.567	385.672	340.283	349.519	0.136044	0.109645
RNF113A	166.911	164.376	339.597	155.657	156.481	140.405	0.136003	0.0605983
FBXO2	1659.67	1644.41	4314.01	2005.69	1824.78	1431.68	0.135985	0.0659442
ARFGAP1	2384	2594.43	3597.46	2480.6	2542.6	2151.63	0.135983	0.11513
RILP	375.813	250.447	1075.39	389.638	326.208	240.481	0.135864	0.0292997
TEPSIN	361.116	421.942	664.477	411.45	345.251	349.519	0.135825	0.0948032
KAT5	483.938	534.547	949.738	577.021	463.646	427.936	0.13578	0.0868235
BCAR1	1605.08	1898.74	2414.53	1656.71	1698.1	1401.06	0.135708	0.10664
VPS16	395.758	520.309	914.647	526.458	423.077	395.075	0.135664	0.0817811
PLEKHA6	721.183	876.89	895.403	709.875	631.718	694.556	0.135643	0.110295
MRTO4	238.295	405.116	467.511	306.357	240.102	252.43	0.135626	0.0762368
BHLHA15	70.3337	116.487	121.123	73.367	84.4498	51.5316	0.135566	0.0618369
HDAC5	931.135	791.466	1600.63	908.164	895.83	690.075	0.135469	0.0902087
SNAPIN	194.205	251.095	363.368	226.05	198.705	159.823	0.135452	0.0832585
EPPK1	1889.56	1806.85	3016.75	1659.68	1790	1618.39	0.135356	0.0864433
MRPL40	145.916	172.789	267.149	154.665	132.47	146.38	0.13529	0.0884679
TMEM82	428.301	464.654	775.412	492.748	430.528	348.772	0.135206	0.0939257
RNF181	524.879	592.143	1198.78	653.363	554.719	451.835	0.135203	0.0754624
FABP3	164.812	117.134	352.048	162.597	105.976	110.532	0.13519	0.037599
H2AJ	455.595	447.181	890.875	455.073	461.162	424.202	0.135156	0.089866
ADIPOR1	1161.03	1088.51	1428.57	1065.8	1104.47	934.29	0.135147	0.108681
RTL8C	260.34	353.992	492.415	308.34	285.639	256.164	0.135101	0.0961606
VPS25	601.511	764.285	1402.53	772.336	654.072	595.227	0.135094	0.0805277
S100A6	2472.18	1390.73	4617.38	2060.22	1800.77	1739.38	0.135016	0.052508
COPS6	560.57	695.04	961.058	694.012	561.343	516.063	0.134964	0.112896
SNX33	1061.3	1140.28	1435.36	950.796	1145.87	976.86	0.134848	0.109452
ARHGAP27	1991.39	2045	3115.23	2102.86	1988.71	1843.19	0.134842	0.113166
NENF	290.783	322.281	675.797	386.664	258.317	221.063	0.134825	0.0598871
PPARD	627.755	612.852	803.712	602.799	538.988	563.86	0.134781	0.109765
DVL2	402.057	529.369	640.706	444.168	415.625	386.113	0.134631	0.102576
ANAPC15	268.738	408.999	536.563	338.083	284.811	294.253	0.134503	0.091826
CAMSAP3	1488.56	1500.1	2434.91	1484.19	1559.84	1237.5	0.134456	0.106503
PPP4C	994.12	1165.52	1594.97	1148.09	1003.46	886.493	0.134425	0.112225
CEP164	509.132	605.086	718.813	478.868	518.29	489.177	0.134384	0.107247
HDAC3	885.995	960.372	1120.67	924.027	823.799	718.455	0.134313	0.113842
PRPF6	2052.28	2360.81	3632.55	2119.71	2502.86	1903.68	0.134265	0.113867
RPL27	1219.82	1483.92	3723.11	1393.97	1343.75	1185.23	0.134189	0.0415121
PEBP1	1448.66	1684.53	2151.91	1548.64	1444.75	1303.23	0.134188	0.104699
IL17RE	703.337	773.345	1253.11	815.96	726.931	608.67	0.13407	0.104711
FA2H	385.261	426.472	585.238	365.843	413.142	342.05	0.133996	0.109022
ADGRL1	191.056	377.936	326.013	219.109	245.898	188.949	0.13397	0.0844968
GALK1	838.756	861.358	2302.46	1066.8	871.82	654.974	0.133824	0.0384154
MTOR	1176.78	1612.7	1311.97	1116.37	1099.5	1169.54	0.133694	0.112225
DUSP16	3540.83	3330.24	2018.34	2131.61	2318.23	2663.21	0.133647	0.110468
TNKS1BP1	1007.77	1282.65	1575.73	1057.87	1119.37	1018.68	0.133625	0.114875
MEX3A	202.603	400.586	247.905	211.178	167.244	204.633	0.133495	0.0647613
SDSL	99.7269	102.897	237.718	110.05	91.0733	85.1391	0.133484	0.0542113
SHROOM2	504.933	509.955	498.075	364.852	501.731	383.873	0.13344	0.11574
SLC25A11	275.036	356.58	509.395	326.186	276.532	241.974	0.133337	0.0873709
DTX4	2473.23	2316.8	2803.94	2205.97	2257.79	2095.62	0.133271	0.101854
NT5C	223.598	302.867	597.69	309.331	251.694	209.114	0.133233	0.0656554
MYO1A	4661.97	3751.53	5716.54	4027.25	3935.19	3943.29	0.133172	0.117461
RABGGTA	239.345	242.034	521.847	258.767	244.242	209.114	0.133108	0.0753124
WNT11	549.023	364.993	827.484	488.783	466.13	345.784	0.133107	0.0924185
SHMT2	840.856	958.431	1257.64	947.822	876.788	681.113	0.133088	0.114338
AGXT	44.0898	90.6011	121.123	60.4782	40.569	42.5696	0.133072	0.0301141
IFT140	385.261	429.708	580.71	333.126	384.992	365.202	0.132971	0.102547
BAIAP2L2	1175.73	1490.39	2301.33	1391	1345.4	1206.14	0.132938	0.109235
ARPC3	1185.18	1039.32	1745.53	1152.06	1019.19	1025.4	0.132917	0.116655
SELENOH	173.21	185.085	235.454	181.435	125.019	141.152	0.132876	0.0948975
C17orf78	178.459	121.664	153.95	106.085	119.223	87.3796	0.132821	0.06754
STYXL1	382.112	289.276	569.39	393.604	275.704	272.595	0.132784	0.0948312
BAX	324.375	357.874	507.131	355.929	295.574	278.569	0.132767	0.100159
TMEM150A	434.599	550.078	691.645	466.971	510.838	414.493	0.132767	0.117522
LIPC	393.659	303.514	551.278	373.775	274.876	292.759	0.132483	0.0950005
CDPF1	72.4332	91.8954	107.539	69.4012	69.5469	47.0506	0.132316	0.0657463
TMEM129	468.192	520.309	890.875	525.466	471.925	326.367	0.132287	0.0729683
LAMTOR4	356.917	258.213	833.144	373.775	292.263	280.063	0.132286	0.0510223
TINAGL1	555.322	632.266	918.043	656.337	543.956	440.632	0.132147	0.102944
ARAF	644.551	648.445	853.519	657.328	613.503	522.037	0.13212	0.115695
GPRC5C	1057.11	972.021	2005.88	1199.65	1053.14	820.771	0.132119	0.0959032
LEAP2	50.3883	38.8291	49.8075	28.7519	30.6338	32.1139	0.13209	0.0594984
SLC25A42	269.788	287.982	365.632	227.041	305.51	211.354	0.132074	0.114187
R3HCC1	209.951	303.514	460.719	289.502	220.232	182.228	0.131949	0.0788677
SNTA1	465.042	558.491	1081.05	541.329	495.108	451.835	0.131832	0.0705484
ALDH16A1	289.733	533.9	791.26	465.979	333.659	355.493	0.131816	0.0781574
ZNF581	583.665	625.148	1441.02	728.712	648.276	415.987	0.131764	0.063541
NECTIN2	2252.78	1896.15	3810.27	2117.73	2082.27	1560.88	0.131758	0.0873727
NSMCE1	273.987	323.575	424.496	308.34	254.177	236	0.131726	0.105814
UBA1	2386.1	2942.6	3192.21	2519.26	2396.06	2133.71	0.131716	0.121712
TRAPPC3	269.788	284.746	323.749	249.844	240.102	237.493	0.131683	0.11581
PRR12	783.119	981.728	1006.34	677.157	803.929	805.088	0.131643	0.117981
PSMB3	697.039	865.241	1176.14	876.438	651.588	589.999	0.131584	0.102354
URGCP	1060.25	895.01	1323.29	896.267	914.873	841.683	0.131547	0.118755
CYB5D2	111.274	102.897	173.194	94.1873	101.009	96.3417	0.131542	0.095951
SKI	1021.41	1054.86	1070.86	726.729	1057.28	855.872	0.131537	0.117908
DEXI	241.444	315.163	459.587	278.596	280.671	224.797	0.131523	0.093766
APMAP	721.183	873.007	997.282	795.139	692.157	708.746	0.131454	0.123142
[truncated: 28,349 more rows]
