# Supplementary material for: A 3D Bioprinted Gut Anaerobic Model for Studying Bacteria–Host Interactions
Source: Research (Wash D C). 2023 Feb 27;6:0058. doi: 10.34133/research.0058 (PMC10076011; doi:10.34133/research.0058)
Supplement: Supplementary 2 — Table S1. The gene expression data comparison between cells cultured under aerobic and anaerobic conditions. Table S2. The gene expression data comparison of the cells with and without Salmonella infection under the aerobic condition in the gut 3D model. Table S3. The gene expression data comparison of the cells with and without Salmonella infection under the anaerobic condition in the gut 3D model. Table S4. The gene expression data comparison of cells under aerobic and anaerobic conditions with Salmonella infection in the gut 3D model. Table S5. The gene expression data comparison of the cells with and without Lactobacillus coculture under the anaerobic condition in the gut 3D model. Table S6. The gene expression data comparison of the cells with Salmonella coculture and with Lactobacillus coculture under the anaerobic condition in the gut 3D model. [file research.0058.f2.zip › Supplementary Table 2.xlsx]

## Sheet: annotated_id_human_106
Gene.name	Salmonella Aerobic1	Salmonella Aerobic2	Salmonella Aerobic3	Control Aerobic1	Control Aerobic2	Control Aerobic3	log2FoldChange	pvalue
HBA2	67125.4	2088.64	868.993	413.433	307.165	125.468	5.55117	2.5278e-05
MT-TE	72.7307	43.1591	30.9434	0.991445	0.827939	3.73417	4.37552	9.45917e-09
MT-TR	17.8637	3.92355	11.6038	0.991445	0	0	3.91833	0.000933292
MT-RNR1	34616	7491.37	7288.45	1467.34	695.469	326.367	3.88596	2.74128e-06
MT-ND6	5678.1	4425.77	2441.95	333.126	248.382	264.379	3.84628	2.72204e-37
MT-RNR2	72795.8	16922.3	15862.3	3640.59	1895.98	778.948	3.71804	5.7376e-07
HBA1	472.112	41.8512	14.1824	10.9059	7.45145	4.48101	3.66439	0.000321773
MT-TS1	239.884	207.948	94.1194	11.8973	19.8705	11.2025	3.49591	8.36392e-12
ANO5	6.37989	20.9256	18.0503	0.991445	0.827939	0	3.40728	0.00249984
THY1-AS1	8.93185	15.6942	18.0503	0.991445	0	1.49367	3.37101	0.000342386
MT-TI	403.209	117.707	73.4905	21.8118	15.7308	14.9367	3.3227	3.52245e-10
TACR2	14.0358	10.4628	10.3145	0.991445	0.827939	0	3.25659	0.00179968
MTRNR2L8	25.5196	10.4628	23.2075	3.96578	0	0	3.24603	0.000406269
CCL20	123.77	120.322	599.528	22.8032	12.4191	23.1519	3.10326	NA
MT-TM	67.6268	18.3099	19.3396	2.97434	0.827939	5.22784	3.09267	2.35794e-05
MT-CYB	43706.1	29223.9	22883.9	4972.1	2785.19	3156.12	3.08671	1.02442e-30
MT-TL1	177.361	103.32	58.0188	10.9059	10.7632	14.1899	3.08304	4.11195e-11
BIRC3	407.037	438.13	965.691	38.6664	56.2999	75.4303	2.95172	4.13285e-05
ANKRD49P2	26.7955	28.7727	51.5723	2.97434	2.48382	5.97468	2.87888	4.65853e-06
MT-TP	142.91	133.401	64.4653	19.8289	10.7632	8.96202	2.87729	2.02356e-07
MT-CO1	424731	306010	282510	72616.4	31825.2	32432.8	2.73805	5.27953e-10
MT-ATP8	1269.6	472.134	353.27	114.016	70.3748	68.7088	2.70906	1.00252e-05
MT-TK	16.5877	7.84711	9.02515	1.98289	0.827939	0	2.69091	0.00203064
SMIM38	20.4156	18.3099	54.1509	1.98289	4.96764	3.73417	2.65346	8.19176e-05
MT-ND2	10637.8	3463.19	3161.38	1012.27	587.009	747.581	2.63599	5.29294e-07
MT-ND1	12051.6	5290.26	4092.26	1138.18	747.629	985.822	2.6206	2.42507e-06
MTCO1P12	1602.63	1184.91	1161.67	291.485	120.879	139.658	2.59768	7.45698e-07
MTATP6P1	428.729	166.097	91.5408	31.7263	24.0102	30.6202	2.56032	7.24922e-05
MT-TL2	8.93185	17.0021	10.3145	1.98289	0	0.746835	2.56	0.00350665
MTND2P28	2483.05	830.486	765.848	220.101	214.436	225.544	2.53005	2.47729e-13
MT-TA	37.0034	53.6219	34.8113	5.94867	5.79557	4.48101	2.50871	0.000121248
MT-CO3	71443.3	40743.5	40662.2	12122.4	5935.5	7798.45	2.49974	8.87028e-19
MT-ND4	27416.9	10575.3	10675.5	3254.92	2176.65	2911.16	2.45398	8.99193e-14
MTCO1P40	16.5877	3.92355	10.3145	2.97434	0	0	2.43656	0.00312451
MT-CO2	30193.5	9597.01	10595.5	3386.78	2386.95	2916.39	2.35223	1.05424e-07
RNPS1P1	24.2436	3.92355	23.2075	0.991445	2.48382	2.98734	2.26717	0.001228
CAMTA2-AS1	24.2436	23.5413	23.2075	1.98289	4.96764	2.98734	2.21637	0.00076859
EID3	31.8994	28.7727	175.346	12.8888	7.45145	19.4177	2.2161	5.73989e-05
MT-ATP6	6655.5	2099.1	1756.04	672.2	330.348	666.176	2.19846	0.000227194
MT-ND4L	4832.13	1987.93	1758.61	585.944	443.775	578.797	2.17784	3.22815e-06
RNY1	287.095	87.626	148.27	26.769	20.6985	51.5316	2.1324	1.01586e-05
RPL10P19	2.55196	14.3864	18.0503	0.991445	1.65588	1.49367	2.09943	0.00347057
OR51R1P	10.2078	5.23141	9.02515	0	0.827939	1.49367	2.0951	0.00611579
MT-ND3	1857.82	486.521	553.113	165.571	151.513	223.304	2.09411	6.04743e-05
RORA	102.078	139.94	67.044	22.8032	24.0102	21.6582	2.02763	4.38593e-08
MT-ND5	13661.9	4815.51	4164.46	1863.92	1408.32	1445.87	1.98727	2.62982e-05
LINC00311	39.5553	49.6983	55.4402	8.92301	8.27939	11.2025	1.9686	0.00018319
RNU1-134P	16.5877	14.3864	9.02515	3.96578	0.827939	2.2405	1.87295	0.00204944
HBQ1	38.2793	48.3905	33.522	5.94867	14.075	6.72151	1.86316	7.13443e-05
TAS2R4	47.2112	73.2397	144.402	11.8973	19.8705	29.8734	1.84213	2.59287e-05
LINC02656	45.9352	40.5434	60.5974	7.93156	21.5264	5.22784	1.8368	1.85242e-05
ZDHHC11	17.8637	45.7748	73.4905	5.94867	14.9029	10.4557	1.82835	6.99496e-05
MAGI1-IT1	45.9352	34.0041	50.283	7.93156	11.5911	12.6962	1.78301	1.27445e-05
CCDC194	63.7989	49.6983	82.5156	11.8973	17.3867	14.1899	1.76391	0.00047102
MT-TQ	104.63	58.8533	48.9937	15.8631	19.0426	14.1899	1.72443	0.000455064
FLJ42393	44.6592	82.3946	107.012	26.769	9.93527	26.1392	1.71464	4.46527e-06
CDC42EP5	658.405	767.709	513.144	244.887	182.147	123.975	1.67068	6.69663e-07
FAM238C	8.93185	14.3864	56.7295	0.991445	5.79557	7.46835	1.67014	0.00371416
GOLGA6L10	5.10391	18.3099	19.3396	0	3.31176	2.98734	1.66356	0.00558523
TJAP1P1	8.93185	13.0785	12.8931	0.991445	3.31176	0	1.65934	0.00691103
CCR10	21.6916	19.6178	11.6038	1.98289	2.48382	6.72151	1.64073	0.00199735
MT-TT	255.196	202.717	135.377	68.4097	56.2999	44.8101	1.64018	3.27926e-06
DNLZ	34.4514	17.0021	15.4717	2.97434	4.1397	7.46835	1.62654	0.00183386
TNFAIP3	801.314	831.793	1092.04	243.896	264.941	294.253	1.62252	4.44744e-07
PDE2A	24.2436	15.6942	38.6792	11.8973	2.48382	5.22784	1.6199	0.000772894
H1-3	3428.55	2712.48	1704.46	1012.27	649.932	668.417	1.60965	6.71183e-07
NEAT1	10355.8	11286.8	19003.1	3888.45	4021.3	4916.41	1.60405	1.3807e-13
PAPPA-AS1	28.0715	19.6178	29.6541	4.95723	4.96764	7.46835	1.59428	0.00195568
CYP2T1P	669.888	584.61	769.716	207.212	251.694	192.683	1.57004	5.31911e-12
XACT	25.5196	65.3926	56.7295	6.94012	10.7632	8.21518	1.56309	0.00480277
PARD6A	76.5587	22.2335	33.522	13.8802	10.7632	11.2025	1.5525	0.000384804
SRL	7.65587	9.15496	14.1824	0	1.65588	2.98734	1.54481	0.00728003
RPS16P5	35.7274	19.6178	74.7798	3.96578	7.45145	13.443	1.53413	0.00452114
PRDM6	19.1397	11.7707	14.1824	3.96578	3.31176	1.49367	1.52748	0.00506823
LRP11	228.4	336.118	243.679	115.999	88.5895	56.0126	1.52313	1.1526e-07
HSF5	11.4838	11.7707	23.2075	1.98289	2.48382	4.48101	1.514	0.00533903
H2AC11	2588.96	2611.78	1257.07	963.685	535.677	507.848	1.51232	8.17586e-06
GULOP	71.4548	88.9339	96.698	24.7861	23.1823	29.1265	1.50188	7.61335e-05
CXCL2	95.6983	126.862	145.692	35.692	31.4617	35.1012	1.49514	0.000605961
SLC30A4	74.0067	102.012	109.591	20.8204	25.6661	35.1012	1.49001	0.000373669
RRAGD	560.154	423.744	510.565	142.768	200.361	152.354	1.48928	4.66145e-08
ALDOB	5240.44	4420.54	3149.78	1446.52	1255.98	1548.93	1.48696	4.30519e-08
RPS12P16	15.3117	13.0785	14.1824	0	4.1397	3.73417	1.47616	0.00607303
H3C8	2952.61	2418.22	1583.27	1057.87	649.104	571.328	1.4581	4.52471e-06
SOX2-OT	8.93185	19.6178	21.9182	2.97434	4.96764	1.49367	1.45617	0.00612706
BCAT1	299.855	383.2	127.641	87.2472	103.492	73.1898	1.44439	1.63637e-05
SYK	49.7631	34.0041	27.0754	13.8802	6.62351	11.9494	1.44058	0.000629488
NRL	54.8671	28.7727	72.2012	21.8118	14.075	12.6962	1.43747	0.000187072
BNIP5	481.044	507.446	787.766	132.854	198.705	176.253	1.42369	0.00100032
C10orf95	84.2145	43.1591	58.0188	15.8631	26.4941	15.6835	1.41357	0.000228278
FAM131C	324.098	311.269	216.604	107.076	122.535	60.4936	1.41064	4.43621e-06
MADCAM1	8.93185	7.84711	36.1006	3.96578	3.31176	2.98734	1.40659	0.00635667
PCDHGC5	10.2078	11.7707	19.3396	3.96578	1.65588	2.2405	1.40144	0.00683806
H1-5	6127.25	4907.06	2817.14	1870.86	1167.39	1088.88	1.39791	0.000769545
RPS2P17	581.846	490.444	327.484	166.563	204.501	115.013	1.39434	1.98369e-06
RPS28	11776	11365.2	7752.6	4174.98	3844.95	3179.27	1.386	6.42157e-10
COL4A2	676.268	663.081	442.232	239.93	211.952	192.683	1.3857	6.91677e-09
RPS2P5	6304.61	5901.03	3892.42	2124.67	1949.8	1643.78	1.38256	3.67222e-07
GPC6	128.874	153.019	118.616	21.8118	62.0954	44.8101	1.37782	0.000229666
HHIPL1	52.3151	34.0041	70.9119	15.8631	19.8705	14.9367	1.37771	0.000241885
SH2B3	195.225	183.099	273.333	51.5552	91.9013	77.6708	1.37437	3.30942e-05
PIWIL2	187.569	228.874	328.773	90.2215	81.138	85.886	1.37054	1.62032e-05
SIPA1	556.326	631.692	491.226	267.69	195.394	125.468	1.36778	6.37657e-06
H3C2	2802.05	2753.03	1630.97	1193.7	718.651	562.366	1.36556	2.36772e-05
ARF1P2	29.3475	14.3864	14.1824	6.94012	3.31176	4.48101	1.35337	0.00431994
ATP5F1D	1943.31	1887.23	1311.22	783.242	624.266	482.455	1.35115	6.36433e-08
TAS2R46	21.6916	13.0785	30.9434	7.93156	6.62351	2.98734	1.34945	0.00361743
CHCHD10	1957.35	1874.15	1317.67	740.61	620.954	517.556	1.34788	3.31656e-07
MRPL37P1	16.5877	11.7707	9.02515	1.98289	3.31176	2.2405	1.34464	0.00736656
LINC00299	52.3151	54.9298	46.415	21.8118	17.3867	14.9367	1.33963	3.35712e-05
H1-4	7854.92	6107.67	3428.27	2329.9	1688.17	1398.82	1.3384	0.000906104
CYB561D2	52.3151	44.4669	25.7861	17.846	12.4191	8.21518	1.3381	0.00100824
RELB	302.407	312.576	345.534	126.905	134.126	98.5822	1.31944	2.08574e-07
EEF1A1P11	47.2112	74.5475	64.4653	17.846	28.1499	19.4177	1.31672	5.91867e-05
RPL13	64882.2	57930	45819.4	25175.8	21149.7	16734.3	1.31145	5.68972e-07
ZNF581	1832.3	1713.29	1297.04	728.712	648.276	415.987	1.31072	2.22152e-06
H2BC17	1006.75	1008.35	605.974	433.262	271.564	242.721	1.30556	2.48034e-05
MKRN2OS	62.5229	44.4669	46.415	22.8032	14.9029	16.4304	1.30459	0.000119778
PVALEF	74.0067	91.5496	59.3081	27.7605	21.5264	32.1139	1.29066	3.91953e-05
H2AC13	1925.45	1641.35	812.263	736.644	457.85	376.405	1.28909	7.72276e-05
SCN9A	14.0358	24.8492	23.2075	3.96578	4.96764	8.21518	1.28768	0.00388524
SMURF2P1	28.0715	35.312	27.0754	7.93156	15.7308	4.48101	1.27225	0.00213102
ASLP1	28.0715	28.7727	34.8113	5.94867	9.93527	11.9494	1.26976	0.00237933
MMADHCP2	14.0358	31.3884	32.2327	1.98289	5.79557	8.96202	1.26923	0.00718602
H2AC4	368.758	275.957	165.031	114.016	102.664	85.1391	1.26354	3.17317e-05
TYRO3P	131.426	90.2417	135.377	64.444	39.7411	26.886	1.25579	0.000126473
LINC02649	108.458	120.322	170.188	30.7348	66.2351	52.2784	1.24877	3.60645e-05
HPCAL1	1454.61	1307.85	1008.24	575.038	508.355	406.278	1.24632	2.62751e-07
CEBPD	788.554	735.012	657.546	333.126	283.983	250.936	1.23658	2.60786e-07
CEBPB	1304.05	1609.96	1483.99	581.978	676.426	477.227	1.23646	9.42495e-07
PRADC1	831.938	805.636	535.062	353.946	292.263	212.848	1.22678	2.24397e-06
HOXB13	100.802	102.012	59.3081	37.6749	31.4617	28.3797	1.22564	0.000168623
OCEL1	917.428	776.864	675.597	316.271	318.757	306.949	1.22547	1.07865e-06
SLC12A5	26.7955	19.6178	30.9434	7.93156	6.62351	7.46835	1.22428	0.00489087
IRAG1-AS1	43.3832	35.312	39.9685	15.8631	10.7632	15.6835	1.22417	0.000590689
TMOD4	31.8994	23.5413	10.3145	3.96578	8.27939	6.72151	1.21904	0.00470541
H3C10	2170.44	1899	1215.82	884.369	579.557	555.645	1.21663	6.53013e-05
ST6GALNAC4	123.77	119.014	77.3584	32.7177	58.7837	27.6329	1.21636	0.000197946
FAM229A	54.8671	119.014	123.773	30.7348	43.0528	40.3291	1.21136	5.39057e-05
C7orf50	939.12	814.791	575.031	377.741	304.682	254.671	1.19786	3.00327e-06
SNTA1	1397.2	1403.32	875.439	541.329	495.108	451.835	1.19401	2.1583e-06
CEP295NL	71.4548	98.0888	119.906	29.7434	31.4617	44.0632	1.19282	0.000634733
H1-2	8854.01	7100.32	4409.43	3249.96	2580.69	2054.54	1.1911	9.65454e-05
MT-TW	210.536	90.2417	108.302	63.4525	39.7411	40.3291	1.18904	0.00138561
EIF3FP3	163.325	173.944	109.591	76.3413	46.3646	52.2784	1.18875	6.95558e-05
RPL7A	38256.4	31553.2	23452.5	14759.6	13151	11157.7	1.1865	1.95058e-06
MMP24OS	1954.8	1671.43	1419.53	786.216	720.307	628.088	1.18516	3.73209e-10
TMEM238	196.501	218.411	100.566	78.3242	54.644	56.0126	1.18476	0.000684569
H3C13	583.122	568.915	452.547	301.399	164.76	153.848	1.18318	0.000149286
NOP53	12519.9	10610.6	8033.67	4678.63	4383.11	3576.59	1.18033	7.51837e-06
TRAPPC5	40.8313	31.3884	48.9937	8.92301	19.8705	14.1899	1.17746	0.00121303
PDXP	160.773	204.025	135.377	86.2557	61.2675	50.7848	1.17518	6.71413e-05
TAS2R14	24.2436	45.7748	27.0754	8.92301	7.45145	13.443	1.17501	0.00444594
WFDC3	21.6916	18.3099	19.3396	6.94012	4.1397	6.72151	1.17492	0.00523816
CYS1	155.669	163.481	101.855	51.5552	66.2351	44.8101	1.16641	0.000249624
ABHD16B	22.9676	10.4628	16.761	3.96578	5.79557	3.73417	1.16395	0.00730353
EGLN1	889.357	1025.36	658.836	435.245	336.143	332.341	1.15837	3.17505e-09
RNF208	357.274	321.731	234.654	118.973	139.094	126.215	1.15702	5.18283e-07
TGFB1I1	90.5944	147.787	94.1194	52.5466	38.9131	44.0632	1.15697	2.6978e-05
MUC12	370.034	213.18	214.025	72.3755	92.7292	131.443	1.15637	0.000797069
TSR3	438.936	417.205	283.647	206.221	140.75	115.759	1.15464	3.95777e-05
BCL3	664.784	650.002	586.635	270.665	250.866	236.747	1.15106	0.000106081
CTDNEP1	1609.01	1477.87	1157.8	675.174	635.857	539.961	1.14641	3.79239e-10
RPS7P1	155.669	184.407	122.484	62.4611	72.0307	58.9999	1.14217	6.22858e-06
IQCJ-SCHIP1	99.5263	113.783	85.0942	28.7519	56.2999	32.8607	1.14182	0.000219532
H2BC11	552.498	609.459	310.723	243.896	176.351	152.354	1.14043	0.000419926
LINC02035	441.488	384.508	363.585	116.991	157.308	213.595	1.13913	3.54225e-05
WDR35-DT	20.4156	31.3884	19.3396	6.94012	6.62351	9.70885	1.13604	0.0041706
C8orf82	1162.42	1366.7	892.2	571.073	490.968	355.493	1.13388	3.04876e-05
RPLP0	41548.4	37847.9	26178.1	18179.1	15241.5	11838.1	1.13164	6.81869e-07
H3C12	585.674	489.136	296.541	195.315	160.62	188.202	1.13129	0.000286128
MAP1LC3A	94.4224	60.1612	72.2012	35.692	23.1823	29.8734	1.13054	0.000481099
UPK3BL3P	42.1073	52.3141	38.6792	7.93156	25.6661	14.1899	1.13041	0.00194183
HIC1	17.8637	19.6178	16.761	2.97434	7.45145	5.97468	1.12746	0.00609338
MISP3	492.527	464.287	399.685	154.665	247.554	150.861	1.12419	0.000113207
GOLGA2P7	28.0715	34.0041	19.3396	11.8973	9.10733	7.46835	1.12106	0.003227
DAP	1790.2	1538.03	1240.31	722.764	679.738	611.658	1.11359	3.32582e-08
ALKBH5	5040.11	5498.21	3603.61	2235.71	2172.51	1964.92	1.11201	5.5154e-13
RPS2P46	139.082	90.2417	86.3836	45.6065	45.5367	33.6076	1.10334	0.000688198
RN7SL4P	515.495	385.816	309.434	199.281	135.782	126.962	1.09638	0.00149727
ZNF837	202.88	176.56	136.667	83.2814	83.6219	50.7848	1.09425	8.70859e-05
H2AC16	616.297	566.3	349.402	280.579	200.361	148.62	1.08764	0.00032837
MIR326	11.4838	14.3864	25.7861	3.96578	1.65588	5.22784	1.08744	0.0094201
SNHG7	3537.01	3395.18	2226.63	1389.01	1627.73	1028.39	1.08532	1.84656e-06
DGCR6L	903.392	840.948	562.138	414.424	298.058	251.683	1.08273	0.000195424
MRPL23	150.565	104.628	47.7044	43.6236	43.0528	28.3797	1.08178	0.00197564
RPS19	22380.7	22151.1	16048	10671.9	8473.13	7003.81	1.07775	4.27236e-05
RPL18	26260.9	25091.1	18878	12616.1	10248.2	7660.28	1.07752	2.30034e-05
ASCL2	572.914	606.843	354.559	282.562	192.082	165.05	1.07653	0.000274186
PRR7	86.7665	119.014	73.4905	40.6493	40.569	34.3544	1.06928	0.000437702
PDK3	1250.46	1585.12	1419.53	536.372	525.741	778.202	1.06814	5.51576e-05
COL20A1	29.3475	37.9277	29.6541	8.92301	15.7308	11.2025	1.06738	0.00295585
TMEM141	6659.33	5759.78	3762.2	3015.98	1931.58	1943.26	1.06592	0.000158864
EIF3F	6744.82	6077.59	5179.15	3044.73	2930.08	2349.54	1.06408	2.89286e-10
ISG20	214.364	167.405	162.453	78.3242	91.0733	67.9619	1.05851	5.74348e-05
BBC3	252.644	257.647	251.415	120.956	120.879	94.848	1.05648	2.48954e-05
FBXL16	211.812	185.715	171.478	95.1788	91.0733	67.9619	1.05514	1.17297e-05
RPLP1	19599	16583.6	13656.3	8929.95	7270.96	6180.8	1.0547	4.94053e-06
NFKBIE	398.105	443.362	468.018	222.084	178.007	165.797	1.05373	0.000132727
RPS2	56143	48731.8	35348.9	24448.1	21845.2	16759.7	1.05369	4.64743e-06
SNAI3	63.7989	77.1632	34.8113	30.7348	22.3544	17.924	1.05135	0.00130914
RPLP0P6	163.325	217.103	134.088	90.2215	65.4072	63.4809	1.05112	0.000305718
OAZ1	5679.38	5785.93	4325.62	2880.15	2406.82	1988.82	1.05063	2.16555e-07
RNF41	1246.63	952.116	836.76	464.988	529.881	426.443	1.04925	1.20707e-10
ZNF497-AS1	53.5911	77.1632	50.283	10.9059	28.9779	30.6202	1.04841	0.00182957
JAKMIP3	15.3117	23.5413	39.9685	11.8973	8.27939	7.46835	1.04644	0.00548354
MPL	7.65587	24.8492	16.761	5.94867	1.65588	6.72151	1.04585	0.00908058
TRIB3	2641.27	2781.8	2456.13	1430.66	1163.25	889.48	1.04549	5.59907e-05
H3C7	2280.17	1832.3	1101.07	1032.09	621.782	526.518	1.04437	0.000602764
H4C1	322.822	346.581	171.478	150.7	105.148	103.81	1.04279	0.000320322
TMPRSS7	24.2436	15.6942	25.7861	3.96578	4.1397	6.72151	1.04133	0.00968878
SSNA1	644.369	763.785	542.798	345.023	279.016	230.772	1.04006	0.000118612
TAS2R13	6.37989	18.3099	33.522	3.96578	4.96764	5.22784	1.03873	0.00988382
FSCN2	42.1073	27.4649	21.9182	8.92301	9.93527	15.6835	1.03782	0.0031765
TMEM160	220.744	255.031	175.346	143.76	68.719	35.1012	1.03776	0.00325838
H4C2	1455.89	1391.55	948.93	750.524	511.666	433.164	1.03707	4.04412e-05
BCAS4	228.4	274.649	212.736	108.068	111.772	101.57	1.03632	2.41512e-05
RPS26	3081.49	2856.35	1793.43	1136.2	1234.46	1162.82	1.03205	6.48402e-06
TEDC2-AS1	15.3117	32.6963	29.6541	7.93156	9.10733	6.72151	1.03063	0.00854057
GPX1	1311.71	1077.67	758.112	561.158	407.346	437.645	1.0305	5.48541e-05
SOCS5P4	17.8637	24.8492	14.1824	5.94867	2.48382	9.70885	1.02972	0.00804131
FNDC4	24.2436	26.157	10.3145	3.96578	8.27939	5.97468	1.02394	0.00907263
H2BC12	2107.92	1727.67	1097.2	929.976	688.017	595.974	1.02368	5.96389e-05
USP2-AS1	141.634	175.252	211.446	87.2472	83.6219	65.7214	1.02311	7.64696e-05
KCNQ1OT1	9877.35	9947.52	16078.9	4245.37	5515.73	6770.06	1.02153	2.08109e-06
RIMS4	496.355	476.058	336.509	171.52	211.952	217.329	1.02077	8.29418e-06
VEGFB	1051.41	877.568	769.716	420.373	471.097	359.974	1.01896	2.84661e-06
ZNF358	659.681	629.076	502.83	284.545	307.993	227.785	1.01666	1.72088e-05
PRR15	1718.74	1572.04	1010.82	696.986	709.544	610.911	1.01662	3.04017e-07
ZNF579	881.701	867.105	679.465	464.988	397.411	227.038	1.0155	0.000106366
GFI1B	307.511	185.715	137.956	109.059	102.664	58.2531	1.0135	0.000741561
C19orf25	708.168	698.393	576.32	345.023	321.24	254.671	1.01013	6.59044e-06
FABP6	112.286	54.9298	43.8364	25.7776	25.6661	34.3544	1.00994	0.00196968
PKIG	548.671	473.442	385.503	223.075	221.06	196.417	1.00938	4.84872e-05
NATD1	1098.62	986.12	776.163	444.168	465.302	459.303	1.00938	4.77747e-09
ZNF672	607.365	687.93	602.106	346.014	321.24	244.215	1.00701	4.93203e-09
REEP2	125.046	183.099	139.245	68.4097	60.4396	61.2404	1.00674	0.000985588
ZNF688	307.511	285.112	241.1	145.742	128.331	107.544	1.00596	3.71425e-05
ZNF524	413.417	423.744	375.188	222.084	172.211	132.937	1.00532	0.000532448
THAP11	886.805	957.347	752.955	447.142	427.217	383.873	1.00453	1.21663e-10
RPL28	22270.9	17117.2	12242	8778.26	8419.31	6596.04	1.00401	2.43615e-05
RPL13P12	146.737	124.246	65.7546	58.4953	39.7411	44.0632	0.999446	0.00134274
PMVK	604.814	528.372	335.22	243.896	192.082	227.038	0.998892	0.000144343
CCDC3	33.1754	36.6198	39.9685	16.8546	16.5588	6.72151	0.995758	0.00606244
PITX1	691.58	664.388	353.27	299.417	273.22	190.443	0.995383	0.000295025
TAF10	218.192	261.57	202.421	131.862	80.3101	91.1138	0.989954	0.000431577
TP53TG1	200.329	210.564	167.61	97.1616	85.2777	82.8986	0.983933	0.000124299
RPP25L	390.449	311.269	273.333	190.358	158.136	115.759	0.98329	5.08253e-06
LINC01003	139.082	147.787	140.534	93.1959	60.4396	41.0759	0.982374	0.000261537
RCAN1	428.729	409.357	484.779	191.349	205.329	208.367	0.980475	0.000179276
CXXC5	1893.55	1959.16	1402.77	957.736	876.788	750.569	0.980444	3.9723e-10
MAZ	6196.15	6095.89	3367.67	2835.53	2521.07	2066.49	0.980321	8.52973e-06
ZNF580	449.144	421.128	229.497	195.315	163.104	155.342	0.979277	4.58879e-05
S100A4	59.971	75.8554	50.283	25.7776	27.322	25.3924	0.97624	0.00197994
MUC3A	1665.15	1446.48	1128.14	584.953	654.9	672.898	0.975995	0.000373911
SELENOH	396.829	329.579	214.025	181.435	125.019	141.152	0.975658	1.02781e-05
NFKBIA	746.447	629.076	1014.68	331.143	392.443	333.835	0.975453	0.000748896
FAM174C	459.352	389.74	239.811	174.494	187.942	145.633	0.974295	5.94884e-05
MTLN	396.829	353.12	247.547	169.537	160.62	150.861	0.974252	1.44156e-06
SLC6A8	8743	9451.84	7636.56	3911.25	5550.5	3246.49	0.973168	1.26606e-08
SNX12	2084.95	1883.31	1655.47	896.267	980.28	909.645	0.972248	1.13123e-10
CAMK1D	123.77	126.862	36.1006	40.6493	43.0528	39.5822	0.970381	0.001593
RNF187	2068.36	1846.69	1413.08	976.574	865.196	750.569	0.969934	4.20508e-07
DUSP8	751.551	771.632	1001.79	384.681	428.873	368.189	0.967572	7.84378e-05
C11orf86	1001.64	902.417	679.465	510.594	376.712	272.595	0.965609	0.000673197
TCF7L1	556.326	486.521	357.138	218.118	248.382	208.367	0.963992	5.23896e-06
PRR15L	7063.81	6545.8	4390.09	3007.05	3124.64	2572.85	0.963141	4.02959e-06
FOXN3	1695.77	1764.29	1870.78	666.251	937.227	929.062	0.962501	3.16923e-05
DBP	692.856	657.849	501.54	347.997	301.37	223.304	0.959709	8.28042e-05
FAM13A-AS1	33.1754	54.9298	99.2766	28.7519	23.1823	20.1645	0.958785	0.00587901
TPSG1	283.267	333.502	223.05	146.734	112.6	129.949	0.957169	0.000256587
H2AC21	678.82	559.76	399.685	342.049	186.286	189.696	0.95548	0.00148746
ZFPM1	1027.16	1012.28	781.32	512.577	457.022	415.987	0.953952	9.01286e-07
ALKBH7	1779.99	1604.73	1213.24	909.155	727.759	466.025	0.953855	0.000466272
PMEPA1	68.9028	53.6219	104.434	23.7947	27.322	45.5569	0.952837	0.00226253
S100A16	3383.89	3273.55	2075.78	1665.63	1311.46	1159.09	0.952184	8.90627e-05
PPP1R3G	237.332	235.413	207.578	132.854	96.0409	95.5948	0.951284	5.86735e-05
RPSA	10154.2	9768.34	7147.92	5260.61	4200.14	3677.41	0.951169	6.13784e-06
COSMOC	130.15	121.63	122.484	50.5637	73.6866	47.0506	0.947394	0.000549011
H2AC6	1552.87	1351.01	1142.33	769.362	673.115	531.746	0.947284	4.81535e-06
MYL3	283.267	269.417	235.943	158.631	131.642	88.1265	0.946697	5.74882e-05
RAB25	2771.42	2318.82	1748.3	1329.53	1046.52	917.113	0.946124	3.28271e-05
RPL13AP5	307.511	269.417	189.528	136.819	121.707	105.304	0.945463	0.000114955
F12	204.156	223.643	105.723	104.102	85.2777	49.2911	0.944293	0.00123666
RPS5	20480.7	18464.2	13497.8	10159.3	7902.68	6515.38	0.943138	0.00025015
SYT13	167.153	163.481	127.641	81.2985	75.3425	62.7341	0.94255	7.95073e-05
MEX3D	1092.24	1281.69	1000.5	654.354	591.149	423.455	0.940126	1.90989e-06
SMIM1	95.6983	90.2417	56.7295	34.7006	37.2573	32.1139	0.938371	0.00274332
PDGFC	505.287	523.141	714.276	266.699	315.445	280.063	0.937451	2.14062e-06
HOXD-AS2	62.5229	35.312	59.3081	23.7947	28.9779	14.9367	0.935733	0.00286176
PPDPF	6590.43	4917.52	4301.13	2524.22	2755.38	2334.6	0.935674	6.56162e-05
ATP6V0E2	394.277	321.731	225.629	172.511	136.61	132.19	0.935146	0.000359987
LINC00294	419.797	461.672	497.672	212.169	212.78	250.936	0.934996	1.1024e-05
RPLP0P2	51.0391	51.0062	73.4905	28.7519	31.4617	19.4177	0.933863	0.00114802
FBXO6	1131.79	1005.74	740.062	530.423	457.85	400.303	0.931205	8.16266e-05
EPB41L4A-AS1	1538.83	1437.33	1450.47	695.995	880.927	684.847	0.930581	9.10993e-11
HOXC5	12.7598	31.3884	28.3647	4.95723	12.4191	7.46835	0.930555	0.00994177
RGS9BP	20.4156	20.9256	21.9182	2.97434	10.7632	9.70885	0.929956	0.00789007
CTNNBIP1	533.359	460.364	431.918	249.844	235.963	229.278	0.928658	5.50072e-07
BTBD2	2964.1	2851.12	1917.2	1423.72	1323.87	1053.78	0.927804	1.87399e-05
NAT8B	142.91	138.632	105.723	72.3755	46.3646	60.4936	0.926813	0.000765401
ZNRF1	1680.46	1747.29	1205.5	923.036	765.016	640.784	0.92672	7.2606e-07
RPS27AP16	62.5229	92.8574	43.8364	19.8289	38.0852	20.1645	0.92655	0.00656499
SH2B2	74.0067	79.7789	56.7295	32.7177	30.6338	35.1012	0.925689	0.000501077
LNCSRLR	25.5196	56.2376	34.8113	8.92301	10.7632	19.4177	0.924827	0.0103099
SLC7A7	6326.3	5975.57	5250.06	3046.71	3031.91	2760.3	0.924244	4.26205e-07
BACE1-AS	521.875	503.523	473.176	183.417	261.629	271.101	0.923014	0.00020363
HAUS4	732.411	740.244	453.836	345.023	343.595	278.569	0.922449	1.37099e-06
CCNI	6493.45	6261.99	5070.84	2903.94	3292.71	2817.81	0.921545	2.83913e-07
MAPKAPK3	861.285	735.012	541.509	412.441	336.971	324.126	0.921362	1.67757e-06
H4C8	1323.19	1169.22	831.603	657.328	460.334	463.784	0.92088	0.000311633
EFHD2	872.769	806.944	519.591	407.484	375.884	312.177	0.919897	7.47189e-06
MPG	615.021	572.839	419.025	292.476	274.048	225.544	0.917719	3.24554e-05
BRI3	1106.27	1204.53	1052.07	602.799	621.782	477.974	0.917504	3.85955e-07
LINC02585	14.0358	34.0041	19.3396	8.92301	4.1397	9.70885	0.916811	0.0107384
FTL	54706.3	47077.4	39372.9	23644	25700.1	19889	0.916563	5.50603e-05
ANXA2R	68.9028	86.3182	56.7295	31.7263	38.9131	21.6582	0.916201	0.00316333
SCAND1	1906.31	1849.3	1416.95	1077.7	824.627	549.67	0.915998	0.000451905
ATP5MC2	5907.78	5490.36	4499.68	3041.75	2794.29	2218.1	0.91599	6.36932e-07
SNX32	38.2793	19.6178	27.0754	11.8973	12.4191	6.72151	0.914517	0.0093473
DENND2A	17.8637	30.0806	14.1824	8.92301	6.62351	4.48101	0.914144	0.0113597
MAPT	144.186	77.1632	125.063	58.4953	62.0954	45.5569	0.913096	0.000317813
SESN3	1943.31	2148.8	2661.13	715.824	1038.24	1292.77	0.912525	0.00178526
PGLS	1704.71	1330.08	1111.38	835.788	671.459	471.253	0.911766	0.000393684
CPEB3	57.419	90.2417	85.0942	20.8204	42.2249	44.0632	0.904344	0.00120606
DBNDD1	1033.54	898.494	653.679	486.8	454.539	359.227	0.90306	1.28004e-05
CDIP1	1878.24	1820.53	1483.99	887.344	984.42	796.126	0.9023	1.04441e-07
H2AC15	158.221	137.324	88.9622	84.2729	52.9881	34.3544	0.90166	0.00287441
CDA	428.729	353.12	297.83	197.298	192.91	143.392	0.901528	9.04248e-05
RPS16	23486.9	18367.5	14882.5	10768.1	9371.44	7920.18	0.901031	5.80482e-05
LAGE3	214.364	200.101	131.509	115.008	75.3425	79.1645	0.897844	0.00013365
LINC00543	140.358	210.564	104.434	94.1873	62.0954	57.5063	0.89744	0.00115136
CEBPA-DT	442.764	333.502	319.748	192.34	175.523	193.43	0.89701	1.1126e-06
RPL3	42841	35298.9	28737.4	19273.7	18599.7	16033	0.895912	1.17511e-05
CARHSP1	2527.71	2304.43	1832.1	1243.27	1257.64	966.404	0.8959	8.21864e-09
MARCHF8	986.331	931.19	919.276	438.219	568.794	464.531	0.891811	1.04374e-07
G0S2	733.687	617.306	537.641	311.314	312.961	297.987	0.891004	0.000251349
DEPDC1P2	16.5877	11.7707	30.9434	6.94012	6.62351	2.2405	0.88852	0.0117649
TIMM13	944.224	873.645	688.49	483.825	412.314	340.557	0.887999	0.00021911
BBLN	368.758	282.496	226.918	160.614	131.642	104.557	0.887421	0.00292782
PANO1	22.9676	22.2335	28.3647	5.94867	5.79557	12.6962	0.887411	0.011907
PDLIM1	4847.44	4485.93	3546.88	2497.45	2295.88	1882.77	0.883769	8.15486e-07
AKR1E2	988.883	864.49	1075.28	507.62	510.838	490.67	0.882812	3.28763e-06
BTG3-AS1	35.7274	31.3884	47.7044	22.8032	11.5911	15.6835	0.882341	0.00496296
H2AW	373.862	329.579	351.981	211.178	192.082	148.62	0.879999	3.25625e-07
IRF1-AS1	52.3151	49.6983	39.9685	16.8546	24.8382	17.1772	0.878993	0.00693348
FOXP4	5546.68	4908.37	3895	2293.21	2761.18	2382.4	0.878524	2.15635e-06
H2AC20	1746.81	1506.64	1085.6	952.779	634.201	517.556	0.877994	0.000676657
PMF1	805.142	672.236	568.584	382.698	327.864	344.291	0.876121	6.78828e-06
FAM189B	635.437	643.463	413.867	305.365	303.854	254.671	0.87586	2.96486e-05
GLIS3	353.446	337.426	324.905	193.332	174.695	170.278	0.875592	4.32795e-09
CXCL3	44.6592	32.6963	38.6792	8.92301	17.3867	15.6835	0.874089	0.011023
AGAP2-AS1	29.3475	48.3905	12.8931	12.8888	14.075	6.72151	0.874009	0.010639
RBMS2	1305.33	1390.25	1141.04	528.44	702.92	712.48	0.873176	4.80521e-05
TMEM219	1533.73	1383.71	995.345	730.695	675.598	557.885	0.872683	0.000155074
AGAP1-IT1	28.0715	27.4649	45.1257	13.8802	13.247	13.443	0.872154	0.00850537
ENKD1	210.536	224.95	135.377	116.991	79.4822	78.4176	0.871953	0.00107329
ESRRA	2142.37	2317.51	1714.78	1236.33	1057.28	863.341	0.871734	3.37942e-05
RPL13A	44892.7	38788.3	30578.5	22558.4	19407.7	16675.3	0.870942	1.96125e-05
OAF	5789.11	5577.99	4191.54	2892.05	2739.65	2419	0.870343	9.36718e-06
CTNNA1-AS1	59.971	30.0806	14.1824	14.8717	13.247	10.4557	0.870208	0.0108218
CDKN2C	79.1106	81.0868	25.7861	27.7605	19.0426	33.6076	0.869577	0.00564617
S100A1	355.998	218.411	143.113	126.905	107.632	92.6075	0.869453	0.00318991
TMEM266	31.8994	15.6942	34.8113	9.91445	10.7632	11.2025	0.868083	0.00995068
CDC14B	1297.67	1477.87	1184.87	609.739	757.564	714.721	0.867112	4.83162e-07
LINC02809	24.2436	28.7727	63.176	10.9059	14.9029	20.1645	0.866495	0.00910304
GPX4	6300.78	5177.78	4129.65	2711.6	2785.19	1982.85	0.866469	0.00125276
FHIP1A	339.41	381.893	538.93	151.691	258.317	215.088	0.865598	0.00039187
SMDT1	529.531	469.519	403.553	251.827	261.629	204.633	0.865589	5.2629e-05
LAMTOR1	2744.63	2496.69	1789.56	1480.23	1146.7	1017.94	0.864468	1.43319e-05
PALM	2197.23	2046.79	1522.67	977.565	1075.49	819.278	0.864405	0.000335517
LINC00847	687.752	640.847	573.742	352.955	360.154	303.215	0.863684	4.8649e-09
FAU	4941.86	4260.98	3463.08	2570.82	2129.46	1835.72	0.863608	2.86694e-05
ISG15	105.906	122.938	79.937	55.5209	47.1925	33.6076	0.863508	0.00517962
LINC01605	20.4156	15.6942	12.8931	2.97434	5.79557	6.72151	0.861798	0.0134696
CTDSPL	820.454	1000.51	743.93	395.587	481.033	459.303	0.861584	7.55329e-06
RFLNB	592.054	554.529	505.408	272.647	280.671	318.152	0.860675	6.03058e-07
RPS15AP30	28.0715	17.0021	21.9182	5.94867	4.1397	13.443	0.860235	0.0123424
CCDC102A	122.494	134.709	68.3333	55.5209	53.816	46.3037	0.858733	0.00176293
SNHG8	1913.97	1783.91	1728.96	1078.69	972.001	834.961	0.857663	1.80499e-07
RPS15	6020.06	5023.46	3784.12	2916.83	2414.27	2009.73	0.857594	0.00065501
BORCS6	177.361	198.793	149.56	109.059	77.8263	73.1898	0.857258	0.000710894
C16orf74	170.981	164.789	126.352	83.2814	79.4822	62.7341	0.856372	0.0011188
URM1	1179	1000.51	691.068	565.124	449.571	430.177	0.855839	0.000318728
SLC9A3R2	376.413	341.349	265.597	168.546	171.383	151.607	0.855803	0.000435243
VPS37C	1143.28	990.043	1014.68	609.739	553.891	522.037	0.855684	2.50271e-08
GCHFR	728.583	652.618	426.761	365.843	268.252	235.253	0.855439	0.00152081
KCNIP2	224.572	236.721	237.232	118.973	110.944	129.202	0.855428	6.74033e-05
KIAA1522	4536.1	4410.07	3344.46	2086	2477.19	1991.06	0.854525	1.33795e-07
AK4	1703.43	2100.41	1605.19	781.259	954.614	978.353	0.854462	0.000309691
DDTL	228.4	139.94	203.71	81.2985	110.116	97.0885	0.854161	0.000282704
EOLA2	391.725	290.343	331.352	166.563	185.458	168.785	0.853619	8.20515e-05
DRD4	94.4224	90.2417	83.8049	40.6493	44.7087	44.8101	0.853311	0.00134107
MOSPD3	449.144	418.512	302.987	220.101	208.641	174.759	0.852935	7.16855e-05
UGDH-AS1	80.3866	107.244	94.1194	44.615	47.1925	45.5569	0.85274	0.00114776
MIR29B2CHG	315.167	363.583	451.257	158.631	217.748	195.671	0.851797	0.00026187
TEAD1	1231.32	1398.09	1148.77	520.509	652.416	690.822	0.851094	0.000906504
MC1R	82.9386	98.0888	69.6226	47.5894	33.9455	41.0759	0.851088	0.00122228
NINJ1	575.466	432.899	337.798	269.673	215.264	185.215	0.849454	0.000713486
FBXW4P1	51.0391	52.3141	61.8867	23.7947	25.6661	21.6582	0.848503	0.00689927
MZT2A	1330.84	1199.3	710.408	664.268	480.205	434.658	0.848384	0.00138085
LEPR	53.5911	51.0062	70.9119	14.8717	38.0852	25.3924	0.848001	0.00520549
ATOX1	808.97	673.543	562.138	345.023	375.884	322.633	0.847928	0.000206196
YY1	2434.57	2653.63	2334.93	1160.98	1371.9	1409.28	0.847853	1.77498e-06
RXRA	3519.15	3253.93	2583.77	1620.02	1775.93	1616.9	0.847495	2.01447e-07
FLYWCH2	358.55	261.57	214.025	149.708	153.997	119.494	0.846957	0.000328984
DUSP3	2831.39	2651.01	2605.69	1284.91	1652.57	1411.52	0.845089	1.02991e-07
ZNF385C	162.049	197.486	123.773	77.3327	91.0733	74.6835	0.844815	0.000534763
ESPN	2380.97	1912.08	1508.49	1005.33	1054.79	832.721	0.844371	0.000847607
MVB12A	519.323	423.744	413.867	268.682	216.092	198.658	0.844035	0.000506626
THAP4	835.766	791.25	573.742	393.604	413.142	333.835	0.843892	6.69335e-05
DNAJC5	4126.51	3799.31	2769.43	1914.48	2056.6	1807.34	0.843522	1.58075e-08
LDAF1	426.177	510.062	505.408	264.716	265.768	230.772	0.841505	1.58567e-05
PLAAT2	15.3117	17.0021	19.3396	3.96578	1.65588	8.21518	0.841307	0.013224
H2BC13	634.161	597.688	386.792	343.04	245.898	197.164	0.840496	0.00198642
CENPBD2P	408.313	340.041	318.459	182.426	194.566	174.759	0.839925	0.000129717
TEF	1122.86	1014.89	829.024	597.842	547.268	454.822	0.839686	2.06071e-07
SLC25A6	25773.5	23036.5	18709.1	12857.1	12334.6	9768.6	0.839484	0.000123339
NTN3	22.9676	23.5413	6.44653	3.96578	4.96764	6.72151	0.837466	0.0137644
DCTPP1	585.674	503.523	394.528	323.211	220.232	216.582	0.83564	0.000324606
COX14	692.856	690.545	482.201	355.929	282.327	309.936	0.835632	0.000472934
JUND	3237.16	2896.89	2830.03	1854	1495.26	1325.63	0.835293	8.13917e-05
TGFB1	497.631	452.517	375.188	254.801	240.93	197.164	0.835121	7.20655e-05
C1orf43	4263.04	4228.28	3940.12	2295.2	2541.77	1927.58	0.835021	2.4158e-08
FAM168A	2664.24	2881.2	2270.47	1327.55	1514.3	1391.35	0.833965	1.59716e-07
PEG13	63.7989	71.9318	65.7546	26.769	32.2896	38.0886	0.833876	0.00221373
SNAI3-AS1	470.836	421.128	404.842	229.024	235.963	221.063	0.832878	2.5224e-05
MYBL2	2424.36	2173.65	1156.51	1175.85	782.403	836.455	0.832225	0.00222274
FAM102A	1444.41	1356.24	1228.71	700.952	799.789	678.873	0.8304	5.88999e-07
PTMS	14063.8	12002.2	7713.92	6172.74	6226.1	4613.94	0.830103	0.000849395
LBX2	271.783	215.795	229.497	108.068	129.986	135.924	0.830066	0.000103949
KCNMA1	53.5911	74.5475	67.044	17.846	31.4617	41.0759	0.829787	0.00418316
DDN-AS1	113.562	94.1653	63.176	61.4696	41.397	29.1265	0.827882	0.00255962
NR2F6	2743.35	3083.91	2216.32	1688.43	1401.7	1019.43	0.826726	0.000541648
DNAL4	244.988	210.564	119.906	117.982	96.0409	84.3923	0.826498	0.000290386
PEX19	1200.7	1161.37	1090.75	658.32	657.384	576.556	0.826063	1.03897e-08
FLJ20021	112.286	145.171	73.4905	60.4782	49.6764	40.3291	0.825648	0.00602587
RASL12	202.88	193.562	172.767	127.896	100.181	62.7341	0.825266	0.000667658
AKR7A2	1219.83	1301.31	801.949	689.055	559.687	463.784	0.822242	0.000379212
PFDN1	1337.22	1018.82	696.226	606.765	548.924	471.999	0.821505	3.03165e-05
EPHA1-AS1	19.1397	22.2335	21.9182	6.94012	7.45145	10.4557	0.821164	0.0120142
APOC3	16183.2	13327	11758.5	7417	7095.44	5517.61	0.820221	0.00254083
H2BC21	1745.54	1339.24	1090.75	795.139	769.983	666.176	0.818509	3.04302e-05
DMTN	2315.9	2054.63	1647.73	1159	1111.92	922.341	0.818396	6.76241e-05
CEBPA	5565.82	5482.51	3757.04	2788.94	2757.87	2173.29	0.817822	0.000295906
CENPV	1221.11	1059.36	772.295	652.371	516.634	483.202	0.817492	5.78359e-06
CMTM4	4395.74	4973.76	4502.26	1873.83	2502.03	2700.55	0.816884	0.000830759
MRPL23-AS1	182.465	188.331	172.767	110.05	88.5895	59.7468	0.816509	0.00419168
CHAC1	80.3866	94.1653	137.956	54.5295	49.6764	41.8227	0.81634	0.00512234
MEMO1	100.802	107.244	121.195	58.4953	64.5793	45.5569	0.816177	0.000762368
KCNJ12	15.3117	19.6178	30.9434	8.92301	10.7632	5.97468	0.811445	0.0128232
SOWAHA	999.091	1137.83	914.119	630.559	547.268	501.126	0.809241	4.37353e-07
WTIP	355.998	320.424	324.905	196.306	179.663	174.759	0.808963	6.21512e-07
ASPDH	89.3185	62.7769	65.7546	31.7263	40.569	32.1139	0.805904	0.00427944
ARHGEF4-AS1	52.3151	28.7727	28.3647	17.846	18.2147	11.9494	0.805718	0.00922898
UBXN6	2142.37	1892.46	1556.19	1074.73	1071.35	814.05	0.805627	0.000196736
NAPA-AS1	168.429	153.019	109.591	79.3156	75.3425	64.9746	0.804994	0.00129966
MECP2	1066.72	1014.89	911.54	489.774	620.954	561.62	0.804178	5.28068e-10
RIN3	823.006	755.938	602.106	358.903	366.777	444.367	0.803408	6.97519e-05
TSPAN4	81.6626	108.552	86.3836	48.5808	39.7411	41.8227	0.8032	0.00557669
TMEM250	733.687	727.165	513.144	431.279	332.004	285.291	0.802722	0.000169147
PRSS3	2125.78	1730.29	1489.15	1121.32	860.229	793.138	0.802175	0.000731922
SDR42E1	185.017	235.413	179.214	97.1616	99.3527	117.253	0.801684	0.000448591
FAM131A	271.783	256.339	346.824	140.785	187.114	143.392	0.801395	5.87385e-05
C20orf203	12.7598	15.6942	32.2327	4.95723	8.27939	4.48101	0.801327	0.0141417
SNORC	54.8671	47.0826	48.9937	26.769	24.8382	20.9114	0.800755	0.00461043
VAT1	5193.23	5248.41	4163.17	2840.49	2793.47	2452.6	0.799734	5.44001e-07
MIEN1	886.805	663.081	569.874	422.356	340.283	297.987	0.798985	0.00238846
RHOG	682.648	557.145	420.314	350.972	302.198	235.253	0.798801	0.000149535
AOC2	59.971	60.1612	117.327	24.7861	35.6014	49.2911	0.798579	0.00661473
DENND1C	641.817	576.762	376.478	313.297	310.477	224.797	0.796941	0.000260042
H2AX	4108.65	3837.24	2547.67	2358.65	1617.79	1416	0.796598	0.0012991
NEURL3	158.221	217.103	127.641	94.1873	101.837	64.9746	0.79634	0.000948007
GNG4	1201.97	1208.45	1124.28	584.953	722.791	622.86	0.796017	1.81524e-05
HES4	359.826	410.665	394.528	260.75	180.491	114.266	0.795996	0.00541236
RPS3	71378.2	65165	48186.6	38596	33162.3	28265.4	0.795329	5.93428e-05
MANBAL	1403.58	1309.16	871.571	725.738	670.631	563.86	0.793995	2.17715e-05
RFLNA	2326.11	2191.96	1554.9	1311.68	870.992	961.923	0.793511	0.00121043
FBXW4	750.275	806.944	572.452	427.313	399.067	336.076	0.793446	3.04755e-05
ILRUN	3024.07	3064.3	2712.7	1546.65	1794.14	1579.56	0.7933	9.57261e-08
RNF5	1943.31	1585.12	1460.78	1014.25	874.304	869.315	0.791932	4.02904e-06
TYMSOS	81.6626	96.781	64.4653	50.5637	38.9131	34.3544	0.791681	0.00202489
METRN	294.751	261.57	181.792	151.691	116.739	97.8353	0.791647	0.00330519
SLC25A42	483.596	482.597	385.503	227.041	305.51	211.354	0.790876	1.05343e-05
GUCA1B	29.3475	40.5434	76.0691	13.8802	25.6661	23.8987	0.790439	0.0104126
CYCSP6	128.874	158.25	176.635	90.2215	76.9983	76.1771	0.789342	0.000746422
H2AC12	942.948	865.798	524.748	513.569	319.585	332.341	0.78929	0.00304402
SDHAF1	530.807	521.833	438.364	294.459	283.155	185.962	0.788451	0.00176851
MPST	1910.14	1798.3	1558.77	1201.63	848.638	654.974	0.788167	0.00164497
GGT8P	54.8671	56.2376	46.415	19.8289	30.6338	23.1519	0.787776	0.00686864
APLN	11.4838	30.0806	15.4717	5.94867	4.1397	5.97468	0.787309	0.0139877
GRAMD1A	543.567	461.672	438.364	246.87	292.263	244.215	0.786863	9.51599e-05
RBCK1	2906.68	3140.15	2354.27	1472.3	1732.05	1246.47	0.785752	0.000539946
ELK1	637.989	529.68	460.283	291.485	312.133	300.228	0.785737	3.78765e-06
CBX5	3824.11	4663.8	3692.57	1629.94	1939.86	2527.29	0.785402	0.00312564
VAMP5	159.497	167.405	95.4087	91.213	55.4719	53.7721	0.785167	0.00644063
LINC00598	57.419	56.2376	105.723	41.6407	27.322	38.8354	0.784558	0.00428351
EMX1	666.06	576.762	568.584	393.604	324.552	252.43	0.784143	0.000357123
GUCD1	4500.37	4236.13	3558.49	2382.44	2338.1	2177.02	0.784064	3.92828e-07
BRD3OS	128.874	183.099	94.1194	85.2643	57.9557	70.9493	0.783534	0.000803977
CHCHD2	4805.33	4514.7	2916.41	2642.2	2084.75	1911.15	0.783299	0.000130002
ELF4	1661.32	1668.82	1513.65	844.711	1025.82	831.227	0.783276	2.24934e-06
RPS9	17507.7	14535.5	11545.7	9159.96	7270.13	5944.8	0.782274	0.0019382
TMEM236	42.1073	74.5475	81.2263	34.7006	28.1499	29.8734	0.781761	0.00738134
KDF1	474.664	359.659	263.019	223.075	195.394	176.253	0.781657	0.000161249
H2AC14	1559.25	1390.25	783.899	779.276	423.905	383.873	0.780693	0.0116303
EFNA3	137.806	156.942	74.7798	49.5723	76.9983	46.3037	0.780346	0.00751414
ZNF428	294.751	236.721	185.66	147.725	98.5248	124.721	0.780331	0.00166877
SLC9A3R1	13215.3	11642.5	9253.35	6521.73	6576.32	5235.31	0.780278	0.000285355
PXMP2	246.264	261.57	161.163	141.777	104.32	112.772	0.78023	0.000339618
LZTS3	563.982	572.839	399.685	325.194	284.811	222.557	0.779046	0.000214965
ZNF703	1307.88	1238.54	957.955	634.525	714.512	587.759	0.778716	1.77851e-05
SZRD1	2184.47	1967.01	1552.33	1097.53	1077.98	1049.3	0.778474	2.12598e-07
AIF1L	185.017	120.322	105.723	69.4012	75.3425	53.7721	0.778437	0.00572773
MARK4	839.593	850.103	572.452	398.561	490.968	331.595	0.7778	0.000232779
C1QTNF1	33.1754	39.2355	21.9182	15.8631	13.247	11.9494	0.777479	0.011628
H4-16	719.652	672.236	422.893	399.552	316.273	230.025	0.777314	0.00133615
GUCY2D	81.6626	90.2417	67.044	37.6749	44.7087	34.3544	0.777197	0.00515764
RC3H2	1205.8	1314.39	1615.5	520.509	868.508	833.467	0.776962	0.000361508
LPP	6261.22	7003.54	6734.05	3112.15	3355.64	4221.86	0.77691	0.000492603
LINC01843	223.296	241.952	166.321	119.965	105.976	107.544	0.776629	0.000930806
PLEKHA3	478.492	570.223	600.817	197.298	297.23	355.493	0.776242	0.00198626
DNAJC4	634.161	482.597	486.069	308.34	320.412	228.531	0.776022	0.000538807
C19orf54	939.12	810.868	718.144	503.654	475.237	387.607	0.775682	3.37673e-05
COX8A	1933.11	1887.23	1499.46	1197.67	899.97	873.796	0.775312	8.0063e-06
CTXN1	49.7631	70.624	36.1006	22.8032	22.3544	16.4304	0.774249	0.0143113
ROR1	84.2145	82.3946	36.1006	22.8032	36.4293	38.8354	0.773804	0.00564017
IGIP	62.5229	160.866	114.748	32.7177	50.5043	62.7341	0.773377	0.011785
SLC2A4RG	4125.24	3412.18	2403.27	2040.39	1735.36	1475	0.772646	0.00107378
ADAT3	57.419	64.0847	41.2578	28.7519	25.6661	17.924	0.772313	0.0108885
TAS2R3	25.5196	49.6983	24.4968	9.91445	11.5911	16.4304	0.771961	0.0150574
PAK4	3261.4	2730.79	2098.99	1785.59	1443.1	1184.48	0.771552	0.000197677
TGFBR3L	70.1788	53.6219	54.1509	36.6835	19.0426	23.8987	0.771026	0.0107484
HEIH	516.771	449.901	349.402	237.947	261.629	201.645	0.770575	0.000731708
WFIKKN1	62.5229	36.6198	34.8113	20.8204	15.7308	23.1519	0.770466	0.0108498
WSB2	2083.67	1999.7	1868.21	1129.26	1146.7	1096.35	0.769981	4.78819e-07
AVPI1	1722.57	1535.42	1157.8	896.267	724.447	748.328	0.769435	0.000611796
FIS1	1181.56	984.812	777.452	617.67	534.021	416.734	0.768384	0.000775375
VPS26B	2098.98	1997.09	1668.36	1207.58	1073.84	1031.38	0.766274	3.03069e-09
LAMB2P1	25.5196	44.4669	51.5723	12.8888	24.8382	14.1899	0.766169	0.0128049
ZNHIT1	1144.55	1099.9	783.899	624.611	514.15	501.126	0.764977	0.00046877
BCL7C	561.43	476.058	346.824	268.682	248.382	182.228	0.764423	0.00401092
LINC02883	15.3117	17.0021	14.1824	3.96578	6.62351	5.22784	0.764077	0.016538
HCN2	455.524	436.822	385.503	226.05	297.23	179.24	0.76334	0.000171228
H2BC9	1448.23	1381.09	852.232	852.643	552.235	502.62	0.763057	0.00247231
FRK	1025.89	1328.78	1429.84	455.073	623.438	826.746	0.763001	0.00428326
GABARAP	312.615	313.884	283.647	211.178	155.653	137.418	0.761268	0.000130259
RBPMS	720.928	606.843	502.83	306.357	384.992	337.569	0.760469	1.67677e-05
MAP2K2	3417.07	3055.14	2323.33	1766.76	1594.61	1273.35	0.76028	0.0017526
CCDC97	1110.1	1118.21	867.703	589.91	602.74	564.607	0.759975	3.14779e-06
ARFRP1	1113.93	1052.82	938.615	612.713	596.116	489.177	0.759678	0.000325339
NFKBIL1	821.73	795.174	604.685	398.561	458.678	274.088	0.75936	0.00377824
NUDT3	544.843	578.07	439.654	221.092	282.327	321.886	0.759339	0.0015951
S100A14	5775.08	5172.55	3843.42	2831.57	2880.4	2507.12	0.759062	8.91704e-05
NME4	1837.41	1708.05	1015.97	986.488	703.748	696.797	0.75895	0.00231236
PRKAR2A-AS1	37.0034	66.7004	58.0188	18.8375	33.1176	25.3924	0.758697	0.00768161
TMEM134	1546.49	1284.31	969.559	806.045	662.351	627.341	0.756276	0.000189677
SMIM6	102.078	107.244	101.855	57.5038	59.6116	36.5949	0.755982	0.00618872
BNIP3L	3024.07	3379.49	3294.18	1657.7	1962.22	1770	0.755753	0.000110538
PPP1R11	1329.57	1306.54	952.798	732.678	685.534	604.936	0.754519	2.37949e-05
PGAP2	640.541	610.767	466.729	347.997	304.682	319.645	0.753147	1.76155e-05
KRT8P46	40.8313	60.1612	65.7546	28.7519	28.1499	26.1392	0.752948	0.00582423
URAD	220.744	190.946	140.534	126.905	61.2675	89.6202	0.752661	0.00522051
FAAP20	617.573	631.692	422.893	356.92	306.338	248.696	0.752474	0.000605979
DLX4	409.589	495.676	250.126	193.332	228.511	203.139	0.750804	0.000875782
ZNF566-AS1	17.8637	44.4669	58.0188	10.9059	16.5588	19.4177	0.750491	0.0158041
MAN1B1-DT	72.7307	69.3161	56.7295	46.5979	28.9779	18.6709	0.750228	0.00958968
PCSK6	5181.75	5245.79	4632.48	2994.17	3242.21	2480.24	0.749834	5.70884e-08
SF3B5	696.684	653.926	513.144	379.724	329.52	316.658	0.748832	0.000415316
NDUFB7	942.948	755.938	607.263	502.663	349.39	303.215	0.74824	0.00586771
SND1-IT1	16.5877	49.6983	55.4402	19.8289	13.247	17.924	0.748121	0.0147134
RPS20	10521.7	9523.77	8029.8	5656.2	5609.29	4967.2	0.748103	1.51109e-07
MCRIP1	597.158	571.531	422.893	351.963	241.758	238.24	0.748103	0.00282423
RPS8	23046.7	20781.8	16594.7	12966.1	11431.4	10072.6	0.74784	7.43041e-06
RPS7	11633.1	11082.7	9001.94	6932.19	6266.67	5181.54	0.747586	1.62247e-07
PAX8	430.005	329.579	226.918	166.563	205.329	174.759	0.747336	0.000259857
SOX12	1025.89	922.035	685.911	498.697	492.624	426.443	0.747187	0.00131582
AGAP1	1897.38	1761.68	1607.77	983.514	1042.38	1053.78	0.747185	7.37208e-11
NHP2	511.667	478.674	373.899	293.468	247.554	197.164	0.746576	0.00106223
CHRNA2	91.8704	100.705	81.2263	34.7006	43.8808	63.4809	0.746196	0.00303063
DMAC2	1324.47	1313.08	933.458	767.379	728.586	525.025	0.743907	4.86633e-05
ZNF787	1366.57	1209.76	979.873	750.524	716.167	483.202	0.743894	0.000623657
FADD	590.778	512.678	437.075	311.314	295.574	251.683	0.743785	0.000199828
CDT1	1486.51	1230.69	532.484	710.866	527.397	451.088	0.743682	0.00348377
LINC00921	52.3151	34.0041	79.937	20.8204	29.8058	29.1265	0.743573	0.00887398
BHLHA15	126.322	132.093	136.667	73.367	84.4498	51.5316	0.743494	0.00235259
ZNF771	84.2145	98.0888	39.9685	52.5466	26.4941	30.6202	0.74331	0.00758164
NOPCHAP1	387.897	328.271	282.358	142.768	212.78	197.164	0.742834	0.000340431
PPP1R14A	333.03	215.795	171.478	119.965	133.298	129.949	0.742641	0.00208268
BCKDK	1069.27	991.351	648.521	560.167	505.871	383.873	0.739516	0.0020204
TYMP	40.8313	37.9277	25.7861	18.8375	17.3867	8.96202	0.739391	0.0144641
BAD	561.43	584.61	428.05	334.117	264.941	199.405	0.738777	0.0056973
GLIS2	690.304	674.851	498.962	311.314	408.174	325.62	0.73843	0.000215448
AHNAK2	86.7665	86.3182	73.4905	20.8204	56.2999	45.5569	0.738425	0.00660111
RNASEH2C	773.243	703.624	599.528	460.031	364.293	284.544	0.738114	0.00218621
TUSC2	507.839	427.667	358.427	258.767	266.596	190.443	0.737516	0.000569261
MIR924HG	22.9676	57.5455	14.1824	13.8802	14.075	11.9494	0.7373	0.0152749
BCL7B	934.016	825.254	602.106	470.937	448.743	442.873	0.736923	3.55829e-06
MLYCD	256.472	279.88	318.459	132.854	168.072	183.721	0.73598	5.63321e-05
KISS1	28.0715	43.1591	28.3647	16.8546	11.5911	14.9367	0.735736	0.0145114
MRM1	201.605	168.713	211.446	90.2215	91.0733	134.43	0.7357	0.00126269
THRA	2141.09	1921.23	1437.58	998.386	1079.63	1088.88	0.735423	8.63334e-06
TTC7B	114.838	82.3946	46.415	34.7006	36.4293	49.2911	0.735205	0.0076969
RAD23A	2373.32	1718.52	1260.94	1026.15	1038.24	934.29	0.73516	0.000234835
MAF1	1894.83	1666.2	1204.21	959.719	993.527	666.923	0.735022	0.000851484
MT1F	783.45	638.231	634.339	408.476	350.218	365.949	0.734665	0.00110213
ACTG1	29387	28044.3	23814.8	16644.4	16290.5	13637.2	0.733951	1.67724e-05
GXYLT2	173.533	175.252	199.843	110.05	115.084	83.6455	0.732873	0.000251604
SORBS3	2326.11	1889.85	1347.33	1018.21	1158.29	926.075	0.732488	0.000426609
SLC40A1	10321.4	9871.66	12073.1	5512.44	5892.44	6647.57	0.732324	0.000350105
RNF166	310.063	303.422	223.05	184.409	145.717	144.886	0.732279	0.000117198
NKIRAS2	1208.35	1082.9	836.76	564.132	672.287	582.531	0.732109	1.2751e-06
RPL18A	7424.92	5912.8	4124.49	3550.37	3349.01	2767.02	0.731979	0.000674693
ORAI1	687.752	691.853	437.075	396.578	340.283	256.164	0.731801	0.00112017
PIK3CD-AS2	40.8313	17.0021	25.7861	12.8888	10.7632	8.96202	0.731384	0.0169421
ERI3	634.161	633	470.597	369.809	304.682	311.43	0.730802	0.000129791
PCAT7	288.371	287.727	331.352	160.614	184.63	174.012	0.73038	3.92956e-05
CRTC3	1393.37	1375.86	1108.8	616.679	854.433	767.746	0.730264	7.89462e-06
PRXL2B	1291.29	1146.99	1053.36	699.96	657.384	648.999	0.730228	2.57242e-05
IPMK	2416.7	2991.06	2692.07	1275	1540.79	1541.47	0.730195	0.00227926
CCDC88B	111.01	65.3926	60.5974	45.6065	37.2573	30.6202	0.72981	0.0106032
MOB3B	153.117	167.405	114.748	81.2985	62.0954	74.6835	0.729563	0.00742063
BET1L	1513.31	1467.41	1329.28	881.395	880.099	765.505	0.729379	1.47953e-07
LRRC61	428.729	389.74	229.497	218.118	168.072	165.797	0.728761	0.00378268
RHOF	3221.84	3140.15	2279.49	1714.21	1681.54	1461.56	0.725577	0.00041316
RPS28P7	1984.15	1475.26	1325.41	1091.58	838.702	692.316	0.725155	0.00138172
SLC22A18AS	112.286	91.5496	67.044	70.3926	36.4293	26.1392	0.725073	0.00970386
RPS14	21536	18020.9	14837.3	12332.6	9811.08	8277.91	0.72291	0.000310654
H4C5	1142	894.57	777.452	618.662	528.225	455.569	0.722827	0.000186032
CTDSP2	3480.87	3320.63	2903.52	1727.1	2116.21	1781.2	0.722711	1.42221e-05
CARNMT1	153.117	105.936	148.27	58.4953	71.2028	89.6202	0.722444	0.0024009
MAPKAPK2	2742.08	2645.78	2244.68	1464.36	1630.21	1406.29	0.722105	1.21232e-07
ZC3H12B	352.17	355.736	366.163	200.272	215.264	206.873	0.721892	1.71327e-05
SEPHS2	3692.68	3951.02	3804.74	2367.57	2324.85	2130.72	0.721658	2.97797e-10
NPM3	506.563	527.064	319.748	304.374	250.038	208.367	0.721487	0.000435181
SLC25A1	3961.91	3728.68	2872.58	2348.73	1966.36	1647.52	0.721356	0.00039949
SPACA9	80.3866	81.0868	61.8867	38.6664	53.816	22.405	0.721091	0.00637471
ANKRD54	197.777	253.723	183.082	123.931	125.847	97.0885	0.720733	0.00183373
PAQR5	304.959	328.271	301.698	187.383	185.458	169.531	0.720288	2.3112e-05
ZFAND3	2162.78	2524.15	2106.73	1314.66	1546.59	1123.99	0.720148	1.70846e-06
CALM3	12278.7	10498.1	8125.21	6293.7	6080.39	5806.64	0.719976	6.58628e-07
CD2BP2-DT	102.078	77.1632	60.5974	48.5808	28.9779	38.0886	0.718999	0.0111539
RACK1	48314.9	41155.5	33350.5	26469.6	23509.3	18505.1	0.71883	0.000869134
CRADD	265.403	205.333	241.1	160.614	103.492	132.937	0.718772	0.000918948
ANAPC11	504.011	428.975	420.314	294.459	243.414	217.329	0.718606	0.000893585
SAP30L	1318.09	1582.5	1143.62	711.858	881.755	743.847	0.717699	4.59598e-05
UBXN1	1046.3	931.19	774.873	576.03	491.796	465.278	0.71739	0.000827436
ATP6V0D1-DT	93.1464	81.0868	91.5408	47.5894	51.3322	46.3037	0.71726	0.00200349
RALY	4476.13	4109.27	2946.07	2309.08	2191.56	1957.45	0.71644	0.000775702
NABP2	718.376	523.141	404.842	352.955	277.36	286.038	0.716367	0.00107675
GATA4	146.737	138.632	118.616	87.2472	72.8586	61.2404	0.716359	0.00210617
CCDC6	3759.03	3893.47	3183.3	1709.25	2207.29	2251.71	0.716333	0.000260459
MCRIP2	741.343	612.074	554.402	436.236	365.121	254.671	0.715916	0.00144735
MAPK8IP1	79.1106	60.1612	41.2578	27.7605	35.6014	29.8734	0.714912	0.00641053
CDK2AP2	1153.48	903.725	925.722	679.14	520.774	466.772	0.714399	0.00100048
ZDHHC12	678.82	609.459	395.817	324.203	332.832	244.962	0.713119	0.00373777
TIMM8B	705.616	570.223	451.257	383.689	298.058	285.291	0.712831	0.000938675
SLC22A1	15.3117	24.8492	33.522	10.9059	9.10733	11.2025	0.712456	0.0170891
TAS2R30	35.7274	34.0041	46.415	23.7947	8.27939	21.6582	0.712372	0.0141391
ARPC4	1448.23	1315.7	1134.59	885.361	740.178	659.455	0.711635	1.72641e-05
NDUFB11	1038.65	1013.58	645.943	592.884	482.689	421.215	0.711516	0.00154943
WRNIP1	696.684	833.101	608.553	482.834	408.174	362.962	0.711323	1.18235e-05
RPL8	21922.6	18368.8	13130.3	11053.6	9813.56	8343.64	0.711239	0.00237561
LENG9	181.189	196.178	162.453	104.102	110.944	80.6581	0.710582	0.00228018
MBLAC1	49.7631	56.2376	54.1509	26.769	33.1176	19.4177	0.710281	0.0102971
SP5	144.186	130.785	85.0942	86.2557	52.9881	48.5442	0.710037	0.00647872
DENND5B	2966.65	3312.79	3754.46	1591.27	2080.61	2034.38	0.709464	0.00044895
NCK2	1956.07	2088.64	1758.61	1103.48	1246.05	1131.45	0.709231	8.97848e-10
GRIK2	68.9028	78.4711	183.082	60.4782	45.5367	47.7974	0.70853	0.0140525
ZNF865	472.112	516.601	328.773	246.87	284.811	208.367	0.70846	0.000984823
SLC25A39	3903.22	3431.8	2690.78	2373.52	1744.47	1615.4	0.707221	0.000351728
PLEKHB1	178.637	158.25	117.327	101.127	73.6866	76.924	0.707103	0.0019036
LINC01006	470.836	547.99	497.672	333.126	291.435	270.354	0.705854	7.61682e-06
CRACD	177.361	172.636	118.616	78.3242	105.148	82.1518	0.705738	0.000611398
TMUB1	645.645	672.236	479.622	382.698	350.218	251.683	0.705607	0.00265905
PHGR1	3012.58	1679.28	1348.61	1082.66	930.604	1058.26	0.705457	0.00830052
TMEM222	512.943	513.986	395.817	311.314	277.36	235.253	0.704927	0.000150965
GRIN2C	128.874	119.014	73.4905	55.5209	68.719	44.0632	0.704924	0.00633915
KANK4	187.569	219.719	148.27	107.076	80.3101	114.266	0.704562	0.00332199
H1-10	2449.88	2393.37	1351.19	1352.33	1101.99	957.442	0.704553	0.00243643
OXA1L	3343.06	3178.08	2793.93	2007.68	1961.39	1528.02	0.70406	8.52085e-06
PSKH1	1642.18	1783.91	1170.69	944.847	921.496	739.366	0.703918	0.000596229
TBC1D13	918.704	865.798	747.798	465.979	547.268	474.24	0.703103	2.21118e-05
CCDC69	897.012	885.415	705.251	509.603	519.946	427.936	0.702891	4.17796e-05
SMAD2	1117.76	1289.54	1449.18	676.166	724.447	858.113	0.702529	4.19999e-05
PHC2	849.801	769.017	493.804	454.082	413.142	328.607	0.702449	0.000895755
C1orf53	59.971	27.4649	39.9685	21.8118	14.075	22.405	0.701995	0.0154594
SOWAHD	112.286	103.32	95.4087	51.5552	64.5793	44.0632	0.701297	0.00799539
TBC1D22A	909.772	919.419	765.848	539.346	527.397	457.81	0.701076	3.39088e-05
C19orf48	1617.94	1348.39	932.169	844.711	700.437	600.455	0.700741	0.00266258
LBH	907.22	825.254	608.553	369.809	540.644	451.088	0.700663	0.000132314
CDK18	4370.22	3773.15	3464.37	2385.42	2513.62	1882.77	0.699128	9.55091e-05
NENF	637.989	566.3	389.371	386.664	258.317	221.063	0.698857	0.00381434
TNIP1	3880.25	3348.1	2599.24	1808.4	2093.86	1663.2	0.698602	0.00099979
MAP6	287.095	296.882	232.075	150.7	160.62	149.367	0.698218	0.00113425
CSRP1	2195.96	2139.64	1641.29	1272.02	1077.15	1085.9	0.698125	0.000405272
FUNDC2	622.677	457.748	399.685	287.519	308.821	267.367	0.697888	0.000115165
MED9	547.395	523.141	444.811	317.263	322.068	259.152	0.69774	1.11401e-05
AIP	1861.65	1683.2	1215.82	989.462	924.808	634.063	0.697489	0.00519417
CD63-AS1	165.877	105.936	110.88	71.3841	71.2028	71.6961	0.697297	0.00169278
PNMA5	38.2793	43.1591	43.8364	18.8375	23.1823	17.924	0.696371	0.0138191
NOL4L	6346.71	5967.73	5823.8	3253.92	3973.28	3681.89	0.696146	1.26369e-07
CHCHD5	459.352	333.502	300.408	219.109	206.985	168.038	0.695726	0.00408625
COA3	602.262	731.089	535.062	421.364	332.832	319.645	0.695244	0.000494855
BMP7	311.339	383.2	162.453	151.691	185.458	123.975	0.695057	0.00494355
HIRIP3	191.397	193.562	113.459	106.085	88.5895	80.6581	0.694735	0.00293722
GRB2	2466.47	2271.74	1953.3	1257.15	1390.11	1385.38	0.694723	5.4495e-08
ZNF593	307.511	188.331	167.61	131.862	105.148	104.557	0.69413	0.00896941
PPARA	1943.31	2215.5	2117.04	980.539	1230.32	1384.63	0.69394	0.000659438
SERGEF	181.189	193.562	168.899	119.965	106.804	79.1645	0.693807	0.00180004
RNPS1	3172.08	2675.86	2284.65	1721.15	1576.4	1545.2	0.693077	7.94949e-06
SNTB1	2218.93	2199.81	2467.73	1269.05	1481.18	1380.15	0.692598	1.29433e-06
MIR1915HG	768.139	809.56	857.389	489.774	481.033	460.797	0.692258	7.70595e-05
SAMD1	745.171	574.147	448.679	364.852	322.068	332.341	0.69179	0.000512885
ITPKA	393.001	396.279	323.616	232.99	216.092	187.455	0.691591	0.000846245
EEF2	74457.1	67094.1	57380.6	40088.1	41814.2	33656.1	0.690667	0.000317345
SNX11	678.82	540.143	524.748	390.629	335.315	321.886	0.689501	2.21527e-06
MSRB1	1221.11	1165.3	821.288	730.695	593.632	457.063	0.689412	0.00317348
SMCO4	260.299	257.647	179.214	147.725	125.019	130.696	0.689391	0.000502133
CHMP1A	3002.38	2671.94	2142.83	1655.71	1501.05	1333.1	0.689286	0.000709867
RNF167	993.987	888.031	714.276	525.466	531.537	466.772	0.688593	0.000147533
PAM16	76.5587	56.2376	64.4653	39.6578	29.8058	39.5822	0.687954	0.00339948
TSPAN18	160.773	134.709	112.17	63.4525	89.4174	77.6708	0.687896	0.00151932
RAB20	497.631	472.134	330.063	265.707	279.016	207.62	0.687455	0.00052476
SLC2A1-DT	29.3475	26.157	34.8113	17.846	12.4191	13.443	0.68734	0.0144026
MRPS12	674.992	570.223	400.974	356.92	296.402	233.012	0.687198	0.00575567
CDX2	6928.56	5991.27	4107.73	3565.24	3183.43	2766.28	0.687045	0.00241352
FBRSL1	1855.27	1841.45	1493.02	1041.02	1143.38	831.974	0.686812	0.000403381
CDK16	2426.91	2279.58	1606.48	1372.16	1232.8	1049.3	0.686273	0.000546725
RITA1	788.554	829.178	433.207	408.476	389.131	326.367	0.686193	0.00422561
TCEA2	468.284	421.128	421.603	242.904	296.402	214.342	0.685568	0.000837781
RAP2A	334.306	366.198	363.585	177.469	223.544	219.569	0.685286	0.000317883
USH1G	549.946	413.281	438.364	298.425	235.963	240.481	0.685018	0.00354425
TMEM101	473.388	430.283	417.735	303.382	249.21	236.747	0.684869	2.30368e-05
TOLLIP	1495.45	1243.77	1023.71	786.216	784.886	683.354	0.684485	1.63107e-05
MOB3A	944.224	903.725	567.295	463.005	567.138	383.873	0.684361	0.000272049
PILRB	179.913	136.017	207.578	107.076	90.2454	97.8353	0.684135	0.00212956
JDP2	252.644	268.11	243.679	162.597	153.169	112.772	0.684093	0.0025558
RNF11	1140.72	1133.91	1293.17	642.457	752.597	642.278	0.683991	0.00131315
PI4K2A	1195.59	953.424	1071.41	703.926	612.675	617.632	0.683972	4.73066e-06
ABHD17A	706.892	715.395	488.647	438.219	368.433	279.316	0.683912	0.00161427
PYGO1	228.4	219.719	292.673	104.102	137.438	174.759	0.68347	0.00218718
RRAS	98.2503	113.783	77.3584	50.5637	60.4396	41.8227	0.683026	0.00792895
USF2	1560.52	1432.1	1015.97	802.079	812.208	673.645	0.682703	0.00137964
H2BC18	588.226	513.986	439.654	318.254	293.09	274.088	0.682318	0.00105329
RPS13	11694.3	10847.3	8796.94	7100.73	6216.17	5459.36	0.681675	2.44075e-05
DESI2	491.251	659.157	608.553	321.228	365.121	303.962	0.681631	0.00238077
KIAA1191	6535.56	5791.17	5301.63	3261.86	3904.56	3448.14	0.681342	4.87829e-06
RPP25	705.616	720.626	412.578	427.313	320.412	262.886	0.679717	0.00463418
MIF4GD	312.615	307.345	177.924	156.648	162.276	132.19	0.679282	0.0023621
FBXO27	241.16	219.719	190.817	143.76	128.331	102.316	0.678547	0.00127844
RPL15	17986.2	16609.7	14115.3	10716.5	10062.8	8945.58	0.678387	6.9204e-08
CIAO2B	895.736	813.484	636.918	540.338	459.506	376.405	0.677313	0.00035915
TMEM191A	98.2503	75.8554	78.6477	59.4867	42.2249	29.8734	0.677134	0.0102879
SAMD10	179.913	147.787	150.849	105.093	78.6542	82.1518	0.676826	0.00403561
H1-10-AS1	151.841	145.171	83.8049	69.4012	64.5793	62.7341	0.676337	0.0106576
RHOD	413.417	362.275	263.019	207.212	224.372	139.658	0.675781	0.00490912
TMEM184B	1127.96	1034.51	819.999	531.415	651.588	576.556	0.675765	0.000170438
EPCAM-DT	229.676	241.952	305.566	160.614	155.653	140.405	0.674962	0.0003911
ZYX	1323.19	1195.38	915.408	652.371	694.641	658.708	0.67492	0.000604909
PGAP6	2637.45	2244.27	1816.63	1500.06	1209.62	1166.56	0.674744	0.0010532
RPL41	3947.88	2934.82	2460	1900.6	1796.63	1529.52	0.674084	0.00385623
RPS12	12045.2	11250.1	8163.89	6940.12	5976.07	5412.31	0.673756	0.000725275
CSNK2A2	4065.27	4610.18	4196.69	2292.22	2920.97	2559.4	0.67367	1.08179e-05
RRS1	117.39	71.9318	67.044	45.6065	33.1176	59.7468	0.673249	0.00674666
SLC35A4	1642.18	1507.95	1080.44	905.19	882.583	716.961	0.673207	0.000223662
GAL3ST1	817.902	691.853	484.779	460.031	385.82	298.734	0.671984	0.00173369
SYNGR1	222.02	245.876	189.528	125.914	129.159	124.721	0.671851	0.00123935
TSC22D4	923.808	797.789	567.295	441.193	462.818	407.025	0.671821	0.00174621
RPL7AP6	119.942	155.634	139.245	83.2814	72.8586	53.7721	0.67129	0.0130104
FAM120AOS	743.895	691.853	569.874	383.689	418.937	404.038	0.671174	2.26106e-05
LAD1	4990.35	4529.09	3335.44	2835.53	2515.28	2141.92	0.670881	0.000868292
GAMT	1097.34	1010.97	578.899	692.029	399.895	336.076	0.670273	0.0089171
UBA6-DT	202.88	221.027	229.497	128.888	148.201	109.038	0.669943	0.000358875
FAM222A	474.664	319.116	313.302	241.913	201.189	181.481	0.668681	0.00340165
NUDT16L2P	433.832	459.056	373.899	260.75	248.382	248.696	0.668489	0.000108555
RPL22	1938.21	1982.7	1610.34	1057.87	1139.24	1194.19	0.667993	2.29717e-07
H4C4	1203.25	1166.6	752.955	801.088	444.603	414.493	0.667816	0.00906099
CDK6	493.803	520.525	443.522	228.032	253.349	323.379	0.6673	0.00545075
MARCHF2	174.809	149.095	104.434	82.29	86.9336	53.7721	0.666758	0.0112064
H2BC15	880.425	735.012	489.937	471.928	390.787	330.848	0.666738	0.00308817
TRAF7	2193.41	2225.96	1536.85	1275.99	1263.44	969.391	0.666621	0.000417825
GRB10	916.152	784.711	760.691	485.808	532.365	483.202	0.666282	3.70315e-06
MITF	34.4514	26.157	54.1509	13.8802	18.2147	23.1519	0.666131	0.0164618
H2BC4	1949.69	1909.46	1097.2	1276.98	777.435	648.252	0.665979	0.0071607
SPR	1244.08	1112.98	982.452	765.396	620.126	564.607	0.665889	0.000964545
CSF1	31.8994	31.3884	36.1006	5.94867	14.075	6.72151	0.665525	0.0142705
POMGNT2	227.124	287.727	171.478	150.7	138.266	103.81	0.665329	0.00242748
RETREG2	2263.58	2178.88	1642.58	1261.12	1346.23	1053.04	0.664675	7.9667e-05
NCBP2AS2	478.492	418.512	354.559	296.442	246.726	187.455	0.664269	0.00112629
WNT9B	25.5196	11.7707	36.1006	4.95723	6.62351	11.2025	0.664192	0.0179687
STK16	931.464	893.262	598.238	534.389	471.097	366.696	0.66413	0.00344353
UBE2R2	2115.57	1953.93	1869.49	1191.72	1325.53	1121.75	0.664069	1.32503e-06
CTXND1	102.078	98.0888	137.956	80.3071	61.2675	50.0379	0.663414	0.0037806
HDAC5	1660.05	1523.65	1102.36	908.164	895.83	690.075	0.663346	0.00134697
ZNF775	108.458	126.862	82.5156	81.2985	47.1925	38.0886	0.663056	0.0113968
FARP1	1607.73	1654.43	1289.31	868.506	984.42	925.328	0.662958	6.43378e-06
UBL4A	544.843	468.211	386.792	280.579	291.435	244.215	0.662057	0.00128886
GPX3	5112.84	4920.14	3687.42	2850.41	3104.77	2062.76	0.661708	0.001152
LINC01770	53.5911	53.6219	43.8364	26.769	21.5264	27.6329	0.661578	0.0146059
HIC2	3861.11	3944.48	4210.88	2458.78	2508.66	2471.28	0.660929	2.82977e-08
NFATC3	2379.7	2276.97	2270.47	1405.87	1559.84	1322.64	0.66072	1.35832e-08
SCAMP5	219.468	219.719	135.377	127.896	92.7292	106.797	0.660215	0.0033453
L3MBTL1	127.598	193.562	265.597	118.973	113.428	107.544	0.660182	0.00184627
JPH2	774.519	708.855	706.54	439.21	446.259	425.696	0.659765	0.000223363
PITPNC1	19.1397	20.9256	11.6038	8.92301	5.79557	2.2405	0.659726	0.0185092
PARP15	14.0358	17.0021	24.4968	4.95723	9.10733	4.48101	0.659495	0.0195341
HDGF	10064.9	8896	7133.73	5277.46	5453.64	4896.25	0.659437	0.000249117
HEBP1	1795.3	1694.98	1549.75	1092.57	1073.01	871.556	0.658748	0.000133816
ACTR1B	1873.14	1985.32	1458.21	1245.26	1024.16	878.277	0.658411	0.000553872
METRNL	1398.47	1277.77	1244.18	828.848	852.777	637.797	0.658062	0.000695811
DCAF12	690.304	735.012	616.289	389.638	419.765	418.227	0.657753	0.000160922
SNHG29	35174.9	32814	28728.3	21242.7	19688.4	18372.9	0.657677	8.36118e-06
MKLN1-AS	288.371	304.729	371.32	158.631	191.254	212.848	0.657658	0.00137253
RPS18	19297.9	17232.2	12275.5	11069.5	8770.36	7838.03	0.657483	0.00460893
DDAH2	1538.83	1139.14	928.301	778.285	698.781	608.67	0.657412	0.00215351
RBBP8NL	1062.89	911.572	591.792	554.218	472.753	416.734	0.657307	0.00470703
CHRNA4	154.393	226.258	293.962	129.879	137.438	120.987	0.656202	0.00265138
NEK7	1087.13	1317.01	1324.12	592.884	695.469	736.379	0.655806	0.00868638
CERK	743.895	723.242	596.949	390.629	450.399	414.493	0.65575	4.18757e-05
SLC25A23	1075.65	1020.12	759.402	592.884	583.697	546.683	0.655425	0.000138299
CLN8-AS1	144.186	149.095	110.88	77.3327	81.138	70.2025	0.654575	0.0043214
POU5F2	61.2469	51.0062	74.7798	46.5979	17.3867	24.6455	0.654524	0.0188863
NGRN	465.732	470.826	474.465	293.468	288.951	282.303	0.65429	1.25486e-05
SNHG32	1751.92	1538.03	1520.09	966.659	1007.6	979.1	0.654199	8.41476e-06
CTDSP1	4680.29	4357.76	2991.19	2561.89	2468.09	2073.96	0.65418	0.000960981
ZCCHC14	2913.06	2823.65	2729.46	1491.13	1906.74	1801.37	0.65403	8.00013e-06
FLJ37453	82.9386	74.5475	68.3333	49.5723	38.9131	40.3291	0.653849	0.00437806
GOSR2	916.152	969.118	1174.56	575.038	622.61	678.126	0.653601	1.22632e-05
LRRC51	136.53	87.626	91.5408	59.4867	69.5469	49.2911	0.653431	0.00483158
SLC35E1	895.736	1047.59	974.716	583.961	662.351	537.721	0.65306	2.11095e-05
CRKL	2747.18	3196.39	2864.84	1663.65	1794.97	1908.91	0.652107	6.8433e-05
C21orf62-AS1	89.3185	74.5475	100.566	40.6493	52.1602	50.7848	0.651915	0.00884946
JOSD2	293.475	298.19	174.056	156.648	152.341	107.544	0.651658	0.00884124
DNAJB2	1238.97	1268.62	921.854	707.892	794.822	565.354	0.651591	0.000249624
ATF7	532.083	595.072	498.962	250.836	322.068	372.67	0.650763	0.00212175
NPHS1	25.5196	44.4669	41.2578	24.7861	19.8705	6.72151	0.650676	0.0207262
HSD17B1-AS1	495.079	489.136	366.163	241.913	269.08	248.696	0.650555	0.00534108
CCDC85C	2601.72	2461.38	1734.12	1450.48	1426.54	1216.59	0.6497	0.000297685
RPL35	10778.2	9012.4	6345.97	5719.65	4561.94	3821.55	0.649692	0.0100378
FUOM	1462.27	1196.68	1003.08	857.6	602.74	614.645	0.649055	0.00489486
TLDC2	296.027	346.581	252.704	200.272	129.986	196.417	0.648648	0.00151597
FOXO3	2184.47	2386.83	2190.53	1289.87	1424.88	1441.39	0.648141	1.62323e-05
ISY1	141.634	167.405	99.2766	73.367	76.9983	85.1391	0.647839	0.00309032
AGBL5	1142	973.041	710.408	616.679	605.224	497.392	0.647649	0.000120735
C11orf49	750.275	691.853	571.163	393.604	429.7	386.113	0.647596	0.000422848
RPL29P14	40.8313	40.5434	77.3584	31.7263	28.1499	15.6835	0.64687	0.0195354
HS6ST1	609.917	614.69	639.496	367.826	442.12	336.822	0.646529	1.92126e-05
FBXO7	1767.23	1633.51	1437.58	995.411	1085.43	922.341	0.646002	2.02076e-06
RPL9	9832.69	7908.58	5687.13	4942.36	4666.27	4514.62	0.645764	0.000416099
RTN4RL2	37.0034	24.8492	9.02515	9.91445	11.5911	5.22784	0.645728	0.0214325
CNIH2	62.5229	61.469	51.5723	33.7091	24.0102	36.5949	0.645683	0.0108317
CCDC106	132.702	128.169	60.5974	65.4354	62.0954	50.7848	0.645341	0.0080341
CBX7	315.167	306.037	264.308	158.631	207.813	160.569	0.645131	0.000877894
HCFC1R1	446.592	401.51	260.44	229.024	190.426	197.911	0.644839	0.00727661
LETMD1	3270.33	3315.4	3469.52	2084.02	2242.89	1896.96	0.644818	1.58174e-05
ETNK2	252.644	260.262	203.71	176.477	136.61	105.304	0.644282	0.00269963
MAD2L2	537.187	442.054	344.245	322.22	240.93	206.126	0.643593	0.00305357
CITED4	151.841	190.946	117.327	103.11	76.1704	57.5063	0.642297	0.0155666
UBE2D4	338.134	328.271	233.365	150.7	177.179	213.595	0.642006	0.000371939
BMP2	911.048	908.957	910.251	502.663	632.546	516.81	0.641953	0.000257066
HECA	993.987	936.422	1338.3	533.398	645.793	663.936	0.641666	0.00549021
AXIN1	1854	1772.14	1611.63	1095.55	1123.51	917.86	0.64163	0.000730607
GID4	376.413	379.277	277.201	167.554	238.446	206.126	0.641205	0.00138516
UNC119B	928.912	1068.51	703.961	520.509	583.697	530.253	0.641118	0.000274613
MR1	501.459	462.979	359.717	219.109	299.714	280.81	0.640647	0.000363393
POLR2E	2363.11	1914.69	1498.17	1266.08	1170.71	968.644	0.640607	0.00195449
CNN2	1523.52	1432.1	936.037	836.78	791.51	690.075	0.640606	0.00124498
HELLPAR	48.4872	75.8554	48.9937	29.7434	22.3544	33.6076	0.640272	0.0182464
ABHD8	103.354	128.169	105.723	60.4782	85.2777	47.0506	0.639482	0.00505983
MRPL54	382.793	311.269	284.937	230.015	157.308	141.899	0.638941	0.0115223
LINC00659	63.7989	64.0847	42.5471	34.7006	29.8058	25.3924	0.638491	0.0140505
CCND3	905.944	833.101	640.785	554.218	477.721	411.506	0.638377	0.000406471
GPR37L1	20.4156	54.9298	59.3081	24.7861	24.8382	17.1772	0.638277	0.0185228
RPL10	24896.9	22759.2	17676.4	14968.8	13090.5	11103.2	0.638225	0.0012923
HSF1	1628.15	1438.64	1168.11	924.027	924.808	677.379	0.637212	0.00126863
BRK1	1158.59	1061.98	972.137	698.969	704.576	581.037	0.635822	1.70163e-05
RNF126	1014.4	890.647	778.741	647.414	556.375	412.253	0.635549	0.00084333
TOMM22	1279.81	1129.98	932.169	697.978	702.092	666.923	0.635247	4.25098e-05
MRPL10	2978.13	2669.32	2209.87	1780.64	1675.75	1320.4	0.63495	0.00040699
SEPTIN9	7012.77	6591.57	5172.7	3997.51	4061.04	3503.4	0.634516	0.000105968
PLIN3	2548.13	2474.45	1859.18	1553.59	1440.61	1078.43	0.634156	0.00213074
RASL10B	216.916	209.256	156.006	139.794	102.664	93.3543	0.633972	0.00490244
LINC01138	68.9028	68.0083	72.2012	44.615	41.397	33.6076	0.633567	0.00641698
ZDHHC8P1	220.744	187.023	216.604	139.794	124.191	107.544	0.633526	0.0018226
SLC48A1	222.02	313.884	220.471	147.725	157.308	145.633	0.63309	0.00158488
FAM220A	155.669	218.411	184.371	125.914	115.911	91.8607	0.632917	0.00159253
EIF4EBP2	14451.7	14358.9	13883.3	7223.67	9243.94	9262.99	0.632534	0.00148026
SURF1	632.885	436.822	323.616	315.28	259.145	218.823	0.632382	0.00650537
CYHR1	950.604	755.938	868.993	514.56	599.428	444.367	0.632375	0.000708634
FOXD1	201.605	269.417	219.182	129.879	180.491	100.823	0.63217	0.00173331
SPATC1L	65.0749	56.2376	68.3333	35.692	40.569	28.3797	0.632063	0.0102439
UBL7	556.326	513.986	377.767	345.023	288.123	223.304	0.631711	0.00247046
NAA60	2172.99	2018.01	1552.33	1207.58	1284.13	1020.92	0.631248	0.000315051
PROSER2	609.917	584.61	480.911	364.852	367.605	301.721	0.630841	0.000103636
LSM2	486.148	427.667	333.93	328.168	229.339	189.696	0.630233	0.00159076
CXCL16	786.002	860.566	732.326	502.663	493.452	461.544	0.629899	0.000282257
SHANK3	592.054	490.444	571.163	339.074	323.724	352.506	0.629496	0.000228749
SOD2	2527.71	2891.66	3272.26	1414.79	1665.81	1996.29	0.628977	0.00426164
UBALD1	609.917	460.364	333.93	267.69	273.22	289.025	0.628921	0.00257956
ZNF668	294.751	311.269	217.893	166.563	172.211	150.114	0.628803	0.00231188
RMND5A	3461.73	3675.06	3768.64	1816.33	2135.26	2442.15	0.628202	0.00391408
PLAGL2	3473.21	3486.73	3087.89	1851.03	2131.94	2102.34	0.628018	0.000855792
C5orf38	233.504	265.494	210.157	175.486	119.223	93.3543	0.627322	0.0118717
ATXN1	1278.53	1356.24	1425.97	717.806	885.067	908.151	0.62715	0.00012168
TMEM125	553.774	566.3	475.754	361.878	318.757	271.101	0.627022	0.00217331
MMAB	1119.03	916.804	656.257	631.551	471.925	444.367	0.626742	0.00604254
SEC24A	3830.49	4559.17	5087.6	2356.67	2860.53	2591.52	0.625563	0.00531286
CISD3	359.826	285.112	284.937	223.075	163.932	139.658	0.624878	0.00820432
ARMC7	173.533	170.021	131.509	75.3498	105.976	91.8607	0.624098	0.00597295
LINC00857	348.342	341.349	234.654	199.281	182.147	172.519	0.6229	0.0019914
CDIPT	1231.32	1084.21	892.2	718.798	745.145	532.493	0.622746	8.93715e-05
LASTR	178.637	181.791	170.188	102.119	112.6	92.6075	0.622589	0.00570164
ZNF821	331.754	328.271	253.993	184.409	184.63	186.709	0.622174	0.000922487
PDCD6	169.705	196.178	243.679	108.068	121.707	124.721	0.621889	0.00521375
LRRC29	86.7665	95.4731	48.9937	51.5552	36.4293	30.6202	0.621674	0.0186097
GMDS-DT	380.241	479.981	540.22	301.399	275.704	286.038	0.621552	0.000320181
PRR36	45.9352	77.1632	37.3899	26.769	23.1823	24.6455	0.621122	0.023145
TSPAN33	75.2827	82.3946	60.5974	38.6664	50.5043	29.1265	0.621104	0.0138937
TLE5	3650.57	3149.31	2104.15	1868.87	1846.3	1522.05	0.620877	0.00344232
SERF2	4553.97	3391.26	2822.29	2524.22	2006.92	1921.61	0.62077	0.00219523
HCP5B	20.4156	41.8512	36.1006	15.8631	18.2147	14.1899	0.620743	0.0212878
MBD6	1432.92	1249	951.508	680.132	756.736	775.961	0.620511	0.000949677
UBE2J2	578.018	695.777	517.012	436.236	375.056	282.303	0.620488	0.000763713
TBC1D10B	1968.83	1957.85	1476.26	1187.75	1205.48	865.581	0.620454	0.00163323
BATF2	215.64	201.409	163.742	116.991	104.32	106.051	0.619876	0.00935897
EPOP	338.134	368.814	229.497	200.272	206.157	150.861	0.619031	0.00312279
LINC02747	1133.07	1030.59	698.804	628.576	530.709	522.784	0.618769	0.00390754
PRELID1	2024.98	1836.22	1520.09	1278.96	1058.11	899.189	0.6187	0.0020481
UBE2D2	2111.74	2125.26	1645.16	1259.14	1287.45	1176.26	0.618563	3.63363e-06
ZNF362	294.751	408.05	302.987	214.152	193.738	203.886	0.618127	0.00114509
ETV6	500.183	413.281	483.49	285.536	279.016	310.683	0.617986	4.54757e-05
ZNF503-AS2	94.4224	117.707	59.3081	50.5637	39.7411	46.3037	0.617906	0.0201073
SNAPC2	287.095	247.184	177.924	147.725	158.136	101.57	0.617876	0.00790066
ZNF496	982.503	1056.74	768.427	606.765	580.385	542.202	0.617826	0.000447886
KXD1	1006.75	774.248	596.949	491.757	506.699	432.417	0.617219	0.00217428
SP6	2370.77	2288.74	1954.59	1392.98	1525.06	1268.87	0.616756	8.94618e-06
AP3S2	385.345	405.434	424.182	255.793	264.113	209.861	0.616436	0.00236271
BCAR1	2780.36	2589.55	2323.33	1656.71	1698.1	1401.06	0.616188	0.000385089
NECTIN1	2156.4	1926.46	1400.19	1203.61	1180.64	1038.85	0.615901	0.000101273
FOXA3	297.303	275.957	359.717	228.032	183.803	160.569	0.614968	0.000918638
RIMKLA	482.32	503.523	394.528	270.665	323.724	274.088	0.614661	3.67515e-05
CSNK1G1	341.962	366.198	341.666	192.34	226.027	207.62	0.614358	0.00321896
RASGRF2	70.1788	83.7025	36.1006	33.7091	19.0426	41.0759	0.614178	0.0216286
NXPH3	71.4548	70.624	43.8364	37.6749	23.1823	33.6076	0.614104	0.0202399
KLK1	976.123	792.558	785.188	539.346	491.796	447.354	0.6134	0.00697394
RPH3AL	641.817	663.081	464.15	415.416	356.014	300.228	0.613208	0.00193401
TICAM1	371.31	408.05	407.421	240.921	236.791	188.202	0.611765	0.0113143
MSRA	74.0067	107.244	79.937	49.5723	43.8808	54.5189	0.611295	0.010002
YKT6	1677.91	1560.27	1295.75	932.95	1020.85	929.062	0.611243	8.2707e-06
C1orf210	574.19	453.824	346.824	298.425	276.532	256.911	0.611005	0.00197899
HS1BP3	1436.75	1365.4	1014.68	869.498	789.854	682.607	0.610563	0.00105371
NMB	94.4224	91.5496	132.799	67.4183	59.6116	53.7721	0.61004	0.0104284
MSX1	578.018	521.833	489.937	349.98	283.155	320.392	0.610027	0.00312609
SGTA	1108.82	1082.9	831.603	685.089	634.201	559.379	0.609718	0.000439151
CAMK2N1	2341.42	2479.69	1624.53	1169.91	1443.1	1387.62	0.609471	0.000525627
ICAM3	156.945	147.787	128.931	98.1531	70.3748	65.7214	0.609251	0.0160763
PEBP1	2571.1	2484.92	1817.92	1548.64	1444.75	1303.23	0.609032	0.000229647
HIGD2A	1887.17	1609.96	1427.26	1128.26	1108.61	795.379	0.608975	0.000959229
NFIC	368.758	265.494	205	176.477	178.835	154.595	0.608617	0.0020091
CRYBB3	31.8994	27.4649	28.3647	8.92301	14.9029	14.9367	0.608386	0.0253048
RGS14	526.979	489.136	326.195	255.793	283.983	206.873	0.60762	0.0130511
PEF1	376.413	248.492	272.044	201.263	184.63	152.354	0.6073	0.00350547
WIPF3	380.241	381.893	284.937	195.315	225.199	233.012	0.607236	0.0002592
ADM2	99.5263	73.2397	76.0691	40.6493	60.4396	35.8481	0.607234	0.0145294
RNF185	727.307	609.459	590.503	376.749	441.292	404.038	0.606986	2.30849e-05
ZNF652	2785.46	3199	2799.08	1237.32	1671.61	1944.76	0.606868	0.0128757
PXN	3262.68	3073.45	2196.98	1700.33	1885.22	1812.57	0.606785	4.55485e-05
ABHD14B	1866.76	1663.59	1346.04	1184.78	985.248	884.252	0.606583	0.000245547
HMGA1	3854.73	3651.52	2460	2148.46	2124.49	1700.54	0.60638	0.00351446
MNT	1050.13	1042.36	928.301	616.679	667.319	619.873	0.605729	9.26353e-05
ZNF576	196.501	180.483	181.792	122.939	110.116	106.797	0.605618	0.0022569
XCL1	66.3509	48.3905	77.3584	37.6749	31.4617	37.3417	0.605023	0.0140281
SEMA5A	233.504	281.188	361.006	144.751	199.533	159.076	0.604376	0.00934977
PSD3	604.814	631.692	569.874	322.22	276.532	480.961	0.604297	0.00391987
N4BP2L2-IT2	62.5229	53.6219	141.824	41.6407	35.6014	59.7468	0.603751	0.0183454
ERCC1	734.963	622.537	554.402	464.988	384.992	318.152	0.60356	0.00187388
SETBP1	594.606	575.455	578.899	350.972	399.895	352.506	0.60336	0.00010915
TADA3	1372.95	1080.29	716.855	711.858	637.513	508.594	0.603345	0.00743794
PTRHD1	584.398	491.752	394.528	375.758	285.639	228.531	0.603121	0.0030257
OR7E14P	71.4548	65.3926	73.4905	57.5038	29.8058	29.1265	0.602353	0.0153665
LGALS9	58.695	77.1632	32.2327	34.7006	28.1499	23.1519	0.60219	0.0215759
ILRUN-AS1	30.6235	35.312	55.4402	15.8631	27.322	19.4177	0.601843	0.0210606
FBXO48	99.5263	85.0103	116.038	44.615	61.2675	58.2531	0.601493	0.0160644
SNX17	930.188	915.496	598.238	599.824	484.344	430.177	0.600846	0.00100292
SURF2	105.906	77.1632	58.0188	50.5637	21.5264	44.0632	0.600369	0.024309
ACTB	56687.9	48716.2	44075	35180.4	29703.1	29434.2	0.600231	0.000285494
AGO2	1399.75	1651.82	1658.05	661.294	1106.13	1009.72	0.599504	0.00667
ADIPOR1	1815.72	1569.42	1472.39	1065.8	1104.47	934.29	0.599008	2.09237e-05
RNF19B	609.917	676.159	527.326	359.895	404.862	359.974	0.598523	0.0010119
NR1H2	1006.75	961.271	881.886	640.474	617.643	446.607	0.598236	0.00498461
FAM106C	24.2436	19.6178	27.0754	11.8973	5.79557	12.6962	0.598216	0.0262479
LINC00390	37.0034	28.7727	54.1509	21.8118	18.2147	17.1772	0.597932	0.0254794
LBX2-AS1	971.019	876.26	786.477	570.081	551.408	549.67	0.597923	9.82572e-05
BAK1	385.345	431.591	244.968	245.878	192.082	180.734	0.597836	0.00879285
SLC25A43	417.245	495.676	353.27	254.801	290.607	256.911	0.597754	0.000112647
LINC02614	266.679	260.262	584.056	201.263	226.855	227.785	0.59766	0.00670114
TMEM52	173.533	146.479	180.503	134.837	77.8263	64.2278	0.597284	0.0157534
NOA1	904.668	1012.28	836.76	688.063	589.493	466.025	0.597239	0.000157974
TRIM15	650.749	725.857	698.804	450.116	427.217	369.683	0.596751	0.00440429
ZNF575	224.572	179.176	188.239	151.691	101.837	99.329	0.596662	0.00610174
AMFR	1760.85	1969.62	1584.56	1158.01	1164.91	1088.14	0.596432	9.55066e-06
ALDOA	3637.81	3371.64	2723.02	1970	2450.7	1365.96	0.596293	0.00629425
PRLR	960.811	1143.06	1208.08	586.936	576.246	814.05	0.596004	0.00551214
BANP	857.457	719.318	777.452	512.577	484.344	448.848	0.595618	0.00217871
PTPN9	1025.89	1228.07	890.911	643.448	715.339	634.809	0.595458	0.000152601
NACC2	690.304	672.236	678.175	378.732	488.484	427.936	0.595453	0.00012403
CLTB	999.091	877.568	596.949	500.68	501.731	436.898	0.595075	0.00932968
ELP5	451.696	364.891	269.465	279.588	191.254	171.025	0.594736	0.00733413
PCAT6	128.874	117.707	112.17	66.4268	86.9336	51.5316	0.594606	0.0118223
HYAL3	68.9028	75.8554	56.7295	42.6322	35.6014	37.3417	0.594112	0.0116697
FAM222B	951.88	814.791	696.226	469.945	551.408	545.936	0.593918	9.08187e-05
COPZ1	2479.23	2412.99	1959.75	1531.78	1521.75	1356.25	0.593848	6.6282e-06
LINC00106	133.978	141.248	154.717	78.3242	65.4072	91.1138	0.593736	0.0170351
LASP1	8896.12	8974.48	7087.32	4943.35	5928.87	5254.73	0.593696	1.9397e-06
ZNF710	641.817	618.614	556.981	390.629	380.024	377.898	0.593675	0.0003145
CNKSR3	788.554	876.26	874.15	449.125	564.655	579.544	0.593507	0.000529084
ZNF33B	1390.82	1624.35	1685.12	812.985	1040.72	1048.56	0.593497	0.00136992
COTL1	1284.91	1133.91	729.748	743.584	598.6	585.518	0.592905	0.00261559
RARA	1647.29	1534.11	1239.02	996.403	966.205	791.645	0.59285	0.00106185
GEMIN7	357.274	324.347	247.547	209.195	204.501	142.645	0.592746	0.00562144
LHX6	153.117	124.246	135.377	74.3584	87.7616	88.1265	0.592642	0.00370726
FOXO1	659.681	704.932	665.282	384.681	438.808	436.898	0.59206	0.00149079
HECW2-AS1	96.9743	99.3967	39.9685	37.6749	48.8484	40.3291	0.59188	0.0194678
FBL	2264.86	1857.15	1294.46	1246.25	1140.07	958.189	0.591795	0.00210462
IP6K1	726.031	702.316	685.911	441.193	518.29	400.303	0.591632	1.98242e-05
EGFR-AS1	923.808	995.275	711.697	560.167	626.75	449.594	0.591166	0.00135439
MYPOP	215.64	189.638	141.824	107.076	105.976	117.253	0.591085	0.00466782
RRP7A	678.82	670.928	510.565	424.339	375.056	345.784	0.59066	0.00241524
SPG21	1009.3	886.723	1041.76	643.448	603.568	625.101	0.590394	0.000145694
OSER1-DT	507.839	549.298	524.748	301.399	332.832	334.582	0.590337	0.00290901
PAGR1	396.829	290.343	292.673	197.298	221.888	185.962	0.588735	0.00230438
PARVB	250.092	226.258	165.031	158.631	115.084	96.3417	0.588712	0.011831
BCL2L13	1038.65	957.347	1009.53	645.431	671.459	623.607	0.58854	1.23991e-05
CHP1	4041.02	3786.23	3428.27	2346.75	2499.55	2357.76	0.587179	0.00010566
USP46	304.959	417.205	388.081	198.289	244.242	244.962	0.586836	0.00200664
MRPS11	275.611	306.037	180.503	173.503	156.481	114.266	0.5863	0.0107927
NME2	446.592	421.128	393.239	367.826	202.845	203.139	0.586292	0.00352981
ZMAT5	424.901	315.192	315.88	245.878	220.232	149.367	0.586226	0.0109426
TOMM20	5842.7	5868.33	6807.54	3537.48	4061.04	3867.11	0.585751	0.00250417
RETREG1	123.77	150.403	127.641	60.4782	81.138	87.3796	0.585295	0.0138038
ZBTB37	306.235	334.81	415.157	155.657	227.683	256.911	0.58518	0.00480076
ELF3-AS1	355.998	413.281	345.534	254.801	237.619	219.569	0.585002	0.000215676
MNX1-AS1	176.085	146.479	81.2263	92.2044	72.8586	66.4683	0.584929	0.0134839
CDC42EP1	549.946	517.909	353.27	330.151	303.854	247.949	0.584496	0.00223016
RTEL1P1	28.0715	18.3099	47.7044	17.846	7.45145	14.1899	0.584031	0.026826
RAB3D	2031.36	2099.1	1694.15	1289.87	1197.2	1309.95	0.583612	4.41551e-07
DTYMK	347.066	383.2	238.522	263.724	157.308	173.266	0.583265	0.00397829
ZNF385A	333.03	343.965	268.176	193.332	231.823	143.392	0.583029	0.00656627
CDR2L	510.391	513.986	404.842	301.399	332.004	223.304	0.582561	0.00724056
PRKAR1B	964.639	984.812	756.823	680.132	485.172	445.86	0.582524	0.00857494
TMEM120A	2053.05	2075.56	1460.78	1275.99	1219.55	926.075	0.58232	0.00421437
UQCR11	419.797	405.434	301.698	276.613	202.017	181.481	0.582212	0.010907
SMIM3	398.105	376.661	300.408	257.776	195.394	215.088	0.582187	0.0023213
GDAP2	454.248	533.603	626.603	284.545	318.757	396.569	0.581922	0.00252055
TMEM183A	459.352	485.213	518.301	303.382	344.423	289.025	0.581809	0.000180339
USB1	835.766	639.539	580.188	385.672	484.344	421.962	0.581656	0.00115494
LINGO3	54.8671	54.9298	24.4968	20.8204	31.4617	16.4304	0.581629	0.0249233
HOXC6	233.504	200.101	150.849	125.914	117.567	107.544	0.58147	0.00714462
PDXK	3183.56	3257.86	2657.26	1907.54	2078.13	1941.77	0.58041	5.28224e-06
MINDY1	635.437	609.459	502.83	349.98	422.249	354	0.580076	8.209e-05
ABHD17C	390.449	508.754	371.32	280.579	211.124	302.468	0.579696	0.00182792
PKN1	1680.46	1643.97	1116.54	1036.06	926.464	682.607	0.579611	0.00889311
C19orf71	39.5553	47.0826	21.9182	16.8546	14.075	25.3924	0.579388	0.0238328
ELOF1	317.719	255.031	216.604	179.452	163.104	150.114	0.579214	0.00220709
OGG1	672.44	588.533	489.937	390.629	341.111	371.924	0.579127	0.00109941
ENDOV	465.732	443.362	406.132	292.476	270.736	266.62	0.578251	0.00111758
IGF1R	1938.21	2083.41	2082.23	1058.86	1385.14	1358.49	0.577937	0.00241111
ZHX3	1295.12	1298.7	1208.08	776.302	798.961	903.67	0.577931	5.68983e-06
JOSD1	1600.08	1824.45	1536.85	1043	1075.49	1035.86	0.577592	0.000690158
TRAPPC6A	780.898	753.322	524.748	504.646	372.573	351.759	0.577534	0.00901107
ZNF768	1360.19	1324.85	1050.79	833.806	818.004	663.189	0.577254	0.00329927
NUTM2B-AS1	206.708	313.884	341.666	191.349	170.555	183.721	0.5772	0.00098139
SUMO3	1314.26	1178.37	1129.43	862.557	742.661	728.911	0.576964	0.00016974
MORN3	261.575	241.952	177.924	151.691	146.545	113.519	0.57685	0.00716066
PDX1	176.085	116.399	146.981	69.4012	105.148	96.3417	0.576693	0.00345795
TXN2	945.5	880.184	734.905	611.722	473.581	457.81	0.576668	0.00681696
CAMK2D	1831.03	1947.39	2110.6	1122.32	1270.06	1248.71	0.57666	0.00381137
RPS27A	9537.93	7627.39	7031.88	5011.76	5249.96	4836.5	0.575949	0.00262616
DIPK1B	870.217	771.632	566.006	521.5	452.055	379.392	0.575624	0.0050429
CDC42EP4	2481.78	2223.35	2019.05	1525.83	1505.19	1305.47	0.575028	0.000164809
PUSL1	243.712	270.725	278.49	172.511	164.76	126.215	0.573796	0.0128012
FAAP24	48.4872	73.2397	68.3333	26.769	43.0528	34.3544	0.57373	0.0206061
ZNF395	1661.32	1855.84	1226.13	964.676	1145.87	895.455	0.573679	0.00112815
RILPL2	45.9352	48.3905	27.0754	15.8631	28.9779	19.4177	0.573302	0.0238684
DYM	474.664	520.525	497.672	320.237	334.487	303.962	0.57326	0.000331341
PTEN	1940.76	2351.52	1949.43	1077.7	1437.3	1424.96	0.573176	0.00148798
H2BC7	1001.64	987.428	523.459	649.397	466.13	321.886	0.572489	0.016215
SHF	79.1106	92.8574	34.8113	40.6493	30.6338	38.0886	0.571894	0.0242721
SOX6	1121.58	1148.29	1112.67	650.388	638.341	825.999	0.571491	0.00209857
ABHD12	2410.32	2267.81	2042.26	1635.88	1454.69	1172.53	0.571367	0.00121742
LINC00482	72.7307	60.1612	95.4087	32.7177	48.8484	48.5442	0.571108	0.0163524
MRPL49	913.6	986.12	814.842	615.688	634.201	530.253	0.570941	1.0429e-05
ENTPD3-AS1	45.9352	43.1591	64.4653	25.7776	25.6661	22.405	0.570171	0.0285414
TANGO2	389.173	341.349	330.063	215.144	238.446	215.835	0.570095	0.00192289
OAZ2	405.761	370.122	351.981	252.819	228.511	230.772	0.569923	0.00142228
GOLT1A	856.181	735.012	586.635	494.731	470.269	418.974	0.569798	0.00123253
CBL	1727.67	1725.06	1594.87	856.609	1099.5	1087.39	0.569686	0.00844475
SWI5	269.231	196.178	165.031	126.905	133.298	88.1265	0.568914	0.0213921
POLR2F	219.468	116.399	137.956	112.033	70.3748	87.3796	0.568408	0.0178496
EPN1	6131.07	5669.54	4365.59	3516.66	3478.17	2876.06	0.5684	0.00673237
LINC02732	66.3509	52.3141	61.8867	30.7348	38.0852	27.6329	0.567332	0.0244559
MRPL11	2332.49	1846.69	1334.43	1361.25	1070.53	1005.24	0.567297	0.00377625
RASSF5	76.5587	95.4731	64.4653	55.5209	52.1602	32.8607	0.567233	0.0122346
ARID3B	880.425	823.946	621.446	497.706	572.106	424.949	0.567214	0.000564208
MID1IP1	760.483	491.752	465.44	382.698	340.283	377.898	0.567041	0.000809612
RASA4CP	117.39	113.783	46.415	54.5295	52.1602	48.5442	0.567013	0.0199668
FDX1	1069.27	997.891	866.414	617.67	662.351	582.531	0.566732	0.00150903
JPT2	2511.12	2331.9	1890.12	1519.89	1510.99	1379.4	0.566195	3.19806e-05
MRPL41	421.073	452.517	323.616	279.588	220.232	174.759	0.565794	0.0195145
APOL6	876.597	882.8	1015.97	422.356	659.04	604.936	0.565755	0.00805264
COMMD7	593.33	642.155	400.974	372.783	329.52	326.367	0.564954	0.00290392
FOXN3-AS1	51.0391	43.1591	27.0754	14.8717	26.4941	9.70885	0.564818	0.0285013
NUDT22	354.722	354.428	217.893	198.289	193.738	147.873	0.564338	0.0153172
FOXO4	934.016	843.564	660.125	507.62	570.45	480.215	0.564197	0.000845242
QARS1	5223.85	4803.74	3635.85	3219.22	2920.97	2634.83	0.563901	0.000763686
CDK19	766.863	852.719	822.578	443.176	497.591	578.797	0.563683	0.00448439
PACS1	1036.09	1022.74	830.314	588.919	703.748	584.771	0.56321	0.000234839
H2AC8	1328.29	1334.01	825.156	828.848	676.426	656.468	0.563175	0.00528449
GLTPD2	528.255	506.138	447.389	373.775	246.726	205.38	0.563051	0.021489
MRPL14	533.359	554.529	413.867	400.544	236.791	259.898	0.563023	0.0115941
SHISA5	2766.32	2533.31	2048.71	1705.29	1671.61	1410.02	0.562964	0.000160316
FOSL2	4195.42	3988.95	3365.09	2428.05	2564.13	2614.67	0.562865	1.45254e-05
PURA	843.421	957.347	1053.36	466.971	620.126	662.442	0.56286	0.0069582
MPC2	2953.89	2605.24	2093.83	1775.68	1581.36	1616.9	0.562628	0.000235591
TIFA	96.9743	153.019	110.88	72.3755	62.9234	62.7341	0.561951	0.0231897
ORAI3	125.046	96.781	91.5408	66.4268	60.4396	56.7594	0.561629	0.0149765
PDLIM2	1829.75	1863.69	1396.32	1090.59	1124.34	938.771	0.560969	0.00571342
TMEM51-AS1	307.511	286.419	268.176	215.144	181.319	146.38	0.560954	0.00344785
REL	468.284	604.227	778.741	260.75	380.852	419.721	0.560909	0.0182758
C19orf47	271.783	251.107	188.239	173.503	146.545	126.215	0.560618	0.00399876
POLL	1045.03	980.888	890.911	661.294	649.104	538.468	0.560386	0.00209304
RANBP1	1708.53	1442.56	1157.8	1126.28	763.36	751.316	0.559924	0.00804925
SARM1	919.98	825.254	801.949	599.824	495.108	575.063	0.559839	7.65876e-05
MTFR1L	694.132	661.773	651.1	460.031	456.194	400.303	0.559785	7.49908e-05
GLTP	529.531	532.295	456.415	345.023	288.123	358.481	0.559592	0.000162453
CCNY	1723.85	1882	1619.37	1088.61	1170.71	1115.02	0.559261	0.000659103
EIF4EBP1	353.446	249.8	190.817	221.092	139.922	99.329	0.559239	0.0173244
KCNH2	77.8347	109.86	51.5723	52.5466	39.7411	30.6202	0.559144	0.0280044
HSPBP1	718.376	585.917	470.597	457.056	338.627	266.62	0.559034	0.0120039
TMEM203	322.822	316.5	277.201	205.229	206.157	165.797	0.558748	0.00338728
ZBED3	1053.96	1012.28	648.521	511.586	582.869	609.417	0.558589	0.00329487
FTCDNL1	53.5911	45.7748	42.5471	26.769	21.5264	32.1139	0.558407	0.0201425
SLC51B	999.091	731.089	555.691	499.688	485.172	421.962	0.55804	0.00748397
SMAD3	1672.81	1791.76	1578.11	1004.33	1247.7	1070.96	0.558024	3.07683e-05
TEAD3	1426.54	1395.48	1210.66	878.421	944.679	781.189	0.557917	0.000792894
SORBS1	2337.59	2329.28	2253.71	1443.54	1721.29	1376.42	0.557836	7.52888e-05
LINC00511	705.616	740.244	620.157	438.219	495.936	412.253	0.557673	0.00031945
WDTC1	1407.4	1135.21	823.867	642.457	800.617	729.657	0.55758	0.000708426
PEX10	629.057	644.771	449.968	445.159	353.53	286.038	0.557415	0.0039158
NPRL3	972.295	863.182	639.496	554.218	542.3	480.215	0.557335	0.00220587
WIPF2	1418.89	1671.43	1330.56	774.319	1047.34	968.644	0.557311	0.00327577
ANO7	132.702	142.556	108.302	64.444	87.7616	88.1265	0.557291	0.00377641
RAB29	488.7	498.291	538.93	327.177	279.016	363.708	0.557234	0.00240715
NRAV	200.329	214.488	112.17	122.939	90.2454	104.557	0.557026	0.0112457
RB1-DT	38.2793	15.6942	33.522	11.8973	13.247	11.2025	0.557023	0.0292112
MCRS1	1993.08	1723.75	1245.47	1223.44	1005.12	828.24	0.55667	0.00767051
PCBP4	636.713	486.521	358.427	338.083	327.864	237.493	0.556167	0.0095205
CCDC28B	52.3151	34.0041	21.9182	13.8802	14.075	21.6582	0.555986	0.0307481
H2BC5	911.048	993.967	803.238	701.943	575.418	442.126	0.555682	0.00282615
EIF2D	1096.07	813.484	790.345	646.422	585.353	522.037	0.555545	0.000519981
DMAC1	308.787	330.886	233.365	227.041	168.9	155.342	0.555173	0.00377658
C12orf57	510.391	442.054	379.056	281.57	303.854	254.671	0.554789	0.00381348
SPRING1	1119.03	1241.15	1093.33	696.986	805.585	734.885	0.554603	0.000705025
TARBP2	363.654	350.504	287.515	247.861	194.566	183.721	0.554523	0.00546992
HOXC9	54.8671	41.8512	73.4905	32.7177	30.6338	30.6202	0.554428	0.0242022
RPS19BP1	363.654	255.031	242.39	180.443	185.458	159.823	0.554172	0.00962242
CCDC32	179.913	193.562	159.874	106.085	132.47	101.57	0.554074	0.00233252
NUDT8	399.381	353.12	230.786	232.99	178.835	151.607	0.553619	0.0196259
ETHE1	1549.04	1309.16	983.741	976.574	671.459	639.29	0.553601	0.0132666
PDPK2P	53.5911	31.3884	23.2075	13.8802	16.5588	16.4304	0.553007	0.030335
SLX9	292.199	223.643	229.497	184.409	139.094	115.759	0.552647	0.0164243
CABLES2	1272.15	1243.77	1045.63	731.687	822.972	755.797	0.552497	0.000740568
ELAVL1	1125.41	1266	974.716	764.404	709.544	715.468	0.55244	0.000762878
SRD5A1	353.446	338.733	290.094	210.186	223.544	196.417	0.551754	0.00185033
ERICH4	335.582	234.105	223.05	149.708	153.997	180.734	0.551348	0.0100017
CIZ1	2040.29	1540.65	1240.31	956.745	1199.68	879.024	0.551278	0.00475911
RPS3A	12644.9	10638.1	7383.86	6942.1	6375.13	6535.55	0.550994	0.00116472
EIF3K	3429.83	2547.69	2417.45	2114.75	1747.78	1518.31	0.550581	0.0019771
NEK6	872.769	902.417	794.213	535.381	612.675	551.911	0.55051	3.46487e-05
RPSAP58	62.5229	53.6219	64.4653	39.6578	34.7734	31.3671	0.550303	0.0179063
ZNF516	518.047	538.835	541.509	349.98	361.809	347.278	0.550296	4.56733e-05
CYB5D2	154.393	175.252	135.377	94.1873	101.009	96.3417	0.550228	0.00529386
TRIOBP	770.691	813.484	483.49	426.322	466.958	382.379	0.549809	0.00861078
ADGRG5	128.874	200.101	146.981	106.085	110.944	86.6328	0.549432	0.00302341
ZBTB44	1528.62	1855.84	1705.75	863.549	1084.6	1185.97	0.548529	0.0090594
SUCLG2-DT	108.458	129.477	136.667	82.29	77.8263	76.924	0.548335	0.00422233
EOLA2-DT	153.117	162.174	284.937	119.965	119.223	123.975	0.547979	0.0126544
RN7SL648P	51.0391	19.6178	59.3081	27.7605	10.7632	22.405	0.547601	0.031741
APC2	265.403	224.95	208.868	173.503	138.266	114.266	0.546744	0.0115249
HIVEP2	232.228	272.033	313.302	99.1445	198.705	200.899	0.546713	0.011115
GPR35	3915.98	3859.47	3161.38	2710.61	2327.34	1944.76	0.546493	0.00322032
TLCD4	145.461	173.944	190.817	81.2985	84.4498	109.785	0.545749	0.0277827
PCBD1	2406.49	2118.72	1404.06	1450.48	1254.33	1085.9	0.545646	0.00316099
RASGRP1	38.2793	40.5434	16.761	8.92301	24.0102	3.73417	0.545312	0.0276298
MGAT4A	2910.51	3582.2	3696.44	1752.88	2080.61	2324.9	0.545276	0.0136594
PDCD4-AS1	90.5944	69.3161	45.1257	36.6835	44.7087	34.3544	0.544775	0.0239977
SDHAF2	186.293	151.711	127.641	104.102	85.2777	97.8353	0.544525	0.00994715
GRAMD1B	2614.48	2389.44	3080.15	1744.94	1942.35	1563.87	0.544494	0.00119577
DNASE1L1	400.657	398.895	306.855	248.853	254.177	209.861	0.543901	0.00233428
LINC02028	99.5263	78.4711	70.9119	49.5723	32.2896	58.9999	0.543632	0.0237977
NR3C1	805.142	914.188	1076.57	512.577	512.494	669.911	0.543602	0.0133981
GPR137	398.105	316.5	297.83	235.964	233.479	177.747	0.543316	0.00367091
C8orf33	386.621	436.822	332.641	272.647	250.038	232.266	0.543176	0.000949878
MZT2B	1500.55	1178.37	772.295	778.285	689.673	503.367	0.542833	0.0231923
ZP3	63.7989	66.7004	83.8049	52.5466	38.0852	38.0886	0.542736	0.0159946
RAB37	1310.43	1145.68	1084.31	872.472	750.941	684.1	0.541664	0.00123557
ADORA2A-AS1	1660.05	1624.35	1543.3	1055.89	1073.01	991.796	0.541604	0.00176905
HOXC13	114.838	116.399	76.0691	65.4354	56.2999	62.7341	0.540784	0.0158608
PRCC	1061.61	847.488	859.968	649.397	635.029	513.822	0.540677	0.0017915
SNAP47	454.248	468.211	395.817	315.28	291.435	226.291	0.540486	0.00626142
BLCAP	3539.56	3484.12	3737.7	2299.16	2283.46	2551.93	0.540288	0.000189599
TTC36-AS1	56.143	51.0062	18.0503	28.7519	16.5588	16.4304	0.540234	0.0321342
ITPK1	2007.11	1905.54	1476.26	1363.24	1140.9	1019.43	0.540021	0.00112476
FLJ12825	25.5196	48.3905	20.6289	14.8717	14.075	13.443	0.539914	0.032489
CNOT6L	621.401	770.324	825.156	303.382	464.474	530.253	0.539851	0.0203474
KLF15	42.1073	49.6983	30.9434	24.7861	13.247	22.405	0.539712	0.0326085
CDH4	21.6916	24.8492	37.3899	20.8204	13.247	8.21518	0.539559	0.0322968
RPL15P3	30.6235	19.6178	23.2075	13.8802	12.4191	8.96202	0.539451	0.0330663
TCTN3	1981.59	2157.95	1728.96	1372.16	1414.95	1103.07	0.538683	0.000187959
C20orf27	423.625	362.275	230.786	255.793	175.523	167.291	0.538372	0.019873
SMIM10L2A	341.962	355.736	361.006	225.058	271.564	175.506	0.538345	0.00563041
RAB11FIP4	2241.89	2086.02	1830.82	1204.61	1442.27	1477.24	0.538272	2.76798e-05
CDCA5	391.725	340.041	264.308	210.186	174.695	227.038	0.537893	0.0121926
BIN1	2241.89	2154.03	1629.68	1424.71	1271.71	1217.34	0.537487	0.00200766
SMIM27	22.9676	24.8492	29.6541	10.9059	13.247	14.9367	0.537312	0.03281
DUXAP10	105.906	121.63	99.2766	67.4183	76.9983	57.5063	0.536824	0.0112058
DEAF1	1108.82	1022.74	807.106	697.978	601.084	575.809	0.536811	0.00506798
PITPNA-AS1	88.0425	79.7789	88.9622	54.5295	56.2999	41.0759	0.536778	0.0195451
TSSC4	560.154	504.831	403.553	355.929	288.123	232.266	0.536714	0.0172972
STARD7-AS1	158.221	166.097	128.931	106.085	97.6968	80.6581	0.536403	0.00880245
CRB3	520.599	636.924	482.201	339.074	403.206	307.696	0.536388	0.00417656
CDC20-DT	34.4514	13.0785	42.5471	15.8631	14.9029	12.6962	0.5362	0.0333888
PRRT3	40.8313	44.4669	39.9685	19.8289	21.5264	28.3797	0.535946	0.0267486
C1QL1	54.8671	22.2335	16.761	15.8631	12.4191	8.21518	0.535843	0.0284138
TEAD4	413.417	434.207	279.78	250.836	216.092	224.05	0.535477	0.0132457
HIPK3	2692.31	2917.82	3319.96	1652.74	1962.22	2112.8	0.534977	0.00436241
CRTAP	807.694	844.872	768.427	597.842	555.547	462.291	0.534882	0.000156287
KLF16	449.144	447.285	328.773	263.724	256.661	215.088	0.534816	0.0174458
GNAQ	310.063	337.426	331.352	221.092	180.491	218.076	0.534562	0.00685468
C17orf100	80.3866	65.3926	94.1194	50.5637	42.2249	53.0253	0.53433	0.0151504
ADAP1	812.798	638.231	625.314	472.919	490.14	374.911	0.534207	0.00370484
C2orf88	288.371	308.653	174.056	148.717	162.276	161.316	0.534046	0.0139257
CPNE2	524.427	538.835	331.352	344.032	283.983	250.936	0.533637	0.00814976
RNF7	760.483	939.037	817.42	591.893	539.816	538.468	0.532997	0.000473707
IQCH-AS1	103.354	138.632	94.1194	67.4183	70.3748	76.1771	0.532125	0.00583895
PRDM11	260.299	240.645	216.604	160.614	135.782	162.063	0.532037	0.00557708
GAS5	4493.99	4306.75	3443.74	2879.16	2710.67	2490.69	0.53172	0.000868681
RPL10A	11858.9	10079.6	8189.68	7087.84	6512.57	5714.78	0.531595	0.00497775
MAD1L1	34.4514	24.8492	33.522	17.846	15.7308	8.96202	0.531368	0.0334699
MBD3	842.145	765.093	600.817	498.697	466.13	394.329	0.531273	0.0132253
PRR7-AS1	51.0391	78.4711	39.9685	38.6664	15.7308	28.3797	0.531181	0.0343409
HID1	1483.96	1208.45	942.483	822.9	798.961	620.62	0.53058	0.0134585
CCDC115	709.444	555.837	451.257	372.783	360.154	387.607	0.530482	0.00219612
LRRC20	609.917	591.149	398.396	399.552	307.165	292.759	0.530386	0.0100038
TNIP2	299.855	319.116	205	166.563	179.663	161.316	0.530207	0.0137257
KLHDC3	1325.74	1409.86	901.225	853.634	827.939	713.974	0.529625	0.00121745
PREB	928.912	800.405	688.49	562.15	577.074	405.531	0.529237	0.00531537
CENPM	121.218	145.171	79.937	91.213	59.6116	52.2784	0.528979	0.0229651
HNF4A-AS1	407.037	358.351	291.383	252.819	178.007	214.342	0.528486	0.0158182
TMEM38A	168.429	193.562	101.855	108.068	94.3851	76.924	0.528457	0.0187271
ZC3H12C	354.722	345.273	460.283	202.255	240.102	273.341	0.528323	0.0139568
H2BC6	417.245	430.283	292.673	288.511	234.307	193.43	0.527947	0.0103048
IFRD2	667.336	591.149	524.748	452.099	356.014	309.936	0.527618	0.00993523
C2orf72	2733.14	2668.02	2203.43	1758.82	1646.77	1720.71	0.52747	6.78327e-05
LRRC8B	156.945	128.169	202.421	86.2557	110.944	111.278	0.527322	0.00826853
IGFBP4	842.145	788.634	585.345	494.731	477.721	331.595	0.52705	0.0227807
MFNG	31.8994	40.5434	34.8113	14.8717	16.5588	26.1392	0.526875	0.0318524
C1orf116	1800.4	1562.88	1249.34	980.539	1176.5	904.417	0.52673	0.0007333
ASB13	752.827	697.085	456.415	448.133	398.239	403.291	0.526643	0.00216984
IDS	149.289	149.095	162.453	94.1873	102.664	94.1012	0.526338	0.00938276
MPP2	48.4872	37.9277	36.1006	24.7861	19.8705	19.4177	0.526328	0.0334325
RFFL	743.895	634.308	765.848	443.176	489.312	477.227	0.526289	0.00180328
FHL2	128.874	193.562	128.931	84.2729	84.4498	91.1138	0.526282	0.025968
YAP1	2913.06	3590.05	3194.9	1737.01	2126.98	2392.11	0.526214	0.00500163
LINC00674	265.403	292.959	296.541	169.537	209.469	172.519	0.526177	0.0046204
CTC-338M12.4	224.572	300.806	350.691	188.375	198.705	185.962	0.52579	0.00249441
MPND	599.71	470.826	344.245	302.391	259.145	276.329	0.52567	0.0221938
CACNB3	384.069	419.82	235.943	216.135	211.952	206.126	0.525507	0.0170034
STX1B	25.5196	27.4649	37.3899	18.8375	14.075	14.9367	0.525271	0.0334656
SPOPL	844.697	978.273	1040.47	490.765	667.319	592.987	0.524972	0.0164393
BORCS5	327.926	287.727	279.78	211.178	184.63	197.164	0.524584	0.00124407
ZFP36L2	4977.59	5432.81	4645.37	3121.07	3634.65	3333.12	0.524452	0.000259081
ACOT8	486.148	469.519	287.515	285.536	268.252	239.734	0.524351	0.00756756
SPINDOC	648.197	670.928	569.874	400.544	448.743	362.215	0.524304	0.00602836
MRPL43	1041.2	1081.59	725.88	660.303	624.266	489.177	0.524274	0.0132791
CDKN1A	2680.83	2365.9	2383.93	1600.19	1684.03	1510.85	0.52416	0.00527262
HINT1	5355.28	4726.57	4239.24	3618.78	3176.8	2790.92	0.523667	0.000435124
UBE2G1	478.492	408.05	513.144	304.374	282.327	321.886	0.52356	0.00356475
TROAP-AS1	28.0715	66.7004	33.522	24.7861	24.0102	12.6962	0.523069	0.0351733
KCMF1	874.045	1132.6	1160.38	662.286	826.283	595.974	0.522662	0.00221079
HIPK2	1880.79	1872.84	1654.18	783.242	1380.17	1283.06	0.522348	0.0102237
LTBP2	81.6626	103.32	81.2263	47.5894	65.4072	53.0253	0.521278	0.0129197
NUDT14	333.03	332.194	243.679	248.853	159.792	145.633	0.521156	0.018655
APRT	2333.76	2148.8	1646.44	1618.04	1055.62	1006.73	0.520868	0.0213599
BNIP3	3508.94	3361.18	3417.95	2434.99	2528.53	2029.9	0.520834	6.77293e-05
LDLRAP1	237.332	238.029	248.836	131.862	153.169	185.962	0.520543	0.00379279
C1orf115	4945.69	4584.02	4085.81	2977.31	3060.89	3132.97	0.520516	0.000204602
ITLN2	26.7955	31.3884	16.761	16.8546	4.1397	11.2025	0.520434	0.033109
CBY1	162.049	132.093	77.3584	51.5552	84.4498	82.1518	0.519908	0.0247019
OVOL1	2138.54	1821.84	1727.67	1270.04	1217.07	1185.23	0.519385	0.00627093
ARPIN	521.875	578.07	437.075	285.536	334.487	371.924	0.51919	0.00614048
PHF23	330.478	247.184	229.497	182.426	168.9	178.493	0.518985	0.00309
TPD52L2	3942.77	3837.24	3384.43	2464.73	2826.58	2239.76	0.518977	0.000193147
LINC02381	30.6235	43.1591	33.522	23.7947	18.2147	10.4557	0.518609	0.0356336
GRTP1	306.235	279.88	309.434	204.238	206.157	186.709	0.51839	0.000977572
BBX	335.582	440.746	372.61	229.024	259.145	245.709	0.517901	0.00782807
IMPA2	793.658	653.926	526.037	501.671	403.206	387.607	0.51783	0.00388594
DOK4	3104.45	2800.11	2512.86	2014.62	1944.83	1592.25	0.517593	0.00239639
RAPGEF1	2124.5	1899	1574.24	1195.68	1414.12	1165.06	0.517358	0.000252641
NDUFA11	413.417	358.351	366.163	255.793	250.038	215.835	0.517208	0.0109475
CLIC1	6903.04	6774.67	5497.6	5055.38	4102.44	3595.26	0.516445	0.00151564
KIAA1958	752.827	855.335	804.527	493.74	589.493	539.215	0.516215	0.000421806
ECHDC3	509.115	643.463	540.22	430.287	359.326	305.455	0.516021	0.00668635
COPS9	188.845	149.095	145.692	105.093	105.976	103.063	0.515822	0.00572797
GET4	387.897	409.357	416.446	250.836	285.639	269.607	0.515588	0.0016086
RAB15	451.696	381.893	232.075	211.178	241.758	225.544	0.515355	0.0102343
P2RY1	174.809	202.717	105.723	83.2814	123.363	83.6455	0.514849	0.0227647
ATF5	963.363	864.49	594.37	540.338	533.193	494.404	0.514452	0.00661708
LINC00649	307.511	346.581	462.861	203.246	273.22	251.683	0.514431	0.00495926
POLD4	289.647	300.806	261.729	192.34	188.77	154.595	0.514145	0.0136975
LRRC75A	905.944	788.634	633.05	519.517	530.709	483.949	0.513789	0.00320236
CDKL5	542.291	619.922	495.094	315.28	384.992	373.417	0.513747	0.00670333
VGLL4	727.307	774.248	542.798	446.15	433.012	451.088	0.513639	0.00576086
GFER	1777.44	1790.45	1295.75	1149.09	1053.14	799.113	0.513255	0.0184218
DTX4	3446.42	3369.02	2773.3	2205.97	2257.79	2095.62	0.512879	2.12777e-05
ZNF853	146.737	129.477	103.145	78.3242	87.7616	57.5063	0.512805	0.0266305
CIB1	745.171	634.308	584.056	467.962	409.002	376.405	0.512564	0.0105633
GAN	948.052	1131.29	1278.99	463.005	797.305	781.936	0.512509	0.0213999
MLST8	1157.31	822.638	673.018	632.542	562.171	436.898	0.512159	0.0192498
NT5DC2	1802.96	1744.67	1142.33	1188.74	914.873	812.556	0.511739	0.0171461
LSM4	851.077	685.314	505.408	500.68	430.528	410.759	0.511487	0.00433113
BAALC-AS1	39.5553	39.2355	32.2327	19.8289	16.5588	21.6582	0.511389	0.0366821
ANKRD9	1066.72	1175.76	945.062	790.182	732.726	529.506	0.511355	0.0090143
FAM110A	146.737	163.481	82.5156	81.2985	93.5571	62.7341	0.511019	0.0226876
ISG20L2	711.996	710.163	640.785	461.022	505.043	417.481	0.510979	0.00119064
NKD1	266.679	295.574	370.031	178.46	232.651	206.126	0.510949	0.00266767
DCTN2	1790.2	1757.75	1572.95	1189.73	1210.45	1004.49	0.510582	0.00209695
DUSP7	174.809	226.258	172.767	115.999	139.922	118.747	0.510083	0.0056592
FAM83F	814.074	719.318	687.201	475.894	538.988	493.658	0.509828	0.000218336
EOLA1	136.53	126.862	105.723	81.2985	78.6542	71.6961	0.509204	0.0154438
MIR1282	34.4514	35.312	10.3145	9.91445	4.96764	14.1899	0.509156	0.0285751
ARID3A	10708	10417	8845.93	6508.84	7448.97	6610.23	0.508944	3.07173e-05
FAM117A	1204.52	1050.2	774.873	731.687	632.546	663.189	0.508834	0.00142932
URAHP	284.543	260.262	168.899	156.648	155.653	147.873	0.508829	0.00905464
RAC3	520.599	499.599	235.943	347.997	206.985	174.759	0.508707	0.0293603
RAB40C	1033.54	1000.51	727.169	696.986	607.707	478.721	0.508641	0.0071854
DCAF11	1522.24	1344.47	1183.58	960.711	925.636	828.24	0.508573	0.00144791
ZCCHC24	98.2503	79.7789	61.8867	43.6236	62.9234	39.5822	0.50826	0.0223487
SNU13	851.077	803.021	580.188	564.132	453.711	480.961	0.507843	0.00151568
KCNC3	164.601	107.244	118.616	68.4097	81.138	92.6075	0.507515	0.0182888
ST3GAL4	63.7989	111.167	61.8867	65.4354	33.1176	44.8101	0.507303	0.0245282
KLF3	2060.7	2207.65	1847.58	1213.53	1401.7	1490.68	0.507009	0.00143974
SAC3D1	214.364	214.488	77.3584	122.939	97.6968	66.4683	0.506818	0.0327856
RPL3P4	72.7307	52.3141	51.5723	36.6835	34.7734	29.8734	0.506729	0.0319943
EEF1A1	138934	128894	114273	93498.3	89419.1	79885.2	0.50657	1.83797e-05
USF3	1385.71	1517.11	1471.1	639.482	949.646	1152.37	0.506275	0.0166809
RAB5B	3233.33	3151.92	2814.56	1941.25	2281.8	1969.4	0.506275	0.0011435
ZNF264	501.459	494.368	424.182	272.647	352.702	325.62	0.505918	0.00205468
LINC00540	58.695	70.624	46.415	35.692	27.322	38.8354	0.505902	0.0307401
EFNA2	695.408	686.622	767.138	493.74	514.978	401.05	0.505464	0.00537484
DDN	95.6983	119.014	60.5974	60.4782	48.8484	58.2531	0.505228	0.0233204
ATPAF2	370.034	411.973	363.585	278.596	269.08	196.417	0.50482	0.00744789
KCNQ1	21.6916	30.0806	38.6792	13.8802	14.075	17.924	0.504524	0.0385768
TFF1	1014.4	889.339	470.597	648.405	330.348	442.126	0.504396	0.026595
TRAF3IP2	823.006	755.938	773.584	502.663	578.729	494.404	0.50433	0.00197044
STK35	1778.71	1736.83	1745.72	1108.44	1299.86	1160.58	0.504314	0.000536702
FOXD2-AS1	455.524	398.895	376.478	277.605	277.36	287.531	0.504114	0.000110322
GBX2	22.9676	32.6963	56.7295	19.8289	24.8382	11.9494	0.503808	0.0384193
NTHL1	222.02	193.562	134.088	147.725	89.4174	94.848	0.503726	0.0255136
CRTC1	667.336	621.229	608.553	404.51	475.237	412.253	0.503671	0.000318647
CEACAM22P	33.1754	19.6178	36.1006	14.8717	17.3867	13.443	0.503591	0.038639
CORO2A	2660.41	2793.57	2396.82	1796.5	1883.56	1742.37	0.503323	7.05784e-06
IRF1	357.274	402.818	407.421	222.084	303.026	237.493	0.50327	0.00702297
H2BU1	84.2145	74.5475	69.6226	37.6749	52.1602	47.0506	0.503088	0.0265729
RNF26	1972.66	1977.47	1522.67	1380.09	1215.41	1118.76	0.502937	0.000602091
TTC34	88.0425	64.0847	58.0188	30.7348	52.9881	39.5822	0.5018	0.0308463
NPAS1	77.8347	52.3141	68.3333	45.6065	37.2573	29.8734	0.501627	0.0344296
FIBP	660.957	504.831	395.817	413.433	280.671	289.772	0.501447	0.0172524
BOK	237.332	337.426	181.792	166.563	164.76	130.696	0.500983	0.0237174
THRB	1758.3	1778.68	1878.52	1142.15	1166.57	1374.18	0.500927	0.000573511
ZDHHC18	316.443	303.422	211.446	211.178	190.426	149.367	0.500632	0.00513448
GNA12	962.087	1035.82	1015.97	703.926	719.479	656.468	0.498891	2.31599e-05
PLEKHB2	2844.15	3450.11	3234.87	1783.61	2107.93	2169.55	0.49876	0.015637
VAPB	2643.83	2382.91	1883.68	1505.01	1596.27	1587.77	0.498546	0.00105455
OIP5-AS1	1005.47	1144.37	1227.42	587.927	688.017	867.075	0.498273	0.0163344
PHB2	5993.27	5353.04	4350.12	4129.37	3437.6	2921.62	0.497969	0.00351367
LINC00957	45.9352	53.6219	24.4968	24.7861	9.93527	23.1519	0.497671	0.0381569
CTBP1	2229.13	2055.94	1714.78	1386.04	1330.5	1257.67	0.497357	0.00489304
BCL2L1	5410.15	5248.41	4290.81	3270.78	3528.68	3356.27	0.497267	0.00098937
JUN	1515.86	1524.95	2721.73	600.816	787.37	882.012	0.496962	0.0308982
PARD3B	884.253	1044.97	1025	676.166	687.19	664.683	0.496796	0.000219446
POLR2J	177.361	168.713	159.874	120.956	96.8689	101.57	0.496736	0.0185418
B4GALT2	810.246	736.32	520.88	551.244	411.486	345.784	0.496533	0.0178412
GRK6	1052.68	1008.35	825.156	691.037	613.503	577.303	0.496338	0.0101665
GSE1	3755.2	3791.46	4084.52	2484.56	2925.94	2616.91	0.496076	0.000105913
SNAPIN	363.654	333.502	219.182	226.05	198.705	159.823	0.495898	0.0164789
SLC25A38	459.352	524.448	403.553	314.288	361.809	249.443	0.495853	0.00433287
BMPR2	1120.31	1238.54	1315.09	691.037	873.476	880.518	0.495643	0.00470097
TAS2R19	10.2078	41.8512	20.6289	6.94012	10.7632	13.443	0.495514	0.037149
SNHG18	131.426	108.552	92.8301	54.5295	84.4498	64.2278	0.495376	0.025145
FBXO2	3164.43	3021.14	2199.56	2005.69	1824.78	1431.68	0.495373	0.0204885
ANXA11	4074.2	3580.9	3384.43	2740.36	2537.63	2179.26	0.495369	0.00219488
DCAF7	1971.39	1847.99	1928.8	1048.95	1392.59	1345.05	0.495208	0.00731672
SKI	1221.11	1301.31	1342.17	726.729	1057.28	855.872	0.494447	0.000696307
PLEKHA8	446.592	438.13	426.761	260.75	319.585	295.746	0.494404	0.00407206
TGIF2	1052.68	1017.51	830.314	611.722	608.535	693.809	0.494307	0.00721249
NCMAP	102.078	92.8574	76.0691	50.5637	53.816	58.2531	0.494269	0.0288465
GK-IT1	21.6916	10.4628	63.176	10.9059	5.79557	11.9494	0.494236	0.0212777
PIM1	1878.24	1891.15	1953.3	1197.67	1279.17	1232.28	0.494107	0.0122103
VAMP8	1283.63	966.502	778.741	725.738	616.815	654.974	0.494004	0.00745735
LRAT	28.0715	28.7727	23.2075	12.8888	12.4191	12.6962	0.493931	0.0399635
PLCXD2	182.465	245.876	272.044	114.016	164.76	158.329	0.493781	0.0213376
ITGA9-AS1	88.0425	61.469	95.4087	56.5124	44.7087	41.8227	0.493773	0.0336735
C4orf48	91.8704	113.783	107.012	78.3242	40.569	50.0379	0.49374	0.0391246
FXYD1	30.6235	35.312	24.4968	11.8973	15.7308	17.1772	0.493565	0.0409842
PANK3	2666.79	3240.86	3446.32	1470.31	1886.05	2406.3	0.493412	0.0250236
MRPL12	361.102	342.657	238.522	229.024	167.244	178.493	0.493259	0.0269349
RARG	67.6268	40.5434	20.6289	30.7348	19.8705	17.924	0.493252	0.0399007
TMEM92	4722.39	4301.52	3800.88	3097.28	3297.68	2099.35	0.493055	0.0066318
GOLGA4-AS1	111.01	96.781	60.5974	51.5552	58.7837	50.0379	0.492586	0.0306208
EPN2	754.103	757.246	674.307	513.569	520.774	481.708	0.492467	5.92139e-05
C22orf39	441.488	459.056	284.937	245.878	284.811	254.671	0.492185	0.00670818
PML	732.411	680.083	493.804	414.424	490.14	376.405	0.491923	0.0035905
BLOC1S3	302.407	231.49	243.679	170.529	187.114	165.05	0.491794	0.00348434
ABHD11-AS1	70.1788	66.7004	58.0188	28.7519	36.4293	28.3797	0.491793	0.0399147
VRK3	654.577	578.07	559.559	432.27	411.486	354.746	0.491533	0.00460932
POU2F1	986.331	1112.98	1224.84	568.098	675.598	840.936	0.490891	0.0215326
QDPR	458.076	460.364	415.157	357.912	269.08	286.038	0.490597	0.000992738
HEBP2	904.668	973.041	600.817	517.534	650.76	481.708	0.490384	0.00602685
ZNF827	921.256	1001.81	878.018	606.765	600.256	729.657	0.490314	0.000132033
MOB2	293.475	362.275	274.622	204.238	221.06	168.785	0.490191	0.0175657
ELOB	2061.98	1685.82	1440.16	1385.05	922.324	861.847	0.4901	0.0279157
RAP2C	687.752	647.386	822.578	444.168	447.915	504.113	0.48966	0.0141082
GIT1	880.425	859.258	669.15	558.184	573.762	467.518	0.489543	0.00698415
PCNX1	1546.49	1730.29	1750.88	972.608	1168.22	1233.77	0.489436	0.00408049
RAET1E-AS1	10.2078	7.84711	11.6038	2.97434	1.65588	2.2405	0.489371	0.016603
AP2S1	911.048	965.194	710.408	688.063	518.29	448.101	0.489298	0.0162838
GNB2	2872.23	2998.9	2322.04	2165.32	1838.85	1281.57	0.489253	0.0142278
CMIP	2303.14	2295.28	1944.27	1388.02	1576.4	1525.78	0.489196	0.000689215
SAPCD2	773.243	835.717	438.364	532.406	332.832	370.43	0.489099	0.0303704
IL17RC	91.8704	117.707	90.2515	60.4782	74.5145	57.5063	0.489051	0.0160456
MAML1	1246.63	1332.7	1119.12	771.345	994.355	769.24	0.488895	0.000801925
ATP2C2-AS1	49.7631	36.6198	27.0754	15.8631	21.5264	23.8987	0.48884	0.0408192
LHFPL3-AS2	437.66	451.209	429.339	285.536	293.09	271.848	0.488759	0.0152436
C11orf45	24.2436	40.5434	16.761	16.8546	14.9029	6.72151	0.488301	0.0401094
TMEM8B	1055.23	1315.7	1036.6	748.541	826.283	783.429	0.487757	0.000191485
MGAT5	1238.97	1352.32	1375.69	850.66	842.014	995.531	0.486805	0.00292613
STARD10	8925.47	8183.23	5996.57	5738.49	4499.02	3973.91	0.486585	0.0276902
AKIP1	123.77	154.326	60.5974	70.3926	76.1704	61.2404	0.486544	0.0281163
TSPY26P	140.358	154.326	198.553	80.3071	101.009	118.747	0.4865	0.0294966
NEDD9	754.103	856.643	803.238	481.842	674.77	456.316	0.486469	0.00607929
RNF216-IT1	12.7598	5.23141	14.1824	3.96578	1.65588	0.746835	0.486027	0.0118518
ZNF148	731.135	986.12	946.351	537.363	570.45	687.088	0.485679	0.00404345
WASF2	2878.61	2691.56	2178.93	1612.09	1917.51	1717.72	0.485012	0.00370485
TPK1	58.695	56.2376	36.1006	21.8118	41.397	26.1392	0.48494	0.0341184
CTF1	123.77	113.783	73.4905	70.3926	53.816	67.9619	0.484879	0.0272191
TBL1X	899.564	873.645	829.024	578.013	639.169	557.885	0.484675	0.00214375
HILPDA	168.429	154.326	139.245	107.076	109.288	91.1138	0.484673	0.00795212
RNF152	144.186	146.479	94.1194	54.5295	58.7837	94.848	0.484249	0.04145
CRABP1	192.673	185.715	126.352	130.871	99.3527	88.1265	0.484237	0.0232231
TRPT1	454.248	342.657	295.251	280.579	217.748	182.228	0.484151	0.0258788
FBXL12	515.495	496.983	550.534	407.484	347.734	295.746	0.484145	0.00547091
CCNL2P1	12.7598	19.6178	12.8931	3.96578	1.65588	7.46835	0.484083	0.0226994
FAM53B	891.909	846.18	652.389	621.636	445.431	565.354	0.483816	0.00200829
ASB1	414.693	326.963	398.396	227.041	269.08	281.557	0.483692	0.00193537
MRPL33	177.361	145.171	172.767	121.948	100.181	110.532	0.48346	0.0060225
GRIK4	141.634	163.481	170.188	113.025	95.213	79.9113	0.483426	0.031829
ST3GAL1	160.773	125.554	101.855	68.4097	99.3527	88.1265	0.483381	0.00988268
MAPK13	3228.22	3073.45	2441.95	2002.72	2115.38	1974.63	0.483362	8.41841e-05
NCOA7	488.7	564.992	836.76	358.903	397.411	383.873	0.483151	0.0325728
ITGB8	202.88	290.343	327.484	157.64	185.458	183.721	0.483035	0.0185375
TNNT2	108.458	120.322	205	52.5466	100.181	113.519	0.482728	0.0285467
MPLKIP	364.93	394.971	274.622	245.878	226.855	230.772	0.482711	0.0029366
CSK	1284.91	1235.92	930.879	835.788	788.198	706.506	0.482344	0.00469128
GPRIN1	156.945	155.634	137.956	100.136	99.3527	81.405	0.48216	0.0262084
APRG1	77.8347	103.32	252.704	91.213	72.0307	95.5948	0.482038	0.0341896
REXO4	387.897	317.808	228.207	193.332	221.888	191.936	0.481604	0.01551
CAPG	199.053	155.634	141.824	104.102	107.632	82.8986	0.481573	0.0352953
TMEM150A	718.376	659.157	651.1	466.971	510.838	414.493	0.481476	0.00149908
SMAD6	269.231	408.05	192.107	203.246	189.598	171.025	0.481463	0.0164534
C10orf95-AS1	427.453	447.285	370.031	325.194	246.726	286.784	0.481345	0.00105733
LRP3	1052.68	1034.51	816.131	811.994	545.612	439.886	0.481057	0.0259357
UCK1	312.615	347.888	208.868	201.263	205.329	146.38	0.480793	0.0222307
ABLIM1	2429.46	2530.69	1906.88	1355.31	1580.54	1668.43	0.480659	0.00676474
LINC01134	67.6268	113.783	83.8049	50.5637	72.8586	41.0759	0.480509	0.0281713
STK24	2483.05	2547.69	2447.1	1766.76	1764.34	1666.93	0.480392	0.000291671
PDPK1	1364.02	1426.87	1474.97	874.455	1062.25	991.049	0.480236	0.00158792
MAFG-DT	130.15	95.4731	55.4402	72.3755	38.9131	53.0253	0.480155	0.0381297
MGLL	1528.62	1514.49	1253.21	983.514	1020.85	976.113	0.480126	0.000454394
LEAP2	51.0391	56.2376	41.2578	28.7519	30.6338	32.1139	0.480024	0.0291431
SIAH2	318.994	290.343	273.333	226.05	206.985	163.557	0.47978	0.0053127
CRLS1	178.637	209.256	139.245	123.931	89.4174	115.013	0.479107	0.0281863
RPL21	7196.52	6432.01	4197.98	3852.76	3824.25	3691.6	0.478874	0.021992
SNF8	1338.5	1218.92	942.483	879.412	707.06	752.809	0.478873	0.00836787
UBAP1L	51.0391	77.1632	77.3584	33.7091	38.0852	44.0632	0.478705	0.0411861
MMD	267.955	360.967	444.811	202.255	268.252	228.531	0.477812	0.0164008
PPP2R5A	794.934	1000.51	829.024	636.508	599.428	592.24	0.477634	0.000315301
CINP	334.306	340.041	259.151	209.195	214.436	190.443	0.477598	0.0135338
RAB3IL1	56.143	24.8492	34.8113	16.8546	19.0426	18.6709	0.477345	0.0420099
THAP7	703.064	650.002	496.383	471.928	392.443	315.164	0.477335	0.0227556
TSPO	75.2827	108.552	47.7044	59.4867	33.9455	35.1012	0.477226	0.0421856
NOP14-AS1	196.501	218.411	152.138	139.794	111.772	118	0.476838	0.0168801
RNF186	150.565	98.0888	48.9937	56.5124	66.2351	45.5569	0.476742	0.0413963
COA4	1520.97	1351.01	1165.53	1010.28	949.646	809.569	0.476578	0.00238669
APH1A	1816.99	1926.46	1774.09	1427.68	1242.74	1205.39	0.476572	3.50509e-05
ZNF592	1513.31	1402.02	1358.93	996.403	1044.03	955.948	0.476154	0.000101879
CDON	298.579	354.428	310.723	216.135	222.716	206.873	0.476094	0.00834364
LINC00910	247.54	270.725	300.408	148.717	206.157	200.899	0.475666	0.00403129
PLEKHJ1	993.987	1095.98	716.855	704.918	588.665	569.835	0.475601	0.0114715
STRADB	840.869	868.413	870.282	610.73	651.588	530.253	0.475431	0.000652044
SZT2-AS1	22.9676	15.6942	5.15723	4.95723	3.31176	5.22784	0.475376	0.0248994
LAMTOR4	597.158	494.368	428.05	373.775	292.263	280.063	0.474931	0.0293119
NRSN2-AS1	154.393	180.483	185.66	112.033	116.739	118.747	0.47492	0.00966528
RUNX3	58.695	61.469	29.6541	15.8631	34.7734	9.70885	0.474805	0.0351443
CDC42EP2	31.8994	39.2355	50.283	30.7348	19.8705	18.6709	0.474482	0.0418981
KRT10-AS1	202.88	162.174	185.66	124.922	120.051	113.519	0.474247	0.0181867
DENND1A	1614.11	1485.72	1344.75	1121.32	966.205	1032.13	0.474224	0.000140369
COX6B1	2877.33	2223.35	1891.41	1836.16	1323.87	1150.87	0.47415	0.0326449
SOWAHB	279.439	278.572	255.283	202.255	206.157	135.924	0.474039	0.00952742
CFAP92	8.93185	22.2335	7.73584	0.991445	5.79557	2.2405	0.473443	0.0165537
NEURL1B	261.575	231.49	135.377	153.674	128.331	124.721	0.473391	0.0196754
H4C3	1808.06	1812.68	1003.08	1278.96	851.949	682.607	0.472773	0.0346916
GNB1	4037.19	4179.89	3688.71	2798.85	2983.06	2636.33	0.472334	2.48782e-05
BAIAP2-DT	327.926	342.657	217.893	195.315	196.222	210.607	0.47182	0.00629858
BACE1	468.284	478.674	496.383	328.168	375.056	288.278	0.471718	0.0029135
CCDC117	1112.65	1085.52	1521.38	622.628	776.607	908.898	0.471638	0.0317171
AGPAT1	2138.54	1776.06	1636.13	1361.25	1216.24	1193.44	0.471393	0.00583867
MT-TF	12.7598	5.23141	6.44653	0	1.65588	1.49367	0.471089	0.00927023
SHARPIN	745.171	729.781	519.591	499.688	437.98	351.012	0.470762	0.0205844
KCNG3	70.1788	78.4711	101.855	60.4782	43.8808	38.0886	0.47059	0.0430191
NFATC2	1232.59	1192.76	1240.31	820.917	827.939	908.898	0.470347	0.00065263
WBP2	2104.09	1770.83	1536.85	1162.97	1366.93	1148.63	0.470162	0.00617404
PVT1	82.9386	126.862	74.7798	79.3156	33.9455	53.7721	0.469888	0.0409462
H2BC8	821.73	694.469	550.534	565.124	448.743	385.367	0.469848	0.00705991
ISOC2	585.674	532.295	471.886	462.014	270.736	262.139	0.469718	0.0302317
NDUFAF3	657.129	566.3	416.446	390.629	353.53	333.088	0.469438	0.0178323
CXXC4	30.6235	5.23141	16.761	2.97434	8.27939	8.21518	0.469386	0.0340894
YDJC	654.577	676.159	635.628	564.132	390.787	298.734	0.469187	0.0260129
PLAG1	53.5911	52.3141	36.1006	15.8631	31.4617	29.1265	0.469046	0.0456727
ZC3H6	428.729	452.517	515.723	286.528	335.315	321.139	0.469005	0.00855891
UBAC1	386.621	421.128	256.572	241.913	252.521	218.823	0.468989	0.0106647
PRSS16	378.965	340.041	330.063	228.032	251.694	240.481	0.468847	0.00353253
PGPEP1	2300.59	2212.88	2203.43	1410.83	1612.83	1648.26	0.468774	0.000978836
CTIF	123.77	134.709	112.17	77.3327	85.2777	81.405	0.468362	0.0163838
ZNF346	302.407	292.959	321.037	184.409	220.232	225.544	0.46833	0.00294526
PNPO	3432.38	3179.39	2613.42	2413.18	1976.29	2093.38	0.468166	0.000336068
PDE8A	1105	1111.67	1361.51	808.028	857.745	822.265	0.46807	0.00128343
MCPH1-DT	45.9352	44.4669	41.2578	30.7348	26.4941	18.6709	0.468052	0.0424989
EEF1D	4090.79	4077.88	3120.12	2840.49	2424.21	2032.14	0.467358	0.0200109
EDRF1-DT	17.8637	28.7727	23.2075	15.8631	6.62351	8.21518	0.467105	0.0403043
TP53INP2	2558.34	2601.32	2744.93	1516.91	1905.92	1695.31	0.467067	0.022993
KLF13	2273.79	2440.45	2124.78	1416.78	1779.24	1596.73	0.466886	0.000515792
VPS51	4123.96	3838.54	3184.59	2894.03	2532.67	2003.76	0.466751	0.0134258
ZBTB46	653.301	562.376	562.138	409.467	470.269	303.962	0.465973	0.0145931
ZNF219	780.898	740.244	448.679	492.748	436.324	373.417	0.465933	0.0165295
MID2	37.0034	47.0826	41.2578	18.8375	32.2896	14.9367	0.465598	0.046624
BCL2L14	944.224	882.8	946.351	618.662	639.169	653.48	0.4654	0.00348477
MAP2K6	389.173	447.285	419.025	233.981	240.93	330.101	0.465223	0.0265357
LINC02041	43.3832	24.8492	28.3647	18.8375	9.10733	19.4177	0.46516	0.0455043
PSMG3	276.887	224.95	154.717	171.52	122.535	121.734	0.464924	0.0299484
ATN1	2725.49	2347.59	1910.75	1443.54	1647.6	1686.35	0.464911	0.00559827
TMEM18	627.781	513.986	598.238	389.638	440.464	379.392	0.464763	0.00157432
GLS2	257.748	285.112	145.692	170.529	118.395	155.342	0.464743	0.024942
PKN3	53.5911	36.6198	37.3899	20.8204	24.0102	26.1392	0.464559	0.0458862
RHOU	1390.82	1504.03	1423.39	958.728	1015.88	852.885	0.464547	0.0205793
ADPRHL1	264.127	180.483	168.899	170.529	105.976	115.013	0.464506	0.0284082
PAFAH1B3	644.369	478.674	388.081	404.51	278.188	278.569	0.46422	0.0295274
MBP	344.514	353.12	299.119	188.375	235.135	231.519	0.464035	0.018831
SSTR3	504.011	479.981	514.433	337.091	356.842	330.101	0.464014	0.00575242
GATA5	29.3475	17.0021	32.2327	13.8802	4.1397	16.4304	0.463545	0.0412743
PRDX2P3	11.4838	20.9256	12.8931	2.97434	7.45145	4.48101	0.463519	0.0290288
ITPKC	1586.04	1617.81	1556.19	1089.6	1220.38	903.67	0.463267	0.0104632
C11orf71	498.907	431.591	477.044	343.04	328.692	301.721	0.463215	0.00326233
CFL1	11890.8	8961.4	7066.69	7150.3	5790.61	6021.73	0.463094	0.00832715
VAMP2	278.163	281.188	225.629	135.828	190.426	200.899	0.462812	0.0115303
CPTP	477.216	456.44	415.157	321.228	294.746	255.417	0.462782	0.0247255
ATG13	1741.71	1609.96	1656.76	1166.93	1213.76	1141.16	0.462759	0.000578353
CA5BP1	102.078	111.167	123.773	92.2044	66.2351	64.9746	0.462735	0.0185697
RAB1B	2643.83	2307.05	1722.51	1681.49	1546.59	1189.71	0.462681	0.0173727
TFEB	216.916	189.638	282.358	132.854	151.513	165.797	0.462447	0.0212548
TRAF3IP2-AS1	102.078	87.626	140.534	59.4867	72.0307	74.6835	0.462211	0.0332718
LINC01659	116.114	105.936	87.6729	65.4354	67.891	58.2531	0.462078	0.0358578
DENND1B	340.686	385.816	524.748	251.827	282.327	283.797	0.461936	0.021781
FGFR2	1172.62	1360.17	1089.46	828.848	888.379	847.657	0.461727	0.00010777
RNF4	1000.37	949.5	816.131	624.611	736.038	579.544	0.46067	0.000994195
AFF1	3058.52	2972.75	2821	1845.08	2063.22	2325.64	0.460162	0.00067354
HOXD3	103.354	81.0868	125.063	65.4354	78.6542	51.5316	0.460083	0.032128
TNFRSF10A-DT	65.0749	70.624	25.7861	28.7519	27.322	23.1519	0.46001	0.0461161
LINC02908	16.5877	18.3099	15.4717	6.94012	9.93527	5.22784	0.459915	0.0422648
BABAM1	260.299	230.182	131.509	158.631	121.707	125.468	0.459791	0.0238992
PCBP2P2	93.1464	92.8574	65.7546	47.5894	62.9234	43.3164	0.459611	0.0381827
CCDC92B	99.5263	91.5496	46.415	30.7348	53.816	51.5316	0.459559	0.0454909
ZNF124	843.421	899.802	870.282	616.679	611.019	606.43	0.459232	0.00107562
DLX3	206.708	103.32	92.8301	83.2814	88.5895	82.1518	0.458747	0.0331494
GLI4	168.429	184.407	145.692	104.102	129.986	91.1138	0.458677	0.0238783
KLHDC10	413.417	561.068	474.465	267.69	314.617	338.316	0.45856	0.031646
PDZK1IP1	109.734	94.1653	83.8049	59.4867	65.4072	30.6202	0.458494	0.0482154
IRF2BP2	3733.51	3812.39	3148.49	2620.39	2546.74	2435.43	0.45795	0.000137953
EPHA2-AS1	91.8704	49.6983	60.5974	39.6578	34.7734	37.3417	0.457697	0.047315
SHISAL2A	49.7631	35.312	16.761	18.8375	21.5264	11.2025	0.456807	0.0479023
SYBU	118.666	187.023	108.302	88.2386	113.428	70.2025	0.456673	0.0220498
SMIM10L2B	133.978	121.63	108.302	78.3242	72.0307	74.6835	0.456639	0.0380524
NOL3	502.735	476.058	350.691	292.476	336.971	269.607	0.456622	0.0123106
LRRC46	48.4872	47.0826	14.1824	23.7947	17.3867	14.1899	0.456518	0.0482462
YPEL3	574.19	491.752	400.974	330.151	394.927	234.506	0.456402	0.0226709
REM2	10.2078	15.6942	30.9434	4.95723	7.45145	8.96202	0.456371	0.0355318
STRA6	76.5587	68.0083	15.4717	32.7177	31.4617	13.443	0.456177	0.04612
PDRG1	410.865	444.669	299.119	303.382	250.866	210.607	0.456042	0.0204803
LINC00501	131.426	116.399	114.748	86.2557	70.3748	76.1771	0.455758	0.0302313
INPP5A	897.012	983.504	835.471	654.354	694.641	556.392	0.455734	0.00165909
CERS2	6323.75	6422.86	6370.46	4702.43	4868.28	4020.21	0.455587	0.000191577
KIAA2013	2964.1	2707.25	2105.44	1952.16	1803.25	1452.59	0.455379	0.016978
ALMS1-IT1	67.6268	53.6219	127.641	40.6493	40.569	50.7848	0.455304	0.0488481
RAB11FIP1	3041.93	3217.31	2810.69	1962.07	2297.53	2118.02	0.454957	0.00138281
SAMD4B	1815.72	1636.12	1624.53	1120.33	1252.67	1143.4	0.454852	0.00497287
PYGO2	863.837	803.021	599.528	550.252	538.16	495.151	0.454842	0.00285753
CDKN2AIPNL	511.667	504.831	395.817	359.895	308.821	322.633	0.454542	0.00179721
HABP4	122.494	108.552	114.748	64.444	99.3527	48.5442	0.454502	0.0398977
COPRS	227.124	189.638	141.824	138.802	124.191	107.544	0.454231	0.0213452
ERGIC1	4624.14	4365.61	3671.95	3097.28	3079.11	2840.21	0.454098	0.000227695
DHRS4L2	112.286	52.3141	24.4968	44.615	23.1823	26.1392	0.453952	0.0475348
BPNT2	1344.88	1705.44	1774.09	917.087	1014.23	1124.73	0.453548	0.034331
UBA52	4339.6	3372.95	2649.53	2727.47	2308.29	1973.14	0.453325	0.0137915
MAP3K11	3886.63	3733.92	3399.9	2427.06	2990.52	2011.23	0.453235	0.0151
TSTD1	298.579	347.888	268.176	234.973	186.286	194.177	0.453169	0.0156757
DEDD2	1117.76	979.581	1230	679.14	720.307	617.632	0.453018	0.0427163
PBX2	2181.92	1921.23	1620.66	1273.02	1403.36	1406.29	0.452108	0.000167722
MXI1	1083.31	992.659	848.364	626.593	764.188	629.582	0.452039	0.00657232
PFKFB4	2212.55	2368.52	1859.18	1618.04	1706.38	1103.82	0.451969	0.00836361
RFK	111.01	201.409	143.113	89.2301	92.7292	109.785	0.451688	0.0313547
TMEM231P1	17.8637	24.8492	24.4968	14.8717	6.62351	11.2025	0.451477	0.0477875
JPH3	304.959	323.039	292.673	215.144	197.877	206.126	0.45147	0.0166955
NDRG1	23448.6	22791.9	18194.7	15209.8	17420.7	11745.5	0.450887	0.00820666
TMEM176A	512.943	490.444	489.937	353.946	376.712	247.202	0.450818	0.0266306
LINC01126	89.3185	126.862	94.1194	79.3156	62.9234	39.5822	0.450641	0.0472808
KRTAP5-AS1	43.3832	36.6198	73.4905	22.8032	28.9779	26.886	0.450369	0.0498188
CHIC2	108.458	100.705	139.245	82.29	67.891	77.6708	0.450296	0.0274895
R3HCC1	417.245	396.279	247.547	289.502	220.232	182.228	0.450111	0.0282259
TPRN	1304.05	1301.31	972.137	890.318	823.799	589.999	0.450029	0.0319567
PTBP3	3010.03	3467.11	3264.52	1620.02	2184.1	2327.14	0.449977	0.0374859
SCGB2B2	42.1073	41.8512	14.1824	8.92301	22.3544	17.1772	0.449865	0.0493408
PSPH	523.151	507.446	586.635	415.416	345.251	377.151	0.44974	0.00204364
ASS1	3649.3	3260.47	3105.94	2401.28	2290.08	2001.52	0.44963	0.0197394
RNPEPL1	936.568	1024.05	679.465	575.038	624.266	553.404	0.449456	0.022749
CPLX1	168.429	158.25	136.667	90.2215	120.879	100.076	0.449184	0.0177413
NUBP2	930.188	854.027	607.263	630.559	504.215	421.215	0.449133	0.0289178
FBXO41	1333.4	1343.16	1094.62	893.292	923.98	835.708	0.449114	0.00257266
RAPGEFL1	808.97	827.87	642.075	546.286	508.355	544.442	0.44904	0.00288437
MTPN	1574.56	1734.21	1656.76	965.668	1159.11	1106.06	0.448593	0.0294224
POLR1H	190.121	252.415	162.453	151.691	136.61	118.747	0.448582	0.0182947
LINC00668	773.243	757.246	639.496	431.279	495.108	545.189	0.448505	0.0144823
TBX2-AS1	40.8313	32.6963	28.3647	12.8888	14.9029	17.1772	0.448278	0.0438165
RPS27	5449.7	4043.88	3773.8	2975.33	2814.17	2605.71	0.44827	0.042576
TULP4	3531.91	3697.3	4020.06	1958.1	2775.25	2926.1	0.448221	0.0133956
CDC34	1122.86	1061.98	733.616	709.875	665.663	545.189	0.448187	0.0260433
MMP28	45.9352	36.6198	30.9434	25.7776	17.3867	20.1645	0.448094	0.0506746
RPS7P11	29.3475	31.3884	32.2327	21.8118	15.7308	14.9367	0.448	0.0505094
MGAT4B	4023.16	4028.18	3113.68	2728.46	2688.32	2129.23	0.447973	0.0164746
PHACTR2	820.454	1004.43	996.634	560.167	695.469	693.809	0.447908	0.00803753
EAF1	704.34	766.401	780.031	446.15	501.731	563.86	0.447481	0.0192302
TMEM25	1149.66	956.039	946.351	772.336	703.748	635.556	0.447475	0.00755149
NDUFB9	783.45	602.919	448.679	424.339	395.755	395.822	0.447253	0.0249386
C1orf56	193.949	146.479	107.012	103.11	98.5248	91.8607	0.447229	0.0275528
LINC02762	148.013	153.019	159.874	109.059	108.46	100.823	0.447202	0.00877243
TRIM52-AS1	156.945	119.014	110.88	91.213	81.966	79.9113	0.447176	0.0285563
GUK1	889.357	801.713	761.98	578.013	626.75	479.468	0.447116	0.0107288
SERP1	2714.01	2611.78	3006.66	2030.48	2006.1	1853.64	0.447074	0.00168634
MED29	960.811	1060.67	792.924	578.013	698.781	699.037	0.447037	0.00300868
TLE1	237.332	188.331	156.006	153.674	138.266	96.3417	0.447012	0.0223796
NHEJ1	308.787	336.118	317.169	173.503	246.726	215.088	0.44651	0.0252595
CBX2	784.726	962.579	492.515	536.372	503.387	434.658	0.446338	0.026322
ZDHHC3	1223.66	1263.38	1112.67	854.626	840.358	889.48	0.446245	8.18332e-05
ABCC9	162.049	197.486	165.031	103.11	98.5248	123.228	0.446118	0.0418452
MRPL34	293.475	252.415	239.811	188.375	184.63	166.544	0.445764	0.0112922
C6orf132	1578.38	1194.07	1297.04	845.703	976.968	1004.49	0.445759	0.00689331
CACUL1	1176.45	1417.71	1299.62	733.67	917.357	978.353	0.445708	0.0178759
TMEM88	16.5877	15.6942	23.2075	5.94867	9.93527	7.46835	0.445688	0.0425283
C20orf204	79.1106	96.781	136.667	74.3584	62.9234	49.2911	0.445638	0.0474679
PLAAT3	209.26	200.101	131.509	125.914	109.288	126.215	0.445312	0.0220017
PLAC8	479.768	512.678	569.874	286.528	427.217	298.734	0.445193	0.031885
PSMG3-AS1	135.254	172.636	136.667	108.068	110.116	80.6581	0.444806	0.0203809
GOSR1	1217.28	1233.3	1142.33	706.901	882.583	937.277	0.44479	0.00279719
LPXN	123.77	104.628	104.434	88.2386	65.4072	66.4683	0.44466	0.0272561
CMTM8	193.949	215.795	220.471	140.785	157.308	143.392	0.44462	0.00430048
PRMT2	538.463	464.287	486.069	360.886	356.014	336.822	0.444614	0.00205514
IFT46	538.463	559.76	493.804	410.458	362.637	355.493	0.444331	0.00169418
KAZN	108.458	74.5475	86.3836	54.5295	69.5469	53.7721	0.444308	0.0269093
VPS9D1-AS1	190.121	205.333	110.88	119.965	94.3851	88.8733	0.443838	0.0476842
BCL10	438.936	419.82	576.32	283.553	304.682	305.455	0.443278	0.0395033
PCGF5	493.803	665.696	642.075	299.417	433.012	491.417	0.443237	0.016207
KAT2B	66.3509	58.8533	83.8049	33.7091	53.816	38.8354	0.443221	0.0467154
JSRP1	34.4514	18.3099	21.9182	6.94012	16.5588	8.21518	0.443037	0.0430138
NMNAT3	267.955	286.419	308.144	195.315	230.995	177	0.442587	0.00591443
CMBL	1062.89	1094.67	889.622	745.567	706.232	662.442	0.442358	0.00864799
APBA3	345.79	443.362	304.276	262.733	257.489	203.139	0.442289	0.0259152
PARP6	682.648	801.713	776.163	576.03	572.106	451.835	0.442189	0.00235982
ATXN2-AS	14.0358	19.6178	27.0754	13.8802	4.96764	8.96202	0.442065	0.0463103
SELENOW	700.512	601.612	567.295	492.748	401.551	410.012	0.441063	0.00710285
ZNRF2	269.231	278.572	297.83	223.075	186.286	155.342	0.440918	0.0249151
IQSEC2	370.034	291.651	293.962	231.007	187.114	220.316	0.440754	0.0245489
SLC5A3	917.428	1003.12	1482.7	494.731	702.92	809.569	0.440155	0.0504974
FBXW5	1561.8	1470.02	1171.98	1058.86	918.185	730.404	0.440116	0.0345654
AKT1	1505.65	1209.76	954.087	864.54	952.958	734.138	0.439962	0.00868645
ZNF275	216.916	210.564	186.949	125.914	137.438	156.835	0.439936	0.0153119
EIF4H	3140.18	3384.72	2774.59	2156.39	2439.94	2095.62	0.439871	0.000244054
WIZ	908.496	965.194	703.961	613.705	642.481	531.746	0.439702	0.00989958
MEX3C	606.09	718.01	636.918	408.476	546.44	428.683	0.439693	0.00544445
KLHDC8B	158.221	153.019	140.534	115.999	102.664	86.6328	0.439233	0.021243
ENTPD7	1121.58	1146.99	1309.94	661.294	668.147	1041.83	0.438529	0.0275145
CD3E	16.5877	11.7707	36.1006	4.95723	8.27939	9.70885	0.438393	0.0340381
EPO	29.3475	37.9277	12.8931	15.8631	6.62351	9.70885	0.43838	0.0389232
FBXL15	474.664	482.597	394.528	366.835	265.768	247.202	0.438093	0.0353461
C15orf61	135.254	142.556	96.698	101.127	84.4498	66.4683	0.437797	0.0242802
UBE2L6	149.289	104.628	88.9622	90.2215	75.3425	64.2278	0.437363	0.0262945
HDDC3	331.754	334.81	167.61	210.186	178.007	153.101	0.436962	0.0361613
ZSCAN2	230.952	230.182	229.497	155.657	153.169	179.24	0.436644	0.00358853
PRELID2	1334.67	1409.86	1556.19	1100.5	1054.79	908.151	0.436542	0.00210761
APBB1	259.024	286.419	183.082	151.691	165.588	148.62	0.436407	0.03923
GAPDH-DT	5.10391	39.2355	23.2075	6.94012	9.10733	11.2025	0.436273	0.04128
PTP4A1	148.013	221.027	242.39	143.76	144.061	112.025	0.435952	0.0344111
PRR5	468.284	409.357	371.32	323.211	287.295	235.253	0.435945	0.0204333
MBD5	584.398	537.527	636.918	393.604	428.045	420.468	0.435734	0.00498762
PRRG2	230.952	260.262	194.685	165.571	163.104	114.266	0.43561	0.0386273
GALNT16	299.855	279.88	274.622	200.272	205.329	196.417	0.435605	0.00538142
PTPA	1246.63	1222.84	845.785	825.874	769.156	682.607	0.435534	0.0160826
MKNK2	3954.26	3771.84	3064.68	2312.05	2914.35	2263.66	0.435264	0.01096
PELI3	350.894	315.192	216.604	211.178	218.576	158.329	0.435163	0.0287367
CCND2	130.15	147.787	206.289	51.5552	96.0409	123.975	0.435146	0.0546851
ZFHX3	2706.35	2410.37	1928.8	1269.05	1607.86	2015.71	0.435083	0.00947534
LCOR	2802.05	3116.61	3439.87	1588.3	1996.99	2606.45	0.435002	0.0308515
PIWIL4	70.1788	88.9339	60.5974	35.692	55.4719	48.5442	0.434985	0.0410473
PAXIP1-DT	289.647	248.492	310.723	209.195	181.319	194.924	0.434749	0.0148727
TRIM69	127.598	150.403	140.534	102.119	99.3527	90.367	0.434531	0.0103331
PCDHGA11	29.3475	28.7727	51.5723	18.8375	18.2147	22.405	0.434354	0.0548614
MMP25	15.3117	13.0785	11.6038	4.95723	4.1397	4.48101	0.43427	0.0324027
IRAK1	1772.33	1650.51	1197.77	1153.05	1028.3	957.442	0.434198	0.0165146
MRPS34	639.265	588.533	443.522	440.202	320.412	297.24	0.434082	0.0428372
TEDC1	79.1106	105.936	94.1194	69.4012	57.9557	48.5442	0.433937	0.0447181
SNX10	84.2145	44.4669	78.6477	29.7434	47.1925	40.3291	0.433867	0.0545725
PYM1	701.788	563.684	337.798	367.826	356.014	336.822	0.433636	0.0317892
MFSD4B	939.12	1102.52	1113.96	595.859	608.535	882.012	0.433581	0.0310811
GPX7	278.163	248.492	170.188	197.298	134.126	145.633	0.433491	0.0193504
ANKRD13A	874.045	1034.51	773.584	535.381	712.028	618.379	0.433414	0.0113586
NQO1-DT	29.3475	15.6942	32.2327	11.8973	17.3867	10.4557	0.432417	0.054544
NDUFA8	599.71	479.981	406.132	366.835	341.939	304.709	0.431825	0.0192058
AMOTL1	4749.19	5116.31	4632.48	2889.07	3642.1	3745.38	0.431572	0.00514138
ZNF696	237.332	213.18	167.61	138.802	169.728	120.987	0.431331	0.0129458
NUDT18	205.432	184.407	107.012	135.828	91.9013	84.3923	0.431257	0.0466232
STK11	862.561	848.796	848.364	626.593	670.631	494.404	0.431242	0.00862749
ACBD6	677.544	542.758	554.402	437.227	418.109	399.557	0.431058	0.00618066
TPST2	1016.95	905.033	951.508	739.618	718.651	592.987	0.430925	0.0026798
CABLES1	703.064	789.942	520.88	489.774	472.753	456.316	0.430874	0.00717226
LYRM4	445.316	415.897	353.27	318.254	260.801	283.05	0.430401	0.00483952
RAB42	48.4872	52.3141	14.1824	17.846	24.0102	20.1645	0.430378	0.0560379
SLC31A1	1105	1319.62	1458.21	790.182	960.409	902.176	0.430207	0.0210142
GNG7	49.7631	41.8512	33.522	8.92301	27.322	29.8734	0.429868	0.0564821
MIR600HG	107.182	107.244	70.9119	62.4611	53.816	70.9493	0.429826	0.0351998
DLGAP4	1961.18	1544.57	1269.97	968.642	1159.11	1156.1	0.429417	0.0185643
IL32	2183.2	1795.68	2033.24	1430.66	1339.61	1106.06	0.42933	0.0421056
ANAPC1P2	63.7989	105.936	79.937	52.5466	58.7837	38.0886	0.429198	0.0538552
SYNE4	558.878	470.826	361.006	382.698	267.424	266.62	0.429129	0.035786
PPP1R14B	456.8	402.818	319.748	319.245	228.511	218.076	0.429114	0.0394335
MIR34AHG	139.082	134.709	128.931	81.2985	87.7616	85.886	0.429104	0.0457443
H2BC10	705.616	625.153	422.893	455.073	325.38	322.633	0.428871	0.0488238
AKAP3	35.7274	28.7727	39.9685	22.8032	16.5588	20.1645	0.428677	0.0570769
PPP2R5B	294.751	281.188	314.591	218.118	250.866	156.088	0.428533	0.0102858
TBC1D5	778.347	855.335	968.269	589.91	615.987	636.303	0.428327	0.00612349
SH3GL1	2369.49	1909.46	1419.53	1361.25	1347.89	1162.82	0.428217	0.024194
GAREM1	167.153	176.56	221.761	84.2729	154.825	129.949	0.427746	0.0383583
LINC00963	541.015	529.68	509.276	341.057	454.539	335.329	0.427475	0.00259366
TCF7	200.329	145.171	123.773	109.059	101.009	97.8353	0.427402	0.0377984
B4GALT7	389.173	444.669	301.698	298.425	251.694	222.557	0.427375	0.0235216
HMOX1	528.255	421.128	540.22	314.288	404.862	254.671	0.427296	0.039331
UBALD2	1056.51	1003.12	593.081	583.961	622.61	538.468	0.427279	0.0372495
ELOA-AS1	70.1788	62.7769	67.044	34.7006	54.644	40.3291	0.425916	0.0413193
MAP2K3	1009.3	821.331	648.521	671.209	546.44	536.974	0.425788	0.00774464
TWF2	373.862	410.665	248.836	277.605	225.199	147.873	0.425492	0.0471683
GATA6	1922.9	1984.01	1531.7	1412.81	1194.72	1306.96	0.425429	0.00189622
MS4A10	1911.41	2049.4	2166.04	1452.47	1451.38	1312.94	0.425295	0.0204433
MARCKSL1	2272.52	1993.17	1527.83	1540.71	1149.18	1262.9	0.425116	0.0244673
FBXO17	2979.41	3151.92	2657.26	2266.44	2131.94	1820.78	0.424874	0.00790746
UCP2	999.091	920.727	678.175	715.824	534.849	486.936	0.424835	0.033189
GID8	2442.22	2594.78	2173.77	1633.9	1845.48	1696.81	0.424711	0.00273821
TOX3	316.443	349.196	415.157	244.887	274.876	225.544	0.424616	0.0198306
NOCT	131.426	170.021	174.056	71.3841	72.0307	83.6455	0.424422	0.0518221
SSR2	2919.44	2660.17	2284.65	2138.55	1774.27	1489.19	0.424393	0.0207699
TAGLN2	1861.65	1789.14	1281.57	1460.4	997.667	943.252	0.424269	0.0204895
HEG1	311.339	337.426	264.308	187.383	202.017	227.038	0.424196	0.0292166
CLPP	418.521	308.653	310.723	262.733	253.349	162.063	0.423942	0.0413072
BAMBI	223.296	210.564	186.949	144.751	143.233	125.468	0.423879	0.0358425
DNAJC18	109.734	213.18	161.163	94.1873	137.438	96.3417	0.423855	0.0276597
ERMAP	261.575	164.789	290.094	157.64	158.964	182.974	0.42377	0.0149111
BTBD1	617.573	680.083	678.175	469.945	444.603	481.708	0.423719	0.009194
MED28	1166.24	1230.69	1281.57	695.003	850.294	887.986	0.423653	0.0373108
DAB1	113.562	99.3967	152.138	91.213	71.2028	81.405	0.423463	0.0343833
RAMP1	47.2112	47.0826	90.2515	29.7434	39.7411	29.1265	0.423416	0.0575867
PNRC1	2800.77	2556.85	2668.87	2019.57	2035.9	1728.92	0.423384	0.00236208
FBXL17	441.488	545.374	439.654	316.271	347.734	350.265	0.423354	0.00613575
SRP14-DT	133.978	111.167	135.377	85.2643	91.9013	79.9113	0.423262	0.0298498
PLCXD1	870.217	850.103	630.471	520.509	587.837	569.835	0.42302	0.00466759
PLA2G12A	330.478	434.207	448.679	219.109	287.295	298.734	0.422608	0.0358551
FNDC10	177.361	231.49	123.773	157.64	77.8263	93.3543	0.422557	0.0532161
LIMD2	20.4156	32.6963	18.0503	10.9059	16.5588	8.96202	0.422124	0.0577893
TOR4A	91.8704	102.012	46.415	52.5466	48.8484	44.8101	0.421887	0.0551035
S100A13	507.839	368.814	274.622	326.186	227.683	197.911	0.421718	0.0425855
FAM151B-DT	34.4514	54.9298	37.3899	15.8631	24.8382	23.8987	0.421559	0.0573027
TGFBR3	1018.23	1050.2	1276.41	719.789	820.488	771.48	0.421324	0.021275
SLC25A3	7969.76	7732.02	7234.3	6035.92	5687.94	4994.08	0.421087	0.00043411
PQBP1	886.805	685.314	604.685	536.372	560.515	399.557	0.420496	0.0227235
EMC8	511.667	485.213	435.786	372.783	351.874	306.202	0.420446	0.00387166
RASSF8	136.53	132.093	181.792	76.3413	121.707	97.0885	0.420222	0.0410299
TCF4	56.143	61.469	28.3647	27.7605	35.6014	18.6709	0.420215	0.0594141
UBXN7	1324.47	1560.27	1825.66	820.917	1097.02	1220.33	0.420118	0.0365427
MAPK4	49.7631	66.7004	68.3333	37.6749	43.8808	33.6076	0.420071	0.0539262
PMM1	689.028	622.537	518.301	484.817	442.947	345.038	0.419541	0.0190113
LRRC58	992.711	1097.29	1055.94	625.602	731.898	796.873	0.419446	0.0260708
WBP1L	1006.75	974.349	907.672	653.363	773.295	675.885	0.419187	0.000711984
B3GNT9	213.088	192.254	197.264	121.948	160.62	97.8353	0.418767	0.0513544
BCAT2	641.817	695.777	446.1	523.483	334.487	333.088	0.418625	0.0372596
GSK3B	1782.54	1789.14	1860.47	1144.13	1371.07	1406.29	0.418417	0.00271705
BLACAT1	100.802	112.475	56.7295	70.3926	60.4396	47.0506	0.417946	0.042147
RFXANK	396.829	330.886	296.541	267.69	219.404	177.747	0.417438	0.0464335
IGF2BP2-AS1	33.1754	43.1591	28.3647	16.8546	22.3544	19.4177	0.417427	0.0605405
ROGDI	137.806	154.326	107.012	86.2557	88.5895	83.6455	0.417268	0.0468781
ANKRD11	2604.27	2491.46	2766.85	1640.84	2010.24	1954.47	0.416934	0.00822636
DEPTOR	410.865	435.514	363.585	284.545	279.843	291.265	0.416341	0.0120775
NDUFB2	437.66	302.114	270.754	282.562	197.877	200.152	0.416249	0.0354032
LRRC23	399.381	255.031	192.107	206.221	196.222	164.304	0.415322	0.0374647
MMP25-AS1	183.741	119.014	181.792	112.033	114.256	112.025	0.414864	0.019937
CCDC71L	57.419	53.6219	41.2578	28.7519	38.9131	24.6455	0.414838	0.0583132
IFNGR2	792.382	769.017	696.226	611.722	534.849	483.202	0.414697	0.00422573
FIGNL2	132.702	122.938	101.855	63.4525	89.4174	89.6202	0.414636	0.0313999
NELFE	1512.03	1174.45	966.98	891.309	812.208	758.784	0.414438	0.0335478
MAP4K2	213.088	175.252	131.509	134.837	110.944	101.57	0.41403	0.0399189
TNRC6B	1574.56	1497.49	1367.95	889.327	1044.86	1230.04	0.413919	0.00935004
NDST1	4483.79	4718.73	3973.64	3000.11	3498.04	3177.78	0.41319	0.000451884
INO80D	1261.94	1307.85	1335.72	719.789	890.863	1058.26	0.413158	0.0309182
NR2F2-AS1	179.913	167.405	302.987	163.588	142.406	115.013	0.413037	0.0495413
RFX3	164.601	184.407	144.402	116.991	96.8689	126.215	0.413036	0.0263021
CACNG4	339.41	283.804	199.843	197.298	172.211	190.443	0.413032	0.0328788
SCMH1	343.238	358.351	357.138	241.913	274.876	244.215	0.412785	0.00607452
BSCL2	96.9743	117.707	96.698	52.5466	83.6219	73.9366	0.412694	0.0349148
RBIS	572.914	478.674	426.761	399.552	323.724	318.152	0.4126	0.0167834
PAK6	133.978	146.479	137.956	84.2729	112.6	88.8733	0.412509	0.030598
TTLL10	22.9676	15.6942	50.283	9.91445	12.4191	20.1645	0.412326	0.0558199
LRRC56	149.289	132.093	130.22	100.136	81.138	101.57	0.412108	0.0288907
LCMT1	658.405	601.612	613.71	477.877	420.593	417.481	0.412004	0.0187532
TCF3	1693.22	1726.36	1313.8	1139.17	1198.03	1000.01	0.411907	0.0163986
NEURL1	109.734	151.711	67.044	87.2472	69.5469	58.2531	0.411658	0.0477941
STAG1-DT	22.9676	31.3884	37.3899	14.8717	17.3867	20.1645	0.411583	0.062614
HAX1	1251.73	1103.83	805.817	873.463	733.554	607.923	0.411517	0.02031
ECI1	1460.99	1334.01	1085.6	1111.41	776.607	616.885	0.41121	0.0510073
RPL27A	6489.62	4718.73	3742.86	3556.31	3219.03	2996.3	0.411142	0.048241
ZMAT3	155.669	189.638	110.88	72.3755	110.116	103.063	0.411133	0.05657
H2AC17	176.085	168.713	103.145	116.991	80.3101	100.076	0.411112	0.0436602
RPUSD3	464.456	353.12	239.811	273.639	206.985	224.05	0.411071	0.0423551
MCUR1	866.389	1078.98	1018.55	661.294	798.133	668.417	0.411069	0.007475
LINC02482	72.7307	61.469	68.3333	54.5295	36.4293	33.6076	0.411065	0.0594799
PDGFB	164.601	112.475	92.8301	87.2472	91.0733	64.9746	0.410978	0.0475199
XRRA1	232.228	177.868	170.188	128.888	155.653	120.987	0.410803	0.0221133
MAX	1191.76	1171.83	1188.74	819.925	868.508	845.417	0.410749	0.0107495
MAPKAP1	810.246	618.614	736.194	509.603	552.235	517.556	0.410658	0.00163355
ZBTB42	335.582	325.655	224.339	231.998	182.147	191.936	0.410449	0.0323514
JMY	529.531	545.374	667.861	342.049	435.496	443.62	0.410372	0.0196021
ARRB2	412.141	347.888	268.176	245.878	257.489	215.088	0.410341	0.0221037
SCX	62.5229	69.3161	58.0188	31.7263	38.0852	47.7974	0.410229	0.0581223
UROS	664.784	549.298	567.295	488.783	360.981	408.519	0.410051	0.0168414
TMPRSS2	699.236	891.955	883.175	589.91	595.288	592.987	0.409883	0.00730817
FBLIM1	292.199	279.88	203.71	179.452	175.523	173.266	0.409716	0.0347532
UBTD1	116.114	64.0847	61.8867	59.4867	38.9131	38.0886	0.409711	0.0627765
GNL1	1101.17	1127.37	752.955	738.627	714.512	635.556	0.409625	0.0206184
NKAIN4	372.586	381.893	380.345	284.545	230.995	232.266	0.409545	0.047082
MRPS18B	1112.65	1024.05	865.125	822.9	721.135	564.607	0.409513	0.0200382
KLHL25	257.748	218.411	278.49	140.785	187.114	167.291	0.409475	0.0477665
MARK2	1482.69	1501.41	1367.95	1057.87	1113.58	1014.2	0.409407	0.00202484
MXD4	1316.81	1292.16	1142.33	918.078	961.237	759.531	0.409215	0.0193509
TAGAP-AS1	24.2436	13.0785	25.7861	10.9059	10.7632	5.22784	0.409096	0.0475226
TPI1	23002.1	19634.8	15212.5	15304.9	13536	11697.7	0.409007	0.0214232
PDZD8	1163.69	1275.16	1208.08	686.08	923.98	933.543	0.408821	0.0240548
CLN8	390.449	431.591	517.012	292.476	306.338	295.746	0.408792	0.0427688
NXN	611.193	515.293	388.081	434.253	325.38	319.645	0.408742	0.0129985
FBXW11	1060.34	1077.67	1135.88	713.841	740.178	782.683	0.408556	0.0350524
ZDHHC7	1787.65	1687.13	1638.71	1198.66	1347.89	1215.1	0.408363	0.000727255
FAM53A	29.3475	28.7727	14.1824	12.8888	12.4191	11.2025	0.40784	0.059753
IFI27L2	132.702	85.0103	60.5974	76.3413	51.3322	33.6076	0.407813	0.0638253
COL16A1	57.419	34.0041	36.1006	19.8289	26.4941	21.6582	0.407476	0.0622246
PPP1R3F	91.8704	121.63	96.698	71.3841	72.8586	51.5316	0.407197	0.0575885
DUSP23	182.465	236.721	163.742	155.657	125.847	86.6328	0.407173	0.0574422
NINJ2	51.0391	47.0826	69.6226	41.6407	28.9779	26.886	0.407158	0.0631336
MAP3K2	1065.44	1341.86	1349.9	713.841	856.089	991.049	0.406967	0.0361224
FKBP8	3191.22	2818.42	1975.22	2029.49	1871.97	1366.71	0.406874	0.0481373
CCDC12	251.368	282.496	216.604	206.221	149.857	155.342	0.406727	0.037755
CACNA1A	17.8637	14.3864	15.4717	1.98289	5.79557	6.72151	0.406601	0.0297661
DDAH1	1455.89	1654.43	1173.27	918.078	959.582	1103.07	0.406528	0.0267948
MAF	3979.78	3799.31	3240.03	2247.61	2692.46	2741.63	0.406479	0.0257169
PPIF	1315.53	1174.45	1120.41	939.89	870.164	828.24	0.406465	0.00292611
ANXA9	486.148	464.287	336.509	295.451	365.121	209.114	0.406228	0.0404998
ALPK3	30.6235	44.4669	39.9685	17.846	32.2896	14.1899	0.406222	0.0642944
MAN1C1	173.533	167.405	215.314	135.828	142.406	109.038	0.406186	0.0269028
GPR176	49.7631	39.2355	6.44653	15.8631	14.075	6.72151	0.405962	0.0401315
ZNRD2	193.949	210.564	103.145	134.837	99.3527	95.5948	0.405753	0.052915
VSIG10	609.917	698.393	473.176	446.15	461.99	381.632	0.405636	0.00645973
BBOX1	29.3475	34.0041	54.1509	32.7177	19.0426	14.9367	0.405471	0.0643116
RCC1	459.352	443.362	295.251	319.245	240.93	283.797	0.405107	0.0212872
CUX1	1952.25	1726.36	1494.31	1265.08	1266.75	1216.59	0.405024	0.00604153
CST3	5269.79	4381.3	3381.85	3907.29	2196.52	2623.63	0.404924	0.0445961
RN7SKP9	14.0358	44.4669	39.9685	18.8375	9.10733	12.6962	0.404881	0.0452859
UBE2S	732.411	676.159	514.433	483.825	430.528	393.582	0.404523	0.0395556
PCMTD1-DT	39.5553	28.7727	54.1509	24.7861	24.0102	22.405	0.404503	0.0646928
TACO1	116.114	103.32	83.8049	91.213	54.644	55.2658	0.404171	0.0493845
SPATA13	15.3117	22.2335	10.3145	9.91445	3.31176	7.46835	0.404102	0.0497921
NR1H3	1635.8	1505.34	1214.53	1154.04	943.851	914.126	0.403876	0.0324301
PWWP2B	535.911	494.368	482.201	380.715	404.034	259.152	0.403746	0.0327922
HSD17B1	59.971	26.157	32.2327	18.8375	18.2147	28.3797	0.40371	0.0652585
PSMB5	1654.94	1528.88	1142.33	1154.04	1073.84	858.86	0.403469	0.015156
MORC2-AS1	91.8704	83.7025	25.7861	34.7006	43.8808	42.5696	0.403429	0.0641331
SYT3	10.2078	27.4649	16.761	4.95723	10.7632	2.98734	0.403412	0.0351867
CCNB1IP1	798.762	861.874	799.37	656.337	597.772	542.949	0.402664	0.0037634
ZNF414	176.085	155.634	149.56	139.794	96.8689	82.8986	0.401982	0.0495365
RTL6	555.05	574.147	458.993	378.732	355.186	411.506	0.401688	0.00959792
TFE3	692.856	647.386	688.49	403.518	581.213	452.582	0.401584	0.0200952
ZBTB10	362.378	404.126	605.974	235.964	310.477	335.329	0.401568	0.0576259
C1orf122	307.511	238.029	255.283	198.289	178.835	142.645	0.401526	0.0555346
ODC1-DT	96.9743	100.705	91.5408	56.5124	65.4072	76.924	0.401509	0.0338761
MYO1F	29.3475	41.8512	19.3396	20.8204	13.247	14.1899	0.401444	0.0637004
SPAG4	2061.98	1812.68	1567.8	1490.14	1281.65	872.303	0.40144	0.0486282
PID1	8.93185	36.6198	32.2327	10.9059	10.7632	14.1899	0.401291	0.0560461
CUTA	1159.86	952.116	830.314	798.114	656.556	630.328	0.401023	0.0206439
ZP2	19.1397	19.6178	36.1006	11.8973	14.9029	13.443	0.400985	0.0660229
RMND5B	904.668	754.63	663.993	565.124	596.116	478.721	0.400874	0.0228492
LRRC37A6P	76.5587	112.475	68.3333	50.5637	47.1925	70.9493	0.40081	0.0526445
NTPCR	482.32	436.822	403.553	347.997	314.617	300.974	0.400768	0.00537663
PIN1	412.141	431.591	275.912	283.553	251.694	241.974	0.400693	0.0305282
ROCK1P1	48.4872	66.7004	73.4905	30.7348	44.7087	27.6329	0.400553	0.0661747
RPL36	9379.71	6258.07	5549.18	4189.85	4051.93	3433.2	0.400539	0.065829
ZNF503-AS1	26.7955	9.15496	28.3647	7.93156	11.5911	7.46835	0.400495	0.0487233
TRAPPC3	412.141	291.651	297.83	249.844	240.102	237.493	0.400335	0.00773962
NR5A2	1282.36	1343.16	1366.67	874.455	1021.68	955.201	0.400226	0.0140573
SLC16A10	629.057	742.86	733.616	440.202	455.367	549.67	0.399695	0.0369477
ANKRD37	89.3185	142.556	64.4653	54.5295	80.3101	43.3164	0.399549	0.0661512
GNG12	1124.14	1220.23	1098.49	726.729	736.866	908.151	0.399492	0.036292
POP7	318.994	328.271	179.214	220.101	156.481	161.316	0.399491	0.0562353
FAM214B	183.741	164.789	128.931	100.136	125.847	110.532	0.399385	0.0236732
EMC6	178.637	215.795	126.352	136.819	122.535	93.3543	0.399218	0.044714
ERN1	452.972	517.909	905.093	362.869	490.14	456.316	0.398935	0.0303956
BCR	2506.02	2337.13	1994.56	1661.66	1722.94	1463.05	0.398933	0.0215781
SUSD6	1865.48	2316.2	1998.43	1398.93	1502.71	1486.2	0.398875	0.0209541
DUSP9	474.664	520.525	385.503	377.741	327.036	285.291	0.398752	0.0142526
SLC35E2B	570.362	546.682	447.389	370.801	415.625	351.012	0.398651	0.00650647
CEBPB-AS1	65.0749	85.0103	85.0942	54.5295	53.816	48.5442	0.398578	0.0500865
ZC3H12A	474.664	540.143	706.54	314.288	336.971	382.379	0.398487	0.0662256
EEF1AKMT3	130.15	137.324	97.9873	83.2814	86.9336	81.405	0.398192	0.0376772
PRUNE2	35.7274	30.0806	19.3396	15.8631	10.7632	20.9114	0.398162	0.0671803
BRWD3	1418.89	1485.72	2007.45	844.711	1260.12	1221.82	0.398042	0.0442438
EEF1A1P9	47.2112	37.9277	46.415	30.7348	27.322	14.9367	0.398036	0.0665915
RAB11B	1615.39	1252.92	973.427	1003.34	863.541	873.796	0.39795	0.017432
RBPMS2	77.8347	68.0083	23.2075	41.6407	34.7734	26.1392	0.397922	0.0662014
ZC3H12A-DT	42.1073	30.0806	43.8364	21.8118	15.7308	29.1265	0.397886	0.0681597
INPP5J	697.96	638.231	613.71	455.073	478.549	432.417	0.397856	0.0274406
RYBP	579.294	698.393	747.798	404.51	408.174	536.974	0.397751	0.0506466
AMPD3	202.88	238.029	194.685	125.914	157.308	156.835	0.397739	0.0329968
MIR7854	6.37989	13.0785	7.73584	1.98289	0.827939	0.746835	0.397552	0.00858408
GINS2	506.563	466.903	232.075	350.972	197.877	230.772	0.397428	0.0564804
ZNF805	261.575	325.655	370.031	182.426	206.985	277.822	0.397338	0.0312889
TMEM37	612.469	701.008	683.333	533.398	531.537	356.987	0.397333	0.020963
AKNA	252.644	185.715	193.396	131.862	163.104	146.38	0.397257	0.0302579
SEZ6	88.0425	82.3946	83.8049	41.6407	67.891	57.5063	0.397229	0.0556186
DENND5B-AS1	12.7598	7.84711	16.761	2.97434	1.65588	5.22784	0.397047	0.0245314
DEXI	405.761	371.43	331.352	278.596	280.671	224.797	0.396659	0.0251572
EIF4E2	606.09	581.994	582.767	428.304	450.399	432.417	0.396657	0.00116754
PDGFA	770.691	843.564	724.59	521.5	637.513	516.81	0.396148	0.017247
MRPL17	537.187	453.824	403.553	357.912	306.338	298.734	0.395969	0.03848
CAMKK1	35.7274	39.2355	25.7861	22.8032	16.5588	18.6709	0.395818	0.0687091
NBL1	907.22	757.246	662.704	567.107	501.731	455.569	0.395594	0.0574533
CCDC134	373.862	464.287	341.666	242.904	309.649	295.746	0.395239	0.0145063
AP5B1	755.379	835.717	809.685	615.688	626.75	507.848	0.395008	0.00787024
IGBP1	1950.97	1769.52	1994.56	1505.01	1435.65	1251.69	0.3948	0.00480853
GTF2IP4	196.501	266.802	223.05	143.76	182.975	161.316	0.394645	0.0215241
LINC01355	25.5196	61.469	87.6729	28.7519	22.3544	38.0886	0.394483	0.0641034
STUB1	726.031	715.395	520.88	463.996	438.808	408.519	0.394347	0.0523554
LINC00870	45.9352	10.4628	28.3647	5.94867	13.247	13.443	0.394254	0.043758
CCDC85B	155.669	133.401	70.9119	110.05	70.3748	35.1012	0.394213	0.068856
POU6F1	52.3151	37.9277	58.0188	31.7263	33.1176	31.3671	0.394047	0.0605782
SOX13	1357.64	1251.61	987.609	853.634	931.432	820.771	0.393812	0.0121446
PDK2	430.005	371.43	260.44	263.724	270.736	203.139	0.393419	0.0375647
EXOC3-AS1	98.2503	74.5475	96.698	53.5381	52.9881	63.4809	0.393412	0.064533
RBFOX2	995.263	1115.6	1032.73	610.73	750.113	894.708	0.393345	0.0181334
SVIL-AS1	544.843	678.775	486.069	380.715	422.249	405.531	0.392916	0.0273526
TBC1D10A	225.848	168.713	185.66	145.742	126.675	133.683	0.39266	0.033771
MAFTRR	44.6592	52.3141	110.88	39.6578	43.8808	44.0632	0.392571	0.0682107
MED22	872.769	758.554	585.345	549.261	580.385	472.746	0.392465	0.014368
GCNT2	451.696	553.221	808.395	386.664	483.516	386.86	0.392327	0.0384446
LSM11	274.335	292.959	319.748	165.571	237.619	188.202	0.391908	0.0549105
KLHL36	1795.3	1680.59	1763.77	1159	1371.9	1303.97	0.39163	0.00737361
IRF6	635.437	745.475	866.414	419.381	495.936	572.822	0.391608	0.0568169
ROM1	29.3475	44.4669	38.6792	11.8973	20.6985	25.3924	0.391473	0.0663362
TP53RK	301.131	347.888	313.302	200.272	240.93	247.202	0.39118	0.0183132
USP31	375.138	350.504	346.824	222.084	276.532	268.86	0.39112	0.0210493
[truncated: 28,349 more rows]
