# Supplementary material for: A 3D Bioprinted Gut Anaerobic Model for Studying Bacteria–Host Interactions
Source: Research (Wash D C). 2023 Feb 27;6:0058. doi: 10.34133/research.0058 (PMC10076011; doi:10.34133/research.0058)
Supplement: Supplementary 2 — Table S1. The gene expression data comparison between cells cultured under aerobic and anaerobic conditions. Table S2. The gene expression data comparison of the cells with and without Salmonella infection under the aerobic condition in the gut 3D model. Table S3. The gene expression data comparison of the cells with and without Salmonella infection under the anaerobic condition in the gut 3D model. Table S4. The gene expression data comparison of cells under aerobic and anaerobic conditions with Salmonella infection in the gut 3D model. Table S5. The gene expression data comparison of the cells with and without Lactobacillus coculture under the anaerobic condition in the gut 3D model. Table S6. The gene expression data comparison of the cells with Salmonella coculture and with Lactobacillus coculture under the anaerobic condition in the gut 3D model. [file research.0058.f2.zip › Supplementary Table 3.xlsx]

## Sheet: annotated_id_human_106
Gene.name	Samonella Anaerobic1	Samonella Anaerobic2	Samonella Anaerobic3	Control Anaerobic1	Control Anaerobic2	Control Anaerobic3	log2FoldChange	pvalue
MTCYBP44	19.0561	40.9254	9.93281	0	0	0	7.19567	1.62613e-06
ELOBP4	16.0473	10.8332	4.96641	0	0	0	5.74215	4.15741e-05
PCDHGB3	4.01182	14.4443	6.62187	0	0	0	5.03548	0.000434222
PDE11A	4.01182	9.6295	6.62187	0	0	0	4.64083	0.000883397
NPM1P41	22.065	12.0369	7.44961	1.04976	0	0	4.51849	0.000110442
PRNCR1	6.01772	18.0553	12.416	0	0.647151	0	4.29029	0.000355411
Y_RNA	18.0532	10.8332	2.4832	0	0.647151	0	3.94329	0.000868661
NDUFAF2P2	26.0768	14.4443	7.44961	1.04976	0.647151	0	3.9276	0.000368787
SMYD3-IT1	21.062	18.0553	8.27734	0	1.2943	0	3.90366	0.000773457
SUGT1P2	24.0709	14.4443	5.79414	0	1.2943	0	3.84769	0.000652596
SFR1P1	10.0295	18.0553	4.96641	0	0	1.13199	3.54329	0.00176343
RN7SL698P	5.01477	12.0369	6.62187	0	0.647151	0	3.53635	0.00114709
RPS3P7	24.0709	38.518	5.79414	1.04976	2.5886	0	3.48872	6.10826e-05
RN7SL144P	17.0502	4.81475	2.4832	0	0.647151	0	3.48623	0.00167255
RPS3AP40	11.0325	10.8332	3.31094	1.04976	0	0	3.47137	0.00119905
TAS2R15P	41.1211	34.9069	28.143	3.14927	3.88291	0	3.45793	5.48009e-07
GJA6P	14.0414	25.2774	7.44961	2.09951	0.647151	0	3.39501	0.000295807
ZNF33BP1	8.02363	27.6848	5.79414	2.09951	0	0	3.37886	0.00129948
PAPPA-AS1	29.0857	6.01844	17.3824	2.09951	0.647151	1.13199	3.34378	4.64617e-05
MAGI1-IT1	44.13	60.1844	31.4539	4.19903	3.23575	5.65994	3.2307	4.57108e-10
RPSAP74	14.0414	16.8516	13.2437	0	0.647151	2.26398	3.18025	0.000684278
CD200R1L-AS1	39.1152	52.9623	22.3488	3.14927	3.88291	2.26398	3.15809	1.69837e-05
RPL35AP2	20.0591	6.01844	19.0379	1.04976	1.94145	0	3.08823	0.0003964
PRR4	15.0443	32.4996	19.0379	4.19903	1.2943	0	3.07731	9.229e-05
CCL20	19.0561	15.6479	351.787	5.24879	14.2373	6.79193	3.06786	NA
RPS15AP30	29.0857	44.5365	28.143	3.14927	2.5886	4.52795	3.05658	6.24272e-07
E2F3-IT1	14.0414	9.6295	4.96641	1.04976	0.647151	0	3.03734	0.0019491
GPR52	35.1034	42.1291	20.6934	0	4.53006	4.52795	2.95533	3.00098e-05
HMGB3P9	14.0414	12.0369	8.27734	1.04976	1.2943	0	2.94888	0.000961559
TAS2R19	40.1182	28.8885	28.143	2.09951	3.88291	4.52795	2.90366	1.53587e-06
RHOA-IT1	15.0443	16.8516	9.10508	0	1.2943	2.26398	2.87859	0.000399898
RPS3P2	16.0473	22.8701	16.5547	3.14927	1.2943	1.13199	2.87754	7.02213e-05
RNF216-IT1	17.0502	8.42582	8.27734	0	1.2943	1.13199	2.87271	0.00127177
RPS3AP19	33.0975	48.1475	10.7605	1.04976	5.82436	1.13199	2.86001	0.000158345
TAS2R4	74.2186	73.425	58.7691	13.6468	5.82436	5.65994	2.85638	1.84742e-08
MTCYBP3	13.0384	9.6295	9.10508	0	1.94145	0	2.83341	0.00171334
NOTCH2NLC	32.0945	38.518	28.143	6.29854	3.88291	1.13199	2.82413	1.11931e-06
RPS3AP41	25.0739	18.0553	9.10508	4.19903	0	1.13199	2.82	0.000266856
N4BP2L2-IT2	123.363	146.85	132.437	27.2937	15.5316	10.1879	2.8137	7.67137e-13
DNAJB6P7	28.0827	26.4811	11.5883	1.04976	0.647151	5.65994	2.81102	7.47049e-05
MTATP6P1	143.422	116.758	563.687	33.5922	19.4145	38.4876	2.77844	2.46306e-05
SUMO4	19.0561	32.4996	3.31094	1.04976	0	3.39597	2.76206	0.00151117
TAS2R31	40.1182	46.9438	27.3152	7.3483	4.53006	2.26398	2.74925	5.59156e-07
MKRN5P	33.0975	60.1844	28.9707	3.14927	5.17721	5.65994	2.74745	1.5557e-05
ANKRD49P2	30.0886	18.0553	24.832	4.19903	3.88291	0	2.70571	3.64703e-05
TAS2R13	35.1034	42.1291	10.7605	2.09951	0.647151	7.92392	2.64526	0.000117558
FAM238C	13.0384	10.8332	19.0379	0	2.5886	1.13199	2.63632	0.00107649
MTCO1P12	899.65	1287.95	185.412	136.468	71.1866	118.859	2.61693	6.78231e-07
ADAM20	7.02068	13.2406	17.3824	2.09951	1.2943	0	2.59423	0.00150129
MT-CO1	213709	313118	68768.2	33415.9	23485.1	31700.2	2.58915	3.39571e-09
C1GALT1P1	15.0443	30.0922	19.8656	2.09951	3.88291	1.13199	2.5869	0.000213434
GAPDHP76	6.01772	28.8885	11.5883	1.04976	2.5886	0	2.57126	0.00212341
MCUR1P1	13.0384	18.0553	9.10508	0	1.2943	2.26398	2.57121	0.00193845
MT-ND4	12326.3	13713.6	22420.8	2703.12	1819.79	3200.13	2.5627	8.29224e-15
POU5F2	70.2068	129.998	59.5969	16.7961	11.0016	11.3199	2.55474	2.05849e-08
MT-CYB	18310.9	21861.4	12576.6	2567.71	2450.11	3763.86	2.52968	2.01027e-21
MT-TL1	95.2806	40.9254	73.6683	14.6966	10.3544	6.79193	2.52815	6.31716e-08
CCT4P2	37.1093	27.6848	14.8992	1.04976	1.94145	7.92392	2.51502	7.42314e-05
RNU6-87P	16.0473	16.8516	4.13867	0	2.5886	0	2.50431	0.00333643
ZNF101P2	50.1477	55.3696	25.6598	2.09951	5.82436	11.3199	2.50001	4.89327e-06
LINC00942	9.02659	4.81475	10.7605	1.04976	0.647151	0	2.48205	0.00584418
TLK2P2	66.195	61.3881	24.0043	3.14927	4.53006	14.7159	2.47562	1.28324e-05
MT-ND1	3299.72	3735.04	11872.2	996.22	539.077	1237.26	2.47506	6.71183e-06
ITCH-IT1	7.02068	16.8516	19.8656	3.14927	1.94145	0	2.43689	0.000697716
MT-ND2	3178.36	3673.66	9598.41	775.771	603.145	1160.29	2.43577	2.64144e-06
RPS3AP39	6.01772	18.0553	3.31094	1.04976	0.647151	0	2.4349	0.00640546
RPS16P5	8.02363	9.6295	91.0508	6.29854	5.82436	1.13199	2.40182	0.000583946
MT-ND3	858.529	658.417	2645.44	198.404	166.965	280.733	2.39964	8.33825e-06
PTGER1	8.02363	24.0738	13.2437	1.04976	0	4.52795	2.36481	0.00140957
ENO1P3	20.0591	13.2406	4.96641	1.04976	1.2943	2.26398	2.34157	0.00132357
AGAP1-IT1	52.1536	57.777	19.8656	8.39806	7.76581	5.65994	2.31603	1.5445e-06
MT-ND4L	1946.73	1752.57	4917.57	504.933	375.995	609.01	2.30936	1.0547e-06
MT-CO3	50392.4	47877.9	27443.5	8052.69	6022.39	10118.8	2.30836	2.29148e-16
MT-ATP6	2350.92	2024.6	8879.11	583.665	396.056	1024.45	2.29449	0.000153279
HNRNPH1P1	18.0532	9.6295	14.0715	0	1.94145	3.39597	2.27685	0.00128574
DEPDC1P2	44.13	27.6848	15.727	3.14927	7.76581	1.13199	2.26586	0.000360207
HDAC1P1	37.1093	21.6664	10.7605	0	3.23575	5.65994	2.26009	0.00117285
BRCC3P1	43.127	18.0553	14.8992	3.14927	3.88291	4.52795	2.23943	0.000290904
FTX	1445.26	1354.15	1022.25	279.235	283.452	223.002	2.22473	3.52654e-19
MT-CO2	15849.7	15815.3	20879.6	2379.8	2228.14	5285.25	2.21157	4.36594e-07
TAS2R3	29.0857	30.0922	31.4539	5.24879	6.47151	3.39597	2.20507	5.30635e-05
NEBL	27.0798	6.01844	8.27734	0	1.94145	3.39597	2.2006	0.00172453
ZNF969P	31.0916	32.4996	9.10508	2.09951	4.53006	3.39597	2.19558	0.000877618
SLC35E1P1	27.0798	26.4811	14.8992	2.09951	5.17721	3.39597	2.19377	0.000195644
RN7SL173P	14.0414	34.9069	4.96641	4.19903	0.647151	2.26398	2.16255	0.00185631
RNU6-171P	14.0414	14.4443	8.27734	2.09951	1.94145	0	2.15195	0.00327395
FLJ42393	81.2393	98.7024	75.3238	16.7961	20.0617	14.7159	2.13233	5.27016e-08
RGS17P1	20.0591	55.3696	19.8656	7.3483	2.5886	6.79193	2.12571	0.000194285
KRT8P4	64.1891	109.536	45.5254	16.7961	5.17721	20.3758	2.12206	1.57989e-05
FAM85B	14.0414	19.259	11.5883	2.09951	1.2943	3.39597	2.12131	0.00126086
MT-TA	22.065	20.4627	4.96641	6.29854	0.647151	0	2.11558	0.00145805
HEBP2P1	53.1566	36.1106	24.832	4.19903	2.5886	14.7159	2.11304	9.16346e-05
MT-ND6	874.576	734.25	835.184	248.792	150.786	133.575	2.11224	1.04306e-12
MTND2P28	1292.81	918.414	1226.7	159.563	234.269	340.729	2.11144	5.36196e-10
ARF1P2	12.0354	31.2959	19.0379	2.09951	4.53006	3.39597	2.10592	0.000426812
AURKAP1	10.0295	14.4443	5.79414	1.04976	1.94145	0	2.0965	0.00477298
DDX50P1	21.062	19.259	20.6934	5.24879	3.23575	1.13199	2.09169	0.000767155
LINC02595	31.0916	50.5549	15.727	5.24879	3.88291	9.05591	2.08903	9.28386e-05
LINC01355	66.195	42.1291	54.6305	15.7464	12.943	2.26398	2.08648	2.17046e-05
RPS12P16	15.0443	9.6295	16.5547	1.04976	3.23575	1.13199	2.07898	0.00218711
RN7SL648P	62.1832	40.9254	29.7984	9.44781	7.76581	9.05591	2.06816	1.92645e-05
ASLP1	32.0945	49.3512	18.2102	10.4976	5.17721	3.39597	2.06642	4.83017e-05
TAS2R14	54.1595	34.9069	28.143	9.44781	11.6487	0	2.06342	8.36616e-05
RN7SL683P	7.02068	7.22213	14.0715	0	2.5886	0	2.05967	0.0056825
MT-ND5	4834.24	5588.72	13030.2	1402.48	1245.12	2068.14	2.04669	1.71364e-05
PCDHB19P	13.0384	15.6479	7.44961	1.04976	0	3.39597	2.04124	0.00410229
CLEC18A	15.0443	16.8516	12.416	1.04976	3.23575	2.26398	2.04103	0.00147998
TAS2R30	53.1566	37.3143	51.3195	13.6468	9.06011	7.92392	2.0068	3.37944e-06
PRH1	129.381	95.0913	60.4246	19.9454	20.0617	22.6398	1.97531	2.99833e-06
PLCB1-IT1	9.02659	42.1291	5.79414	2.09951	0.647151	2.26398	1.96888	0.00491224
MT-TP	54.1595	27.6848	26.4875	7.3483	1.2943	13.5839	1.95251	0.000250986
MTND5P26	15.0443	7.22213	5.79414	0	2.5886	0	1.94945	0.00670621
TAS2R46	18.0532	26.4811	18.2102	7.3483	3.23575	1.13199	1.94526	0.000561948
RNU6-570P	27.0798	21.6664	3.31094	0	4.53006	3.39597	1.94181	0.00192418
SKOR1	29.0857	22.8701	19.8656	2.09951	5.82436	6.79193	1.92967	0.000121647
OR51R1P	8.02363	10.8332	10.7605	2.09951	1.2943	0	1.92946	0.00574865
THRB-IT1	166.49	196.201	70.3574	26.2439	18.7674	56.5994	1.91928	1.53751e-06
DNAH7	7.02068	25.2774	4.96641	3.14927	1.94145	0	1.91747	0.00347891
CHORDC1P4	6.01772	7.22213	24.832	2.09951	1.94145	2.26398	1.89099	0.00256743
ANKRD17-DT	10.0295	14.4443	6.62187	0	1.94145	2.26398	1.88588	0.00437573
MT-ATP8	230.679	235.923	1119.1	144.866	48.5363	115.463	1.88483	0.000614897
FAM106C	29.0857	34.9069	19.0379	2.09951	6.47151	9.05591	1.88388	0.000139404
HELLPAR	102.301	90.2766	36.4203	27.2937	13.5902	13.5839	1.88356	2.26111e-06
RN7SL801P	48.1418	30.0922	24.832	7.3483	11.0016	2.26398	1.87832	0.000269263
TPT1P10	45.1329	39.7217	25.6598	11.5473	1.94145	9.05591	1.87729	0.000545091
TMEM272	17.0502	14.4443	12.416	1.04976	5.17721	1.13199	1.86485	0.00133423
LINC00342	568.675	550.085	306.262	97.6274	148.845	124.519	1.86446	1.75427e-13
ACTG1P14	16.0473	42.1291	12.416	2.09951	3.88291	6.79193	1.85606	0.00145868
RNU1-134P	11.0325	24.0738	9.93281	2.09951	2.5886	3.39597	1.81819	0.00201835
MPRIPP1	10.0295	12.0369	8.27734	1.04976	1.94145	1.13199	1.79951	0.00543792
PCAT1	49.1448	80.6471	19.8656	11.5473	14.2373	7.92392	1.79875	0.00012609
POU5F1P5	20.0591	24.0738	18.2102	3.14927	3.23575	5.65994	1.7898	0.00162816
NPTN-IT1	51.1507	103.517	59.5969	27.2937	19.4145	3.39597	1.78009	9.27016e-05
TVP23C	139.411	174.535	92.7062	46.1893	45.3006	13.5839	1.77839	3.0509e-07
HCP5B	29.0857	30.0922	28.9707	7.3483	9.06011	4.52795	1.76827	4.48066e-05
MT-TS1	16.0473	45.7401	9.93281	5.24879	6.47151	3.39597	1.76569	0.000502274
CCDC144CP	26.0768	44.5365	17.3824	9.44781	5.82436	4.52795	1.74596	0.000442383
Y_RNA	11.0325	7.22213	58.7691	5.24879	4.53006	5.65994	1.74138	0.00181235
NFIA	764.251	684.898	542.994	222.549	194.792	152.818	1.74082	4.79902e-14
LINC00852	51.1507	56.5733	25.6598	9.44781	16.1788	6.79193	1.73672	3.12132e-05
RPS2P44	30.0886	24.0738	11.5883	1.04976	0.647151	10.1879	1.72824	0.00311453
PRKCG	42.1241	52.9623	41.3867	10.4976	13.5902	10.1879	1.72732	3.38334e-05
FAM13A-AS1	46.1359	49.3512	28.143	8.39806	12.943	7.92392	1.72541	0.000166449
TTLL10	26.0768	43.3328	57.1137	8.39806	5.82436	16.9798	1.72541	0.000215599
RPS3AP37	19.0561	18.0553	13.2437	6.29854	2.5886	1.13199	1.71915	0.00206236
Metazoa_SRP	6.01772	12.0369	10.7605	2.09951	0.647151	1.13199	1.71189	0.00673727
NBEA	52.1536	96.295	45.5254	17.8459	21.356	11.3199	1.70122	1.15403e-05
EIF2S2P2	39.1152	38.518	9.10508	7.3483	4.53006	5.65994	1.69448	0.00198178
RN7SL809P	5.01477	3.61106	78.6348	8.39806	2.5886	0	1.68519	0.00521486
KCNQ1OT1	12689.4	15815.3	12342.3	4153.89	4048.58	3966.49	1.6833	1.28607e-13
NDUFA9P1	17.0502	39.7217	10.7605	1.04976	5.82436	3.39597	1.68142	0.004675
LINC02649	104.307	146.85	90.223	48.2888	25.2389	23.7718	1.68034	2.55923e-07
FDPSP3	40.1182	48.1475	41.3867	16.7961	10.3544	3.39597	1.67533	0.000540636
CCDC144A	249.736	309.348	215.211	97.6274	83.4825	41.8836	1.65953	1.30893e-07
ENPEP	37.1093	61.3881	22.3488	8.39806	11.0016	11.3199	1.65768	0.000150324
LINC01473	152.449	138.424	98.5004	46.1893	27.1803	41.8836	1.6472	9.4696e-08
CLEC2D	60.1772	109.536	76.1516	25.1942	29.7689	11.3199	1.64636	2.17545e-05
PPIAP41	17.0502	25.2774	8.27734	1.04976	4.53006	0	1.64135	0.00667904
LINC01176	14.0414	20.4627	21.5211	4.19903	5.82436	1.13199	1.62974	0.00264581
TAPT1-AS1	104.307	139.628	100.156	37.7913	34.299	32.8277	1.61761	1.30938e-09
NPIPB4	78.2304	114.35	50.4918	25.1942	16.8259	28.2997	1.61247	8.67814e-06
PTBP2	159.47	160.09	147.337	60.8859	56.3021	19.2438	1.61195	9.89329e-07
MT-TT	88.26	57.777	26.4875	18.8956	14.8845	14.7159	1.61117	2.52774e-05
SND1-IT1	24.0709	60.1844	29.7984	12.5971	9.06011	7.92392	1.60155	0.000333566
MAD1L1	35.1034	44.5365	26.4875	6.29854	9.70726	11.3199	1.59358	0.000422134
LINC00311	37.1093	45.7401	19.0379	0	4.53006	20.3758	1.58987	0.00122074
TBCE	68.2009	91.4803	66.2187	26.2439	24.5917	14.7159	1.57873	1.13906e-05
GHRLOS	58.1713	85.4618	55.4582	22.0449	24.5917	5.65994	1.57709	0.00029527
PCDHGB8P	35.1034	40.9254	18.2102	3.14927	9.70726	10.1879	1.57322	0.000978246
TAS2R63P	13.0384	27.6848	6.62187	2.09951	1.94145	3.39597	1.56556	0.00581592
RNU6-759P	28.0827	31.2959	10.7605	3.14927	7.76581	4.52795	1.56546	0.00217507
CXCL1	13.0384	6.01844	132.437	8.39806	14.2373	7.92392	1.55955	0.00352171
ZKSCAN8P1	18.0532	14.4443	14.8992	6.29854	0	3.39597	1.55885	0.00416111
XNDC1N	171.505	220.275	148.992	64.0352	64.7151	36.2236	1.55494	1.30371e-06
CCNL2P1	18.0532	9.6295	12.416	5.24879	0.647151	2.26398	1.55149	0.00453526
ANKRD36C	849.502	1054.43	493.33	195.255	272.451	306.769	1.54632	4.78748e-10
CTAGE3P	28.0827	52.9623	17.3824	4.19903	12.2959	6.79193	1.53962	0.00152821
MIR1915	8.02363	25.2774	4.96641	0	1.94145	4.52795	1.53757	0.00589341
NEAT1	6886.28	6327.79	7975.22	2708.37	2387.99	1889.29	1.53743	1.20134e-12
DYNC2H1	1269.74	1706.83	1085.16	539.575	546.843	223.002	1.53045	1.68882e-08
EEF1A1P3	26.0768	34.9069	14.8992	7.3483	5.17721	6.79193	1.5301	0.00121595
MT-TW	101.298	86.6655	43.8699	26.2439	14.8845	24.9037	1.52789	0.000223035
HSPD1P11	37.1093	64.9991	29.7984	13.6468	16.8259	3.39597	1.52336	0.000811318
MIRLET7IHG	34.1004	54.166	44.6976	18.8956	15.5316	2.26398	1.5138	0.000322153
STX18-AS1	200.591	280.459	126.643	56.6869	66.0094	75.8432	1.51148	1.16747e-08
KRT18P31	68.2009	98.7024	39.7312	10.4976	14.2373	35.0916	1.50519	0.000257459
PPIEL	19.0561	8.42582	53.8027	1.04976	12.2959	4.52795	1.49917	0.00324162
FAR2P1	21.062	34.9069	27.3152	5.24879	6.47151	11.3199	1.49134	0.000774425
MIR29B2CHG	325.96	371.94	211.9	121.772	104.838	75.8432	1.48959	8.25064e-09
PCDHGB7	44.13	142.035	43.0422	23.0947	20.0617	22.6398	1.488	0.000321177
KRT18P4	59.1743	46.9438	72.8406	26.2439	14.2373	15.8478	1.48282	3.79724e-05
NR2F2-AS1	304.898	304.533	163.064	95.5279	97.0726	58.8634	1.48087	6.52301e-07
PHBP19	26.0768	42.1291	14.8992	6.29854	6.47151	9.05591	1.47967	0.00135216
HSPA8P15	40.1182	50.5549	19.8656	5.24879	8.41296	14.7159	1.47746	0.00171073
PPIAP72	20.0591	25.2774	13.2437	5.24879	5.17721	2.26398	1.45996	0.00416452
FOXP1-IT1	41.1211	27.6848	26.4875	11.5473	12.943	3.39597	1.45006	0.000210437
POLR3DP1	24.0709	37.3143	4.96641	5.24879	1.94145	7.92392	1.44854	0.00390938
LINC01004	230.679	286.478	292.19	103.926	97.0726	74.7112	1.4463	6.90741e-08
EIF4EBP3	15.0443	8.42582	9.93281	1.04976	3.23575	2.26398	1.44589	0.00608453
RNF138P1	29.0857	21.6664	9.10508	8.39806	3.88291	2.26398	1.44531	0.00301367
CDC42	439.294	445.365	388.207	190.006	161.141	87.1631	1.44063	1.48082e-08
SEPSECS-AS1	60.1772	51.7586	32.2816	26.2439	12.2959	5.65994	1.43644	0.000211554
MT-TE	6.01772	14.4443	9.10508	1.04976	3.23575	1.13199	1.42867	0.00686675
ZRANB2-DT	25.0739	27.6848	24.832	8.39806	7.76581	6.79193	1.42764	0.000530058
LINC01594	43.127	43.3328	15.727	4.19903	11.6487	7.92392	1.41411	0.0038068
RNF14P1	10.0295	20.4627	7.44961	2.09951	2.5886	1.13199	1.41393	0.0076196
HDAC8	216.638	235.923	119.194	71.3835	90.6011	28.2997	1.41337	6.05104e-06
LINC02614	418.232	519.993	398.14	166.911	148.845	152.818	1.40999	7.67084e-08
NXPH1	25.0739	40.9254	17.3824	4.19903	7.11866	10.1879	1.40496	0.00268262
BUD31P2	17.0502	4.81475	10.7605	1.04976	2.5886	2.26398	1.39565	0.0076382
IKZF2	23.0679	63.7955	24.832	22.0449	4.53006	3.39597	1.39062	0.00240474
TMEM11-DT	39.1152	36.1106	33.1094	13.6468	14.2373	5.65994	1.38345	0.000291015
LINC00598	81.2393	72.2213	53.8027	19.9454	23.2974	27.1677	1.37478	2.84318e-05
TEDC2-AS1	16.0473	34.9069	14.0715	4.19903	9.06011	2.26398	1.37425	0.00375556
ELAPOR1	6.01772	18.0553	5.79414	3.14927	1.94145	0	1.36525	0.00814312
TM9SF5P	47.1388	21.6664	24.0043	8.39806	11.6487	6.79193	1.36367	0.00139277
MMADHCP2	9.02659	3.61106	29.7984	3.14927	4.53006	0	1.36079	0.00763007
C6orf163	38.1123	58.9807	29.7984	4.19903	16.8259	15.8478	1.36075	0.00147901
KANTR	299.883	251.571	264.047	121.772	104.838	76.9752	1.35871	7.59463e-11
TYRO3P	103.304	113.147	76.9793	28.3434	20.7088	52.0715	1.35823	5.6858e-05
TTN	1024.02	1519.05	816.146	430.4	385.702	433.552	1.35574	3.42402e-10
RPL7AP22	36.1063	21.6664	9.10508	1.04976	5.17721	7.92392	1.34754	0.00605782
MFSD4B	1315.88	1064.06	1167.11	627.755	434.885	235.454	1.34668	1.71733e-07
ANKRD36	745.195	788.416	398.14	184.757	216.148	309.033	1.34038	2.33283e-07
TBC1D32	160.473	214.256	108.433	82.9308	56.3021	26.0357	1.33119	9.13046e-05
RNF32-AS1	38.1123	36.1106	26.4875	12.5971	13.5902	4.52795	1.33071	0.000929616
RPS3AP38	24.0709	28.8885	16.5547	7.3483	7.11866	0	1.32878	0.00636716
LINC01600	43.127	27.6848	29.7984	10.4976	14.2373	6.79193	1.32726	0.000663831
ZBED3-AS1	82.2422	116.758	46.3531	28.3434	36.8876	18.1118	1.32323	7.47171e-05
HOXC9	52.1536	107.128	48.0086	18.8956	28.4746	23.7718	1.31441	7.87758e-05
MAP2K6	365.075	339.44	499.124	195.255	181.849	67.9193	1.31402	9.32897e-07
CDC42-IT1	26.0768	10.8332	19.0379	4.19903	6.47151	2.26398	1.30942	0.00594767
NCAPGP1	18.0532	36.1106	12.416	4.19903	6.47151	5.65994	1.30875	0.00502904
DGKH	114.337	140.831	96.8449	55.6371	50.4778	21.5078	1.30709	4.86146e-06
SIDT1	15.0443	12.0369	14.8992	4.19903	3.23575	3.39597	1.30163	0.00516354
DET1	66.195	69.8139	47.1809	25.1942	25.2389	10.1879	1.2901	0.000488751
LINC02728	29.0857	8.42582	11.5883	3.14927	5.82436	2.26398	1.28764	0.00650157
NOPCHAP1	348.025	264.811	275.636	121.772	143.02	76.9752	1.28478	1.60877e-08
PSMD6-AS2	49.1448	51.7586	41.3867	24.1444	9.70726	9.05591	1.28357	0.00234563
RPS27AP12	17.0502	32.4996	11.5883	2.09951	3.23575	10.1879	1.28081	0.00541007
RNF213-AS1	75.2216	78.2397	44.6976	20.9951	29.1218	19.2438	1.27312	0.000148769
ZNF713	34.1004	80.6471	41.3867	18.8956	21.356	6.79193	1.26334	0.00239502
GOLGA6L9	46.1359	67.4065	41.3867	18.8956	25.886	7.92392	1.26231	0.000294068
GP6-AS1	53.1566	42.1291	38.9035	20.9951	12.943	15.8478	1.2615	8.03657e-05
ATP6AP1L	40.1182	40.9254	19.0379	16.7961	7.11866	6.79193	1.25977	0.00247695
HELB	75.2216	62.5918	70.3574	32.5425	28.4746	14.7159	1.25786	7.69691e-05
NKTR	1491.39	1578.03	981.693	636.153	594.732	345.257	1.2565	5.50677e-07
PDCD6	178.526	238.33	148.164	101.826	68.598	47.5435	1.25365	1.55992e-06
LINC00641	193.57	235.923	360.064	96.5777	150.139	44.1476	1.2454	7.54598e-05
COPG2IT1	10.0295	13.2406	18.2102	2.09951	4.53006	2.26398	1.24089	0.0080046
MT-TF	16.0473	6.01844	13.2437	3.14927	2.5886	0	1.23526	0.00893874
RYR2	155.458	226.293	135.748	58.7864	78.3053	59.9954	1.22496	2.79177e-05
C20orf203	11.0325	18.0553	9.93281	6.29854	0.647151	2.26398	1.22244	0.00738135
EOLA2-DT	262.774	244.349	163.891	83.9806	77.6581	103.011	1.22146	4.285e-06
ZNF782	279.824	238.33	162.236	86.0801	77.6581	109.803	1.21828	6.08354e-07
SLC25A2	21.062	32.4996	9.10508	4.19903	7.11866	6.79193	1.2174	0.00405338
PRANCR	63.1861	64.9991	52.975	34.642	21.356	12.4519	1.21281	9.47197e-05
EBLN2	58.1713	58.9807	19.8656	14.6966	19.4145	7.92392	1.20452	0.00318296
ANKRD18CP	79.2334	101.11	57.9414	28.3434	31.7104	31.6957	1.2043	4.24362e-05
PA2G4P4	47.1388	90.2766	28.143	18.8956	13.5902	23.7718	1.20026	0.00165858
PCDHGB9P	19.0561	21.6664	14.0715	7.3483	3.88291	4.52795	1.19983	0.00531447
MLYCD	346.019	388.791	257.425	145.916	131.372	136.971	1.19816	4.95357e-10
BRWD1	1372.04	1586.46	1230.84	731.681	616.735	355.444	1.19773	4.19839e-07
RPL37P18	15.0443	28.8885	4.96641	2.09951	7.11866	0	1.1963	0.00875854
CSF1	6.01772	4.81475	32.2816	6.29854	2.5886	0	1.1924	0.00846415
LRP11	207.611	155.276	181.274	68.2342	66.0094	82.6352	1.1874	2.1376e-05
HOXC8	97.2865	105.925	70.3574	34.642	34.299	39.6196	1.18614	2.27531e-05
ANKRD26	1002.95	1203.69	728.406	413.604	422.59	410.912	1.16446	1.18274e-08
SLC22A1	33.0975	34.9069	23.1766	9.44781	6.47151	15.8478	1.16389	0.00232189
NBPF10	64.1891	72.2213	47.1809	14.6966	19.4145	28.2997	1.16112	0.00244732
SLFNL1-AS1	26.0768	49.3512	33.1094	8.39806	11.6487	18.1118	1.16099	0.00178281
DLEU1	576.699	662.028	419.661	266.638	253.683	181.118	1.15916	6.2088e-08
ABCA5	647.908	624.714	558.721	418.853	191.557	92.8231	1.15852	0.000324301
PRDX6-AS1	331.978	383.976	235.904	159.563	97.0726	140.367	1.15292	3.81593e-06
ZNRD1ASP	222.656	225.09	144.853	94.4781	83.4825	71.3153	1.15195	4.86225e-07
PCDHGA11	48.1418	83.0545	43.0422	8.39806	29.1218	24.9037	1.15092	0.00114335
ZBTB20	88.26	109.536	89.3953	33.5922	44.0063	39.6196	1.14853	1.48179e-05
MT-TM	15.0443	9.6295	20.6934	3.14927	3.23575	3.39597	1.14696	0.00865716
SNHG14	3644.74	3547.27	3538.56	1618.73	1795.2	1267.83	1.1464	9.26364e-11
AKAP9	4257.54	4683.55	3060.96	2195.04	1582.93	1300.65	1.14352	3.02285e-07
LINC00106	141.417	294.904	96.0172	50.3883	69.2452	89.4271	1.1418	0.000227861
ST3GAL3	69.2038	84.2582	41.3867	25.1942	30.4161	20.3758	1.14057	0.000162199
PRKN	57.1684	44.5365	32.2816	20.9951	12.943	18.1118	1.14036	0.000522816
CLHC1	179.529	217.868	117.538	85.0303	82.8353	39.6196	1.13922	5.73715e-05
TEX9	37.1093	34.9069	19.8656	11.5473	12.943	7.92392	1.13601	0.00201271
TTN-AS1	298.88	394.81	252.459	153.265	146.256	106.407	1.12964	2.19934e-07
CDK6	461.359	474.253	511.54	273.987	245.917	75.8432	1.1283	3.68746e-05
ANKHD1-EIF4EBP3	96.2836	129.998	79.4625	39.8908	48.5363	33.9597	1.12746	0.000121601
LINC01395	331.978	414.069	213.555	169.011	110.663	123.387	1.11705	2.27726e-05
ERO1B	9.02659	28.8885	41.3867	10.4976	9.70726	2.26398	1.11561	0.00699262
RCC2P6	29.0857	26.4811	18.2102	6.29854	11.0016	4.52795	1.10767	0.00631848
SMG1P4	22.065	34.9069	20.6934	11.5473	10.3544	2.26398	1.10576	0.00535296
ITGA9-AS1	58.1713	107.128	43.8699	24.1444	33.6518	23.7718	1.10309	0.000483713
KDM7A	253.747	259.997	268.186	163.762	91.2483	90.5591	1.10248	3.54241e-07
NUTM2B-AS1	338.998	329.81	277.291	139.618	137.196	144.895	1.10158	7.37804e-09
GULOP	75.2216	75.8323	56.2859	23.0947	9.70726	47.5435	1.09899	0.00141177
CEP290	707.083	825.73	424.628	304.43	320.987	219.606	1.09738	7.20374e-06
ANKRD36B	329.972	415.272	201.967	112.324	116.487	158.478	1.09373	0.000277502
NBEAL1	2086.14	1863.31	1926.14	1231.37	862.005	436.948	1.09371	1.27963e-05
LINC01515	89.2629	86.6655	61.2523	28.3434	40.1234	29.4317	1.09215	9.01902e-05
ZNF780B	474.397	495.919	357.581	241.444	199.97	126.783	1.09128	2.66416e-05
ZFP30	205.606	190.183	166.375	104.976	92.5426	46.4115	1.08984	3.35755e-06
JAKMIP3	25.0739	43.3328	33.1094	10.4976	6.47151	19.2438	1.08462	0.00378778
MUC12	301.889	451.383	360.064	98.6772	198.028	134.707	1.08423	0.00121024
VPS13C	1881.54	2031.83	1901.31	1056.06	1090.45	336.201	1.08418	4.28414e-05
LINC02035	275.812	255.182	391.518	184.757	144.962	61.1274	1.08287	7.57028e-05
LINC01772	32.0945	19.259	26.4875	11.5473	11.6487	2.26398	1.07955	0.00521305
CCDC180	71.2097	113.147	50.4918	34.642	27.8275	33.9597	1.0792	0.0003412
LINC-PINT	49.1448	50.5549	31.4539	25.1942	19.4145	1.13199	1.07905	0.00349585
PEG13	51.1507	86.6655	57.1137	38.841	18.1202	24.9037	1.07832	0.000246719
ZNF573	101.298	111.943	111.744	54.5874	56.3021	27.1677	1.07784	4.01825e-05
LINC00630	176.52	181.757	120.021	67.1845	88.0125	53.2035	1.07723	2.47904e-06
KRT18P15	41.1211	103.517	24.832	4.19903	13.5902	33.9597	1.07634	0.00657919
RTEL1P1	36.1063	21.6664	22.3488	12.5971	3.88291	10.1879	1.07519	0.00571654
LINC02883	17.0502	22.8701	9.10508	3.14927	6.47151	4.52795	1.07159	0.00770221
SYNE2	3302.73	3919.21	2426.92	1585.13	1569.34	1280.28	1.06861	8.81089e-10
GLDN	75.2216	66.2028	54.6305	31.4927	31.0632	16.9798	1.06788	0.000471976
CDRT4	24.0709	15.6479	12.416	8.39806	4.53006	1.13199	1.06003	0.00883651
ATM	1882.54	1821.18	1472.54	1023.51	857.475	414.308	1.05943	8.35376e-06
KIAA1109	2893.52	3266.81	2675.24	1811.88	1401.73	725.605	1.05883	5.0859e-06
CEP128	157.464	160.09	67.8742	33.5922	55.655	66.7873	1.05569	0.000850038
LINC02656	30.0886	34.9069	28.143	11.5473	10.3544	12.4519	1.05411	0.00360519
ZNF264	417.229	434.531	486.708	251.942	207.088	159.61	1.05301	4.48312e-09
FANCL	574.693	606.659	413.867	268.738	272.451	176.59	1.05254	1.95305e-06
ZNF780A	230.679	226.293	186.24	111.274	119.076	41.8836	1.05123	0.000216898
SOX9-AS1	65.192	86.6655	57.1137	30.443	31.7104	26.0357	1.05	0.00022989
PKHD1	565.666	706.565	376.619	297.081	214.854	230.926	1.04755	4.98091e-06
ZC3H12C	356.049	315.366	404.762	205.752	195.44	72.4473	1.04555	3.6252e-05
ZNF283	237.7	193.794	182.102	111.274	107.427	50.9395	1.04459	3.64539e-05
LNPEP	1274.75	1302.39	1650.5	953.18	632.266	268.281	1.04125	8.90479e-05
POTEE	106.313	162.498	80.2902	48.2888	40.1234	53.2035	1.04044	0.00120791
REV3L	781.301	994.246	604.246	418.853	434.238	226.398	1.03807	3.58302e-06
DNAL1	135.399	148.054	147.337	78.7318	69.8923	47.5435	1.03798	1.9112e-06
CNKSR3	957.821	917.21	864.982	576.317	366.287	339.597	1.03482	1.5456e-08
APRG1	155.458	132.406	190.379	66.1347	60.8322	76.9752	1.03354	0.000464803
ATRX	2009.92	1986.08	1576.83	1049.76	972.668	527.507	1.02922	4.28193e-06
HOXC5	16.0473	36.1106	16.5547	5.24879	7.76581	9.05591	1.02769	0.00717049
NBPF20	39.1152	64.9991	27.3152	12.5971	16.1788	21.5078	1.02685	0.00292226
USP32P1	119.352	123.98	59.5969	57.7366	37.5348	24.9037	1.02558	0.00200094
BDP1	1093.22	1392.67	932.029	551.123	598.615	427.892	1.02509	1.26258e-06
NEB	1119.3	1626.18	760.688	425.152	606.38	553.542	1.02477	4.85078e-05
SNORA33	60.1772	48.1475	115.055	28.3434	9.70726	43.0156	1.02464	0.00508721
KMT2C	3779.13	4968.82	3320.87	2318.91	1971.22	1326.69	1.02172	6.74307e-07
PLXDC2	40.1182	60.1844	24.0043	7.3483	25.2389	9.05591	1.02169	0.00596914
CEP295NL	93.2747	84.2582	86.9121	27.2937	31.7104	47.5435	1.01944	0.00196143
TPT1-AS1	786.316	1061.65	753.238	419.903	390.232	405.252	1.01932	2.9329e-07
CCDC144NL-AS1	70.2068	69.8139	50.4918	35.6917	22.6503	22.6398	1.01456	0.000738804
POTEF	199.588	299.718	134.921	74.5328	95.1312	115.463	1.01039	8.99498e-05
TMEM161B-DT	1029.03	964.154	807.869	553.222	431.65	288.657	1.00724	4.8736e-05
RAD51B	259.765	217.868	175.48	104.976	109.369	82.6352	1.00641	3.61742e-05
LINC01277	65.192	60.1844	65.391	32.5425	27.1803	21.5078	1.00578	0.000832076
STAG1-DT	32.0945	50.5549	33.9371	15.7464	11.6487	20.3758	1.00575	0.00209855
CRYBB3	35.1034	25.2774	22.3488	13.6468	4.53006	12.4519	1.00449	0.00553525
L3MBTL1	154.455	180.553	140.715	68.2342	80.8939	69.0513	1.00282	1.78595e-05
MYEF2	123.363	109.536	107.605	66.1347	62.7736	12.4519	0.99983	0.00136012
LGSN	792.334	863.044	836.839	530.127	364.346	287.525	0.997718	8.45452e-07
PDK3	1028.03	941.284	1237.46	720.133	515.779	210.55	0.997234	0.000133043
ZNF66	86.2541	110.739	45.5254	25.1942	53.7135	13.5839	0.996621	0.00350111
C2orf81	13.0384	22.8701	28.9707	9.44781	5.82436	3.39597	0.994294	0.0095241
LPP	5883.33	5840.29	6531.65	4151.79	2870.11	1438.76	0.99354	1.89673e-05
ARHGAP11B	24.0709	33.7033	14.8992	13.6468	7.11866	0	0.990648	0.0094225
CFAP44	148.437	172.127	82.7734	61.9357	74.4224	29.4317	0.988577	0.00189915
DOCK7-DT	57.1684	33.7033	27.3152	19.9454	12.2959	15.8478	0.988136	0.00282116
CCDC175	68.2009	75.8323	50.4918	34.642	26.5332	21.5078	0.983242	0.00127713
ZDHHC11	38.1123	37.3143	30.6262	12.5971	11.6487	14.7159	0.983231	0.00587144
POMK	432.273	388.791	508.229	313.877	196.734	75.8432	0.982174	0.000573981
TPTEP2	75.2216	101.11	52.1473	46.1893	27.1803	24.9037	0.980379	0.00112034
CCDC88A	67.1979	127.591	73.6683	36.7415	47.8892	24.9037	0.978601	0.00233328
MMS22L	418.232	450.179	394.829	266.638	225.856	87.1631	0.975787	0.000103295
NBPF14	81.2393	105.925	56.2859	32.5425	37.5348	36.2236	0.972437	0.000802744
SLC16A1-AS1	67.1979	107.128	70.3574	38.841	47.8892	14.7159	0.968126	0.00200034
TRMT11	384.131	323.792	222.661	155.364	155.316	123.387	0.966538	7.73747e-05
MICE	27.0798	24.0738	25.6598	11.5473	3.23575	13.5839	0.964103	0.00716547
ZNF678	99.2925	83.0545	84.4289	44.0898	53.0664	18.1118	0.963301	0.00107846
ERVK9-11	67.1979	73.425	73.6683	28.3434	40.7705	21.5078	0.962187	0.00173042
SCAI	231.682	175.738	226.799	136.468	110.663	33.9597	0.960089	0.000816039
ZNF891	175.517	172.127	129.127	79.7815	72.4809	71.3153	0.960028	7.80609e-05
MATR3	247.73	241.941	213.555	119.672	126.842	62.2594	0.95811	0.00107901
SAMD12	287.848	341.847	296.329	183.708	159.846	103.011	0.957787	4.99171e-06
STK3	372.096	391.199	273.98	166.911	194.145	140.367	0.957493	2.19054e-06
DST	10703.5	13352.5	9071.97	6959.89	4824.51	4069.5	0.95739	1.90916e-05
CNOT6	964.842	899.155	1033.01	622.506	540.371	166.402	0.956744	0.000303622
ZDBF2	269.795	258.793	251.631	186.857	117.781	56.5994	0.956455	0.000241346
ANKRD10-IT1	60.1772	56.5733	30.6262	27.2937	22.6503	5.65994	0.954929	0.00562228
LINC01876	226.668	214.256	158.097	91.3289	108.074	70.1833	0.95435	0.000571485
ZNF519	93.2747	107.128	66.2187	34.642	59.5379	20.3758	0.954056	0.00121511
LRBA	3364.91	3654.4	3152.84	1812.93	2113.59	930.495	0.953408	2.00528e-05
N4BP2	1504.43	1403.5	1479.99	910.139	824.47	373.556	0.952261	1.91212e-05
ZNF407	213.629	275.645	170.513	120.722	113.251	80.3712	0.951782	2.08356e-05
ZNF391	79.2334	93.8877	67.8742	33.5922	52.4192	15.8478	0.946121	0.00200235
RPL17P50	54.1595	62.5918	57.1137	29.3932	27.8275	19.2438	0.945876	0.00125289
CCDC144B	404.19	621.103	288.052	174.26	165.671	266.017	0.944217	0.000420758
ALMS1	2178.42	2613.21	1747.35	1201.97	1270.36	727.869	0.943926	2.81811e-06
ANKHD1	141.417	148.054	129.127	83.9806	75.0695	27.1677	0.943128	0.00100554
CROCCP3	121.357	169.72	72.8406	34.642	38.8291	78.1072	0.941728	0.0034734
SHPRH	782.304	698.139	581.069	392.609	381.819	209.418	0.940178	7.61691e-05
SCGB2B2	44.13	52.9623	27.3152	10.4976	15.5316	21.5078	0.938556	0.00622131
RIPK2-DT	167.493	160.09	174.652	95.5279	75.7167	59.9954	0.938453	0.000520594
PRPF18	97.2865	120.369	76.9793	60.8859	42.0648	36.2236	0.937447	0.000149836
LINC00511	663.956	754.712	568.653	297.081	306.102	399.592	0.935463	1.06962e-08
HELZ	2325.85	2527.74	2546.94	1588.28	1324.72	714.285	0.935098	1.02459e-05
PIAS2	405.193	397.217	360.892	240.394	208.383	109.803	0.931773	6.98626e-05
ATAD2B	747.201	718.602	538.855	367.415	324.87	314.693	0.929053	1.90503e-07
GLCCI1	315.931	328.607	292.19	184.757	146.903	141.499	0.927614	7.47648e-08
IGIP	78.2304	85.4618	105.95	67.1845	27.1803	12.4519	0.92503	0.00575109
BAZ2B	1134.34	1250.63	829.39	618.307	529.369	453.927	0.924875	2.04234e-06
RGPD8	36.1063	39.7217	31.4539	23.0947	14.8845	4.52795	0.92132	0.00550868
PPP1R9A	897.644	952.117	749.099	585.765	422.59	290.921	0.919902	2.42077e-06
NUTM2A-AS1	467.377	512.771	401.451	261.39	242.034	195.834	0.919437	8.70775e-08
FOXP1	1341.95	1397.48	1049.57	774.721	753.284	328.277	0.918066	3.73739e-05
SMG1	2393.05	3110.33	2374.77	1563.09	1541.51	815.032	0.916915	9.83099e-06
ZNF551	268.792	257.589	187.068	132.269	115.84	104.143	0.916768	1.31586e-05
ZNF292	2410.1	2749.22	2114.03	1547.34	1354.49	709.757	0.915675	1.27778e-05
LINC01748	114.337	152.868	100.156	76.6323	47.8892	39.6196	0.915064	0.00188052
LINC01091	63.1861	63.7955	44.6976	23.0947	25.886	27.1677	0.914374	0.00203702
FOXO1	640.888	506.753	679.57	417.803	284.099	215.078	0.913288	4.65443e-06
WWC2	116.343	151.665	81.118	66.1347	64.7151	27.1677	0.912837	0.00118706
RORA	41.1211	57.777	55.4582	23.0947	31.0632	11.3199	0.91097	0.00315721
SESN3	1616.76	1214.52	1864.89	1112.74	755.872	244.51	0.910876	0.00174972
MREG	99.2925	154.072	86.0844	58.7864	66.6565	29.4317	0.91067	0.000949442
PMS2P4	102.301	132.406	86.0844	53.5376	44.6534	57.7314	0.910618	0.000146982
KCNIP2	202.597	279.256	173.824	95.5279	85.4239	146.027	0.90626	2.86022e-05
MDM4	1172.45	1089.34	1167.93	680.243	718.338	224.134	0.905621	0.00064115
ZNF235	163.482	123.98	153.959	68.2342	75.0695	72.4473	0.903128	0.000137656
KRIT1	311.919	276.848	209.417	142.767	146.256	96.219	0.902524	0.000231313
CACNA1D	813.396	1091.74	654.738	448.246	473.067	371.292	0.898276	5.02925e-06
CAP2P1	33.0975	32.4996	9.93281	11.5473	3.23575	2.26398	0.897376	0.0092067
CTSK	51.1507	79.4434	48.0086	26.2439	29.1218	26.0357	0.897173	0.00144029
CHD9	2428.15	2543.39	2107.41	1489.61	1316.95	755.036	0.896899	1.61119e-05
DNAH6	268.792	306.94	191.207	138.568	109.369	104.143	0.896175	0.00161557
TSPY26P	117.346	184.164	277.291	99.7269	91.2483	82.6352	0.892294	0.000926873
RPS6KA5	133.393	128.795	99.3281	75.5825	56.3021	45.2795	0.890917	0.000183553
USP34	4284.62	4203.28	4042.65	2815.45	2384.75	963.322	0.890107	0.000196028
ZNF587B	266.786	228.701	220.177	118.623	166.965	54.3354	0.88739	0.000650059
RIF1	1811.34	1794.7	1662.92	1082.3	1005.03	582.974	0.884587	2.12273e-05
ZBTB37	321.948	327.403	301.295	213.101	160.493	99.615	0.884163	9.4219e-05
DDX58	23.0679	48.1475	25.6598	15.7464	6.47151	9.05591	0.882894	0.0108056
ALG10B	66.195	31.2959	71.1851	44.0898	12.2959	5.65994	0.880945	0.00961746
SFT2D2	1099.24	1076.1	1603.32	876.547	680.156	174.326	0.880315	0.00195507
PTAR1	163.482	167.313	136.576	92.3786	95.7783	21.5078	0.874271	0.00304306
CATSPER2	117.346	113.147	107.605	56.6869	46.5949	46.4115	0.873862	0.00394576
GPRASP1	67.1979	87.8692	45.5254	27.2937	33.0047	23.7718	0.873111	0.00573166
SMC1B	118.349	138.424	84.4289	66.1347	59.5379	38.4876	0.87295	0.000672592
DMXL2	140.414	173.331	117.538	81.8811	89.954	33.9597	0.872545	0.000758391
USP46-DT	33.0975	46.9438	37.248	17.8459	14.8845	18.1118	0.869738	0.00516929
TAOK1	1920.66	1936.73	1636.43	1182.03	1031.56	606.746	0.86846	2.08757e-05
MIR34AHG	183.541	220.275	114.227	50.3883	77.011	121.123	0.865684	0.00119888
ZBTB41	391.152	365.921	480.086	306.529	201.264	97.351	0.865454	0.0006646
PARP11	135.399	139.628	95.1894	70.3337	78.3053	28.2997	0.86506	0.000881002
GOLGB1	3217.48	3893.93	2968.26	1840.22	1849.56	1564.41	0.863924	5.26161e-06
JPX	583.719	678.88	458.565	327.524	291.865	273.941	0.861631	6.82763e-06
ZNF148	808.381	866.655	932.856	550.073	480.833	335.069	0.861053	2.65195e-06
CEP126	167.493	169.72	93.534	89.2294	73.7752	46.4115	0.860852	0.000717179
ACYP1	88.26	90.2766	52.1473	35.6917	49.1835	18.1118	0.858135	0.0034936
CEP43	288.851	323.792	323.644	202.603	176.025	97.351	0.85799	8.33802e-05
GUSBP18	266.786	310.551	148.992	96.5777	115.193	140.367	0.856719	0.00105695
HELLS	644.899	629.529	761.516	341.171	504.778	157.346	0.856258	0.000566186
LINC01572	300.886	287.681	135.748	80.8313	113.899	152.818	0.85614	0.00133595
CPLANE1	993.928	1186.84	890.642	677.093	586.966	307.901	0.855031	7.96948e-05
BRAF	1463.31	1295.17	1393.08	1006.72	711.866	406.384	0.854853	8.90163e-05
GPR75	21.062	26.4811	13.2437	4.19903	5.17721	9.05591	0.853173	0.012043
DDHD1	97.2865	103.517	112.572	35.6917	77.011	37.3556	0.852107	0.00104709
PCDHGA9	27.0798	54.166	28.143	13.6468	14.8845	16.9798	0.851016	0.00730906
FAM53A	20.0591	21.6664	21.5211	5.24879	12.943	4.52795	0.850555	0.0110595
ZNF81	107.316	133.609	93.534	68.2342	53.7135	46.4115	0.849042	0.000290681
LINC00862	31.0916	30.0922	26.4875	11.5473	5.17721	12.4519	0.848539	0.0116542
VPS13B	1114.28	1147.11	926.235	623.556	678.214	330.541	0.847441	0.000120001
SREK1	1345.96	1098.97	1137.31	788.368	676.92	290.921	0.846795	0.00103423
TBL1XR1	2084.14	1689.98	2214.19	1435.02	1107.28	299.977	0.844049	0.00227181
MIR924HG	45.1329	27.6848	26.4875	10.4976	16.1788	12.4519	0.843486	0.00957473
UBN2	1249.68	1100.17	1128.2	851.353	565.61	399.592	0.842963	3.48041e-05
PHLDB2	429.264	497.123	358.409	252.991	231.033	202.626	0.842842	2.99901e-07
HOMER2	52.1536	50.5549	33.1094	20.9951	17.4731	21.5078	0.842338	0.00578881
CTNNA3	33.0975	43.3328	31.4539	12.5971	20.7088	7.92392	0.841991	0.0101628
RABGEF1	90.2659	57.777	70.3574	41.9903	32.3575	30.5637	0.841516	0.00214117
ACTR3C	101.298	117.961	90.223	46.1893	49.8306	61.1274	0.841295	0.000321546
KIF9-AS1	60.1772	63.7955	52.975	16.7961	31.7104	37.3556	0.838034	0.00147955
SEPTIN7P13	59.1743	54.166	58.7691	36.7415	29.7689	6.79193	0.835601	0.0071191
MAP3K7CL	139.411	180.553	99.3281	59.8362	64.0679	88.2951	0.83511	0.000464086
DOCK4	19.0561	21.6664	10.7605	6.29854	7.76581	2.26398	0.833055	0.0132551
CA3	51.1507	54.166	42.2144	32.5425	11.0016	22.6398	0.830792	0.00634592
GABPB1-IT1	124.366	93.8877	96.8449	47.2391	56.9493	58.8634	0.829566	0.000174789
FRYL	1109.27	1080.91	922.924	724.332	562.374	290.921	0.828736	0.000618195
RPSAP36	19.0561	34.9069	19.0379	9.44781	9.70726	10.1879	0.828465	0.0097042
IQCH-AS1	113.334	108.332	96.8449	55.6371	54.3607	56.5994	0.827954	9.33472e-05
CENPE	323.954	453.79	257.425	159.563	205.794	175.458	0.827788	6.47791e-05
C2orf27A	43.127	24.0738	18.2102	12.5971	11.6487	7.92392	0.826398	0.0114916
TEC	32.0945	40.9254	31.4539	22.0449	10.3544	12.4519	0.824047	0.00831157
PTPN13	541.595	519.993	395.657	206.802	352.697	201.494	0.823807	8.86886e-05
VPS13A	780.298	929.247	657.221	501.784	472.42	225.266	0.823484	0.000672878
DMXL1	1510.45	1579.24	1573.52	1093.85	852.945	466.379	0.822593	0.000230359
CFAP298-TCP10L	64.1891	64.9991	42.2144	30.443	13.5902	33.9597	0.82174	0.00609638
TMEM117	231.682	231.108	250.803	159.563	122.959	97.351	0.820744	2.9371e-05
SMARCE1P1	20.0591	18.0553	13.2437	3.14927	7.76581	5.65994	0.819641	0.0137373
MYO9A	1033.04	984.617	907.197	599.411	651.681	293.185	0.819213	6.89887e-05
LGALSL-DT	34.1004	86.6655	48.0086	32.5425	23.9446	16.9798	0.818068	0.00736324
CEP63	227.671	222.682	150.648	134.369	111.31	61.1274	0.814019	0.000627082
NAPB	100.295	90.2766	88.5676	54.5874	59.5379	24.9037	0.812458	0.00110766
PPP1R12B	533.572	746.286	504.09	322.275	310.632	332.805	0.812216	5.65458e-06
GOLGA4	2882.49	3225.88	2316	1692.21	1426.32	1422.91	0.811956	1.50044e-05
B3GAT1-DT	74.2186	102.313	52.975	38.841	34.299	38.4876	0.810081	0.00266707
GOLGA8A	1060.12	1362.57	654.738	570.018	541.665	400.724	0.80913	0.00239711
NAALADL2	171.505	184.164	121.677	94.4781	80.8939	72.4473	0.807687	0.000387613
INO80D	1241.66	1185.63	1282.99	968.926	619.971	357.708	0.805199	0.00025906
CDHR3	324.957	309.348	196.173	140.667	121.017	182.25	0.804713	8.23104e-05
ZNF652	2350.92	1984.88	2583.36	1695.36	1321.48	367.896	0.804556	0.00274608
ADAM22	221.653	175.738	144.026	102.876	104.191	66.7873	0.803561	0.00122636
ZNF518A	1414.17	1275.91	1071.92	873.398	742.282	337.333	0.802819	0.000552597
GPATCH2L	883.603	847.396	836.012	559.521	522.898	298.845	0.801993	4.31893e-05
BMS1P23	30.0886	22.8701	14.0715	2.09951	14.8845	2.26398	0.80186	0.0142012
ZNF638	3122.2	3301.72	2278.75	1873.82	1584.87	1220.28	0.801842	8.228e-05
GRIK2	96.2836	48.1475	51.3195	33.5922	34.299	15.8478	0.799716	0.00918647
UBE3D	118.349	127.591	92.7062	66.1347	60.8322	47.5435	0.798488	0.000701118
SNX14	432.273	446.568	361.72	281.335	220.678	156.214	0.798479	0.000195258
SUGT1P3	94.2777	39.7217	57.9414	44.0898	24.5917	14.7159	0.797643	0.00909889
FER	647.908	544.067	600.935	380.012	369.523	213.946	0.797493	6.59011e-05
SEPTIN7P14	359.058	255.182	203.623	123.871	154.022	149.422	0.79682	0.000501576
CENPF	1397.12	1739.33	1189.45	669.745	978.492	631.65	0.796678	0.000342987
PTP4A1	167.493	174.535	185.412	133.319	73.7752	64.5233	0.796158	0.00107398
EPCAM-DT	201.594	215.46	173.824	104.976	86.7182	129.047	0.795619	6.05858e-05
APC	928.735	1059.25	920.44	662.397	576.611	344.125	0.795479	1.89116e-05
SMG1P2	27.0798	25.2774	20.6934	10.4976	11.0016	7.92392	0.794735	0.0116546
GCC2	1544.55	1563.59	1326.03	988.871	843.238	581.842	0.794651	2.28976e-05
CEP350	2338.89	2825.06	2032.92	1564.14	1307.24	1048.22	0.794638	2.48153e-05
INTU	152.449	193.794	124.988	106.025	75.7167	55.4674	0.794515	0.00176379
TMC3-AS1	52.1536	89.0729	38.9035	11.5473	38.1819	24.9037	0.794367	0.0102857
ZNF805	281.83	229.904	351.787	195.255	141.079	125.651	0.793218	0.000189736
PLEKHA3	313.925	314.163	408.901	256.141	183.144	86.0311	0.792341	0.00168627
CATSPERB	50.1477	31.2959	25.6598	14.6966	16.8259	14.7159	0.79183	0.00935501
HNF1A-AS1	1065.14	1337.3	891.47	574.217	594.085	632.782	0.791813	1.84641e-05
LCOR	2692.93	2728.76	3178.5	2099.51	1663.18	727.869	0.791489	0.000689145
RBM14-RBM4	81.2393	92.684	52.1473	37.7913	35.5933	36.2236	0.789889	0.00391536
ZNF813	92.2718	113.147	110.089	64.0352	52.4192	50.9395	0.789219	0.000373836
DLL1	95.2806	136.017	88.5676	45.1396	63.4208	53.2035	0.787682	0.00159824
MSH5	222.656	327.403	178.791	118.623	166.318	86.0311	0.786516	0.0014813
EVI5	658.941	570.548	648.116	424.102	348.814	244.51	0.786274	8.40697e-05
SGMS1-AS1	238.703	317.774	225.144	169.011	154.022	90.5591	0.78626	0.00031566
CBX5	3166.33	3080.24	3576.64	2306.32	2058.59	522.979	0.785581	0.00290017
BSCL2	121.357	121.572	96.8449	50.3883	76.3638	49.8075	0.785332	0.000538978
NBPF26	82.2422	157.683	76.1516	48.2888	69.8923	37.3556	0.78515	0.00258676
TRPM6	379.117	386.384	293.846	202.603	216.148	156.214	0.784972	5.33023e-05
SUZ12P1	360.061	333.422	336.888	186.857	196.734	187.91	0.78432	4.53895e-06
ZNF112	82.2422	83.0545	66.2187	30.443	49.8306	33.9597	0.78338	0.0028112
GMDS-DT	487.436	462.216	366.686	246.693	221.326	260.357	0.783105	1.14837e-05
HULC	100.295	121.572	52.975	34.642	32.3575	66.7873	0.782469	0.0045739
MYO15A	25.0739	57.777	38.0758	17.8459	17.4731	16.9798	0.781896	0.00998382
NFAT5	2388.03	2583.11	2878.03	1960.95	1413.38	682.589	0.781251	0.00138546
DGCR11	33.0975	42.1291	18.2102	13.6468	7.76581	14.7159	0.779964	0.0128646
BBS9	149.44	129.998	75.3238	56.6869	84.1296	30.5637	0.779732	0.00405448
PCDHGA12	39.1152	40.9254	19.0379	5.24879	15.5316	19.2438	0.779321	0.0121602
B3GALT9	86.2541	63.7955	52.975	37.7913	37.5348	23.7718	0.778797	0.00392098
ZNF69	121.357	172.127	89.3953	29.3932	96.4255	55.4674	0.77767	0.00548303
POU2F1	981.892	1012.3	1219.25	765.273	666.565	237.718	0.776584	0.00128318
PGAP1	123.363	127.591	161.408	86.0801	91.8954	19.2438	0.77596	0.00571159
SPIN1	352.037	321.385	393.174	248.792	214.207	88.2951	0.775522	0.0015298
SH3BP5-AS1	129.381	179.349	130.782	94.4781	80.2467	56.5994	0.775086	0.000791786
TRPM7	901.656	884.711	742.478	607.809	491.188	254.697	0.774697	0.000404908
ARHGAP29	222.656	211.849	225.144	161.663	125.547	63.3914	0.77421	0.000525771
ANKRD12	974.871	946.099	807.869	589.964	439.415	485.623	0.773045	2.1355e-05
OPHN1	300.886	320.181	286.396	206.802	151.433	148.29	0.772484	1.10058e-05
LUC7L3	2842.37	2977.92	1957.59	1600.88	1550.57	855.783	0.77212	0.00211046
ATXN3	198.585	155.276	154.786	122.822	95.7783	46.4115	0.771798	0.00127228
CCDC171	55.1625	68.6102	27.3152	17.8459	25.886	22.6398	0.771051	0.00977965
UBXN7	1425.2	1310.82	1580.14	1130.59	774.64	371.292	0.770724	0.00100101
SMG1P3	295.871	394.81	264.047	146.966	177.967	193.57	0.77015	0.000196231
BRCA2	445.312	435.735	308.745	213.101	286.688	130.179	0.768045	0.00071325
FBXL20	703.071	722.213	711.024	510.182	423.237	241.114	0.767956	7.22284e-05
BRIP1	393.158	337.033	283.913	207.852	223.914	118.859	0.767718	0.000172954
C2orf92	210.62	123.98	115.055	80.8313	95.1312	61.1274	0.766082	0.000888816
PSD3	714.103	523.604	645.633	465.042	335.871	212.814	0.765646	0.000502634
IMPDH1P5	38.1123	42.1291	24.0043	16.7961	14.2373	12.4519	0.765017	0.012165
CYCSP6	160.473	127.591	98.5004	83.9806	75.0695	44.1476	0.764437	0.00105419
KAT6B	797.349	879.896	689.503	544.824	478.892	287.525	0.763861	5.12445e-05
SANBR	267.789	252.774	192.862	131.22	161.788	93.955	0.763736	0.000188714
ZDHHC21	82.2422	43.3328	73.6683	40.9405	39.4762	11.3199	0.763696	0.00820211
CXCL3	25.0739	15.6479	92.7062	18.8956	12.943	20.3758	0.76326	0.0139488
CATSPERG	124.366	155.276	276.463	96.5777	91.8954	95.087	0.762795	0.00327861
FRK	1027.02	924.432	1135.65	947.931	348.167	251.301	0.762506	0.00402476
CENPC	460.356	639.158	383.241	336.972	223.914	233.19	0.762295	0.000797477
PHIP	1412.16	1596.09	1393.9	966.826	948.723	505.999	0.760705	0.000137957
SLC4A8	114.337	137.22	103.467	67.1845	76.3638	43.0156	0.760507	0.00102105
TNRC6B	1516.47	1588.87	1585.11	1074.95	926.72	639.574	0.759013	1.05331e-05
LCORL	300.886	223.886	297.984	182.658	173.436	91.6911	0.758634	0.00028774
MRPS5	147.434	188.979	117.538	92.3786	91.2483	56.5994	0.757248	0.000978412
PCBP1-AS1	1079.18	1066.47	935.34	588.914	630.325	563.73	0.756121	4.56604e-10
ZKSCAN2-DT	88.26	83.0545	63.7355	49.3386	40.1234	29.4317	0.755225	0.00369314
PITPNM3	36.1063	44.5365	20.6934	15.7464	16.1788	12.4519	0.755171	0.0108372
ODF2L	70.2068	57.777	52.975	25.1942	36.8876	28.2997	0.754392	0.00409807
WAPL-DT	29.0857	25.2774	15.727	12.5971	9.70726	5.65994	0.752875	0.0140844
FZD3	330.975	318.977	349.304	227.797	218.09	76.9752	0.752769	0.00195267
CDON	281.83	291.292	276.463	174.26	196.087	97.351	0.75219	0.000125548
CCDC191	123.363	151.665	62.9078	64.0352	57.5964	46.4115	0.751622	0.00485108
PHF3	2595.65	2640.89	2248.95	1755.19	1487.8	956.53	0.751381	5.04751e-05
ERCC6	728.145	753.509	579.414	450.346	383.113	329.409	0.751363	1.25523e-05
DAPK1	366.078	621.103	293.846	266.638	228.444	203.758	0.751127	0.000400679
LRIG2	455.341	352.681	365.859	246.693	267.92	125.651	0.750977	0.000368375
ONECUT2	57.1684	63.7955	73.6683	41.9903	36.2405	20.3758	0.748741	0.00399224
RAD9B	27.0798	32.4996	24.0043	15.7464	10.3544	10.1879	0.748031	0.0123467
SCAPER	749.207	864.248	487.535	411.505	402.528	362.236	0.746727	7.54515e-05
KMT2A	3193.41	4007.08	2958.32	2176.15	2296.09	1159.16	0.743588	0.000244326
RANBP17	303.895	252.774	213.555	163.762	163.082	101.879	0.742765	0.000122678
HEATR3	264.78	180.553	193.69	108.125	148.845	89.4271	0.742327	0.00071378
DUXAP10	114.337	126.387	77.807	45.1396	64.7151	59.9954	0.740748	0.00124373
ST7-OT4	37.1093	57.777	38.9035	23.0947	5.17721	19.2438	0.738846	0.0144242
GET4	368.084	474.253	321.989	206.802	209.677	247.905	0.738164	1.67584e-05
SHTN1	1005.96	1238.59	780.553	653.999	564.963	502.603	0.737991	2.8629e-05
HOOK3	850.505	772.768	675.431	609.909	370.817	270.545	0.73781	0.000959944
MYCBP2	642.894	852.211	675.431	428.301	489.893	266.017	0.737279	0.000802638
TRAF3IP2-AS1	90.2659	95.0913	100.156	48.2888	72.4809	24.9037	0.737079	0.00360866
TMEM170B	100.295	120.369	94.3617	67.1845	67.9508	14.7159	0.736206	0.0086884
ERCC6L2	852.511	870.266	699.435	505.983	511.896	336.201	0.736058	0.000197029
ZDHHC17	265.783	207.034	235.077	167.961	143.668	66.7873	0.734689	0.00175422
TRIP11	868.558	1042.39	703.574	604.66	509.308	353.18	0.733782	0.000179064
LINC02163	151.446	115.554	109.261	85.0303	60.185	56.5994	0.733415	0.001951
KNL1	381.123	387.587	369.997	222.549	278.922	115.463	0.733239	0.00109729
SLC2A14	368.084	457.401	397.312	280.285	229.091	196.966	0.732907	4.27016e-06
ERVK13-1	599.767	649.991	410.556	332.773	355.286	237.718	0.73219	0.000278919
PPP1R12A	878.588	978.598	761.516	603.61	457.536	449.399	0.731052	8.18865e-06
ZMYM2	1879.54	1968.03	1680.3	1312.2	1108.57	688.249	0.730301	0.000209339
POLQ	262.774	383.976	198.656	125.971	220.031	80.3712	0.729788	0.00552313
ATP8A1	847.496	844.989	937.823	646.65	518.368	256.961	0.728887	0.00164183
DCP2	1077.17	902.766	1278.02	877.597	557.844	344.125	0.728679	0.00108564
RPL29P14	36.1063	38.518	32.2816	11.5473	20.7088	13.5839	0.727548	0.0137646
TUT4	1198.53	1072.49	897.264	668.695	688.569	435.816	0.726852	0.000123546
MT-TI	85.2511	58.9807	85.2566	16.7961	16.1788	58.8634	0.725967	0.0150601
BIRC6	3357.89	3901.15	3196.71	2570.86	2197.08	1043.69	0.72591	0.000588388
ALG10	119.352	87.8692	139.059	83.9806	66.6565	21.5078	0.725066	0.00728032
MSI2	1446.26	1342.11	1552	943.732	1050.97	400.724	0.724811	0.000846822
FAM133B	127.375	198.608	97.6726	85.0303	60.8322	81.5032	0.723445	0.00234862
BMS1P1	299.883	343.051	181.274	125.971	142.373	163.006	0.723387	0.00375074
DIXDC1	89.2629	77.036	58.7691	56.6869	32.3575	28.2997	0.723057	0.00442025
ACVR2B	446.315	503.142	452.771	312.828	324.87	149.422	0.722223	0.000320231
ATXN7	687.024	690.917	556.237	472.391	370.17	251.301	0.72166	0.000223597
ATP9B	313.925	305.737	247.493	172.16	173.436	150.554	0.720495	6.18406e-05
ZNF843	19.0561	20.4627	19.8656	4.19903	7.76581	9.05591	0.720204	0.0164267
RAB30-DT	602.775	616.288	388.207	354.818	319.045	201.494	0.719855	0.00161844
PCLO	88.26	143.239	72.0129	50.3883	55.655	52.0715	0.719695	0.00403036
CFAP70	40.1182	40.9254	39.7312	9.44781	24.5917	13.5839	0.71887	0.0160469
HCG18	729.148	766.749	551.271	381.062	504.131	278.469	0.718476	0.000151595
PITX1-AS1	43.127	69.8139	33.1094	26.2439	20.0617	23.7718	0.717831	0.0100782
MYO5C	520.533	677.676	365.859	261.39	390.232	217.342	0.717592	0.000745903
XRN1	1314.87	1225.35	1281.33	1013.02	711.219	306.769	0.717262	0.00344339
PKD2	63.1861	60.1844	52.975	28.3434	40.7705	13.5839	0.716242	0.0106506
HEXIM2-AS1	154.455	164.905	114.227	83.9806	78.3053	69.0513	0.715759	0.00293738
TBC1D12	468.38	430.92	470.153	313.877	222.62	266.017	0.715261	7.04999e-06
NONOP2	36.1063	51.7586	38.0758	27.2937	22.0031	7.92392	0.714659	0.0126039
RC3H1	1102.25	954.524	1379.01	879.697	689.863	321.485	0.714475	0.00142004
STXBP5	463.365	501.938	418.834	326.474	271.803	202.626	0.713854	3.31773e-05
SOX6	1067.14	887.118	1129.86	791.517	541.665	427.892	0.713368	0.000242497
RFX3	153.452	93.8877	144.026	79.7815	80.2467	58.8634	0.713095	0.000757609
EXPH5	139.411	133.609	125.816	83.9806	66.6565	76.9752	0.712493	0.000326527
PBX1	1456.29	1501	1762.25	1179.93	981.728	458.455	0.711715	0.00113366
SYCP2	1029.03	1221.74	779.726	667.646	643.268	381.48	0.711115	0.000873981
TPTE2P5	35.1034	39.7217	16.5547	15.7464	13.5902	9.05591	0.710744	0.0153294
MUC20-OT1	1466.32	1912.66	1407.98	1043.46	878.831	815.032	0.710074	0.000219503
GOLGA8B	118.349	128.795	76.1516	50.3883	44.0063	74.7112	0.709406	0.00551899
ARID4B	961.833	960.543	758.205	645.601	484.069	426.76	0.708997	3.51747e-05
PARD3B	1069.15	1256.65	927.89	643.501	581.789	710.889	0.708208	3.06744e-07
CCDC18	101.298	109.536	68.7019	46.1893	48.5363	57.7314	0.707772	0.00229203
CEP152	258.762	299.718	149.82	133.319	127.489	127.915	0.707139	0.00184497
HMBOX1	531.566	557.307	462.703	388.41	275.039	247.905	0.707037	7.43214e-06
PDE4D	149.44	102.313	117.538	96.5777	62.7736	40.7516	0.706526	0.00291111
SNORC	49.1448	45.7401	28.143	18.8956	16.8259	26.0357	0.705284	0.00883249
CWF19L2	472.391	481.475	356.753	281.335	220.031	264.885	0.704498	3.76468e-05
ZNF827	1075.17	1167.58	968.449	596.262	634.855	687.117	0.704239	7.78215e-08
ZNF26	366.078	388.791	294.673	216.25	221.973	140.367	0.703099	0.00176731
KIAA1328	69.2038	71.0176	64.5633	40.9405	38.1819	28.2997	0.703015	0.0051686
DYNC2I1	579.707	698.139	427.939	378.962	310.632	303.373	0.701623	6.73371e-05
UBAP1L	85.2511	92.684	27.3152	37.7913	27.1803	35.0916	0.700922	0.0106528
APAF1	356.049	416.476	441.182	306.529	256.272	99.615	0.700535	0.00236687
TPR	2918.6	3305.33	2216.67	1673.31	1889.68	1402.53	0.699802	2.32383e-05
UTRN	1032.04	1357.76	909.68	732.731	700.217	482.227	0.699222	0.000112182
AHI1	308.91	371.94	240.871	191.056	180.555	146.027	0.699199	0.000980909
PRKX	199.588	168.516	122.505	94.4781	111.31	53.2035	0.69909	0.00469312
SYNE1	302.892	509.16	369.997	222.549	216.796	243.378	0.698752	0.000257202
CEP57L1	200.591	185.368	168.03	121.772	123.606	63.3914	0.698486	0.00111384
SP4	272.804	279.256	288.052	218.349	160.493	100.747	0.698193	0.000486811
TBC1D30	156.461	170.924	143.198	96.5777	93.8369	78.1072	0.698104	0.000401216
YAF2	321.948	311.755	274.808	209.951	175.378	142.631	0.698025	0.000111902
MACF1	2241.6	2710.71	1849.99	1420.32	1498.8	1032.37	0.696668	0.000160121
LINC02175	98.2895	71.0176	87.7398	49.3386	39.4762	50.9395	0.696554	0.00401939
STAG3L2	64.1891	60.1844	46.3531	35.6917	29.7689	16.9798	0.695397	0.0114476
STRADA	101.298	114.35	87.7398	44.0898	69.2452	52.0715	0.694809	0.00235799
SCN8A	363.069	512.771	277.291	261.39	225.856	167.534	0.694268	0.000726313
C8orf44	52.1536	84.2582	37.248	27.2937	34.9462	19.2438	0.693917	0.0125653
ZC3H6	479.412	389.995	449.46	354.818	214.854	195.834	0.693817	0.000265636
MMADHC-DT	260.768	256.386	169.686	142.767	104.191	122.255	0.692935	0.00453985
LINC01146	133.393	131.202	101.811	83.9806	43.3591	74.7112	0.692737	0.00325305
MIPOL1	230.679	158.887	128.299	85.0303	118.429	87.1631	0.692153	0.00115483
NIN	88.26	117.961	72.0129	54.5874	45.9477	52.0715	0.691082	0.00295899
RC3H2	1041.07	855.822	1148.9	787.318	571.434	367.896	0.689193	0.00114006
BOD1L1	940.771	1038.78	820.285	578.416	586.966	448.267	0.687822	0.000473071
INPP4B	221.653	264.811	204.45	152.215	142.373	93.955	0.687567	0.00141786
MIB1	1179.47	1156.74	1451.85	967.876	784.994	373.556	0.687282	0.00174412
USP37	470.385	439.346	341.854	273.987	261.449	189.042	0.686912	0.000325246
WDFY3	1450.27	1745.35	1451.85	1161.03	999.201	525.243	0.684867	0.000459852
SSH2	384.131	479.068	357.581	278.186	258.86	179.986	0.684624	8.63582e-05
PTPDC1	129.381	175.738	123.332	77.682	94.484	64.5233	0.684075	0.00237074
ZNF431	255.753	237.127	235.904	166.911	137.843	121.123	0.68398	0.000274612
CATSPER2P1	52.1536	51.7586	36.4203	18.8956	30.4161	22.6398	0.683926	0.00759552
DLG1	1508.44	1509.42	1329.34	1083.35	905.364	573.918	0.683109	0.000106469
KDM5A	1319.89	1325.26	1420.39	1020.36	832.236	479.963	0.683063	0.00086034
MGA	2164.37	2299.04	2104.93	1468.61	1437.32	991.622	0.682276	2.44113e-05
ZNF611	226.668	258.793	226.799	153.265	161.141	100.747	0.681553	0.000185876
LINC00174	381.123	505.549	351.787	228.847	249.153	254.697	0.681412	6.3621e-05
BTG3-AS1	33.0975	38.518	31.4539	12.5971	11.6487	26.0357	0.681375	0.0134761
SRBD1	290.857	246.756	177.135	127.021	142.373	143.763	0.6804	0.000550394
LASTR	143.422	182.961	127.471	127.021	58.8907	66.7873	0.680305	0.0031128
ARHGAP28	156.461	175.738	136.576	93.4284	110.016	46.4115	0.68027	0.00563548
DOP1A	601.772	523.604	498.296	368.465	364.346	207.154	0.679323	0.000510469
KLF3-AS1	52.1536	52.9623	52.975	35.6917	27.8275	21.5078	0.67907	0.00568668
GK5	558.645	414.069	555.41	397.858	295.748	138.103	0.678874	0.00466223
RNF115	695.047	617.492	614.179	467.142	407.705	275.073	0.678748	2.69473e-05
TGFBR1	475.4	446.568	591.83	369.515	342.343	133.575	0.678653	0.00262195
PIBF1	394.161	347.866	209.417	167.961	202.558	169.798	0.678613	0.00140106
ATP13A3	3138.24	2880.43	3306.8	2660.08	1734.36	678.061	0.677503	0.00503485
TRIO	2848.39	3775.97	2034.57	1672.26	1752.48	1733.07	0.677172	4.81184e-05
TAB3-AS1	84.2481	66.2028	33.9371	23.0947	31.7104	32.8277	0.676804	0.0141161
DENND6A	157.464	128.795	204.45	136.468	87.3654	29.4317	0.676639	0.00941726
RASGEF1B	138.408	219.071	173.824	128.07	95.1312	86.0311	0.676117	0.000508175
CEP250	1480.36	1846.46	1441.91	820.91	1049.68	996.15	0.674908	1.29825e-05
PABIR3	100.295	93.8877	95.1894	71.3835	51.1249	39.6196	0.67443	0.0028494
CDC73	712.097	584.992	630.733	469.241	403.822	219.606	0.674053	0.00197542
ATAD5	310.916	347.866	230.938	142.767	231.033	114.331	0.673191	0.00402698
C3orf62	64.1891	85.4618	69.5297	54.5874	34.9462	28.2997	0.673082	0.00644418
ATP11C	352.037	355.088	216.866	235.146	161.141	124.519	0.671785	0.00243363
DENND1B	375.105	252.774	317.85	246.693	180.555	107.539	0.671432	0.00233262
GABPB1-AS1	217.641	221.479	166.375	134.369	129.43	79.2392	0.669646	0.00190953
ESCO1	753.219	693.324	551.271	492.336	427.12	235.454	0.669394	0.00102446
CCDC141	146.431	144.443	115.055	96.5777	78.9524	46.4115	0.669219	0.00493595
EFCAB2	168.496	210.645	156.442	91.3289	121.664	97.351	0.669115	0.000584756
THUMPD3-AS1	346.019	361.106	509.884	297.081	252.389	115.463	0.668754	0.00533095
CNTN4	372.096	388.791	301.295	213.101	227.797	177.722	0.668643	0.000580959
CCDC17	154.455	166.109	91.8785	54.5874	75.0695	97.351	0.668185	0.00467202
BMP2K	926.73	1046	833.528	720.133	594.085	304.505	0.667614	0.00128533
LINC02466	35.1034	19.259	20.6934	8.39806	11.6487	11.3199	0.667468	0.0186629
GDAP2	457.347	427.309	473.464	343.271	277.628	170.93	0.66717	0.000716877
FAM13B	519.53	598.233	426.283	349.569	351.403	212.814	0.665463	0.000222571
OTUD4	831.449	670.454	725.095	445.097	604.439	195.834	0.665053	0.00372452
CSPP1	417.229	388.791	341.854	214.15	229.091	241.114	0.66498	0.000160229
CTDSPL2	533.572	422.494	455.254	387.36	256.272	185.646	0.664577	0.000607475
SMC6	353.04	442.957	304.606	248.792	257.566	122.255	0.663622	0.0019968
ARHGAP26	883.603	1073.69	710.196	560.57	531.311	522.979	0.663406	2.0617e-05
MRTFB	831.449	906.377	722.612	558.471	568.199	339.597	0.663083	0.000150933
YAP1	2635.76	2267.75	2945.08	2038.63	1611.41	957.662	0.663043	0.000657945
RBM12B	485.43	429.717	432.905	318.076	313.221	142.631	0.66268	0.00170625
ZNF462	909.679	1346.93	992.453	708.586	746.812	477.699	0.660983	0.000224816
DIAPH2	825.431	870.266	645.633	576.317	491.835	330.541	0.660024	0.00017114
PIK3C3	275.812	269.626	249.976	197.354	165.671	83.7672	0.659647	0.00388819
DCDC2	232.685	300.922	201.139	136.468	189.615	95.087	0.659631	0.00147468
EPG5	543.601	559.715	586.036	401.007	357.874	244.51	0.658544	0.00034175
FAM135A	602.775	587.4	499.951	423.052	375.348	163.006	0.658094	0.00279203
KCNC3	127.375	146.85	100.156	47.2391	91.8954	67.9193	0.658074	0.00424316
ERCC8	415.223	440.55	413.039	289.733	304.808	143.763	0.653925	0.00127556
SYDE2	129.381	214.256	158.097	106.025	111.31	66.7873	0.653416	0.00275367
SLC9A7	282.833	375.551	400.623	265.589	228.444	100.747	0.653182	0.00446735
ZNF571	81.2393	32.4996	48.8363	26.2439	34.299	19.2438	0.652897	0.0151439
CRLS1	160.473	87.8692	124.16	74.5328	86.7182	41.8836	0.652601	0.00670817
BRWD3	1520.48	1473.31	1694.37	1336.34	873.007	456.191	0.652139	0.00356791
C21orf62-AS1	64.1891	84.2582	66.2187	44.0898	29.1218	43.0156	0.652011	0.00858179
PRR7-AS1	51.1507	99.9061	24.0043	15.7464	36.2405	24.9037	0.650828	0.0184354
CDKL5	478.409	429.717	542.166	342.221	339.754	170.93	0.650552	0.00100059
VPS13D	1498.41	1710.44	1441.91	1090.7	1075.56	597.69	0.650093	0.000584419
PDCL3P4	111.328	114.35	118.366	65.0849	80.8939	44.1476	0.650008	0.00554228
MED13	2200.48	2527.74	2285.37	1794.04	1549.28	781.072	0.649749	0.00125017
LRRC37A4P	22.065	45.7401	21.5211	7.3483	10.3544	13.5839	0.649338	0.0178878
BAALC-AS1	38.1123	18.0553	41.3867	8.39806	23.2974	13.5839	0.649271	0.0181266
CD99P1	185.547	182.961	141.543	97.6274	95.7783	112.067	0.648729	0.000410729
TANC2	50.1477	22.8701	27.3152	9.44781	20.0617	12.4519	0.648458	0.0200191
NOS1AP	72.2127	114.35	76.9793	55.6371	40.7705	52.0715	0.648196	0.00494589
MFSD14C	298.88	309.348	324.472	179.508	218.09	166.402	0.647971	0.000101241
SMG1P1	152.449	228.701	92.7062	88.1796	86.0711	76.9752	0.647617	0.00988183
ANK2	1196.52	1327.67	1029.7	806.214	746.812	590.898	0.64731	0.000230021
ZNF644	547.613	519.993	470.153	340.121	372.112	206.022	0.646354	0.000351287
ARID2	1344.96	1358.96	1092.61	921.687	843.238	529.771	0.643987	0.00023875
DPP8	484.427	415.272	472.636	332.773	309.338	155.082	0.643647	0.00226609
NF1	2701.96	2821.44	2575.08	2110.01	1780.31	915.779	0.643072	0.00115254
TCF4	22.065	37.3143	14.8992	11.5473	12.943	7.92392	0.642554	0.0194899
DNAH14	837.467	758.323	591.002	469.241	483.422	371.292	0.64255	0.000205547
MAGI3	691.035	681.287	461.876	394.709	366.287	357.708	0.642412	8.8715e-05
HERC4	1064.13	1106.19	1113.3	840.856	657.505	414.308	0.642104	0.00227262
YIPF4	646.905	526.012	610.04	499.684	339.754	207.154	0.641917	0.00161551
PCNX4	742.186	794.434	745.789	552.172	555.903	204.89	0.641861	0.00326682
MKLN1	2067.09	2017.38	2096.65	1752.04	1186.23	650.893	0.641853	0.00212216
SCN9A	20.0591	12.0369	18.2102	4.19903	9.70726	3.39597	0.641713	0.0206467
ITPR2	525.548	574.159	490.019	462.943	279.569	194.702	0.641128	0.0014939
TTC6	405.193	477.864	345.165	244.593	188.968	286.393	0.641064	0.0020871
S100PBP	127.375	166.109	137.404	80.8313	93.8369	67.9193	0.64022	0.00501505
IPP	144.425	160.09	148.164	121.772	77.6581	61.1274	0.639631	0.00367262
MIR600HG	95.2806	68.6102	93.534	40.9405	53.0664	52.0715	0.639189	0.00511236
MDN1	1757.18	1998.12	1383.14	1045.56	1315.01	692.777	0.638865	0.00107579
PURA	815.402	721.009	879.054	669.745	456.241	278.469	0.638369	0.00282145
FHIP1A	256.756	328.607	291.362	213.101	194.145	90.5591	0.63771	0.00474472
POLA1	398.173	404.439	276.463	215.2	267.273	149.422	0.637608	0.00182234
LINC00294	299.883	317.774	333.577	250.892	198.675	113.199	0.637506	0.00140473
PTPN4	525.548	442.957	375.791	272.937	309.338	241.114	0.635562	7.09371e-05
ZNF248	479.412	376.754	369.997	273.987	253.036	201.494	0.63555	0.00124957
CEP162	175.517	222.682	121.677	77.682	128.136	92.8231	0.635116	0.00312529
SNX13	1110.27	946.099	911.335	802.015	607.675	331.673	0.634853	0.00227845
MARCHF1	52.1536	42.1291	48.0086	37.7913	19.4145	18.1118	0.633927	0.0132326
RAPGEF6	134.396	115.554	144.853	97.6274	86.7182	30.5637	0.633818	0.00962406
CLASP2	410.208	368.328	360.064	267.688	273.098	123.387	0.633747	0.00270719
SENP6	1539.53	1572.02	1191.94	1010.92	917.66	695.041	0.633465	0.000243223
ZNF37A	455.341	427.309	406.418	300.231	304.808	156.214	0.6334	0.0016689
CBR3-AS1	193.57	187.775	184.585	117.573	123.606	97.351	0.633317	0.00077009
PIGN	317.936	258.793	318.678	211.001	214.207	80.3712	0.633173	0.00597749
ZNF460	676.994	657.214	605.074	463.993	359.816	381.48	0.63214	2.51589e-05
LINC02615	65.192	40.9254	34.7648	23.0947	25.2389	20.3758	0.631907	0.0176405
ALG9	206.609	217.868	240.043	160.613	157.905	58.8634	0.631802	0.00532165
KIF27	83.2452	77.036	62.9078	45.1396	51.1249	14.7159	0.630788	0.0164998
ARL6IP6	352.037	362.31	307.917	247.743	225.209	144.895	0.630694	0.000513905
ZNF432	159.47	168.516	155.614	97.6274	109.369	83.7672	0.629388	0.000622557
DDI2	1269.74	1256.65	1398.87	1063.4	838.06	441.476	0.628872	0.00146103
ZNF117	113.334	125.184	82.7734	78.7318	55.0078	44.1476	0.628412	0.00893393
CCDC194	9.02659	14.4443	67.8742	14.6966	11.0016	6.79193	0.628241	0.0191326
ADAMTSL4-AS2	17.0502	38.518	39.7312	9.44781	17.4731	11.3199	0.627683	0.0212807
HDAC2-AS2	56.1654	44.5365	31.4539	23.0947	23.2974	15.8478	0.627177	0.0195011
MON2	845.49	989.431	910.508	683.392	591.496	380.348	0.626622	0.000922614
PPP5D1P	29.0857	43.3328	19.0379	10.4976	11.0016	15.8478	0.625996	0.0207854
TRPC1	119.352	111.943	108.433	86.0801	60.185	46.4115	0.625453	0.00660973
HACE1	75.2216	95.0913	69.5297	57.7366	45.3006	31.6957	0.625356	0.00705564
TTC21B	480.415	428.513	481.741	374.763	280.216	160.742	0.625283	0.00326371
KRT8P46	36.1063	56.5733	33.1094	17.8459	26.5332	20.3758	0.624561	0.0141301
LNCOC1	37.1093	33.7033	27.3152	23.0947	7.76581	9.05591	0.623956	0.0205353
IQCH	119.352	108.332	60.4246	46.1893	69.2452	39.6196	0.623657	0.0109543
ZC3HAV1L	314.928	241.941	269.841	173.21	227.15	71.3153	0.62088	0.00587536
RBM28	434.279	469.438	394.002	293.932	294.454	216.21	0.620835	7.6443e-05
ZNF410	64.1891	44.5365	54.6305	43.04	27.8275	18.1118	0.620412	0.0118366
BICD1	405.193	476.66	314.539	197.354	296.395	230.926	0.619827	0.000788731
GSAP	186.549	197.405	171.341	146.966	99.0141	70.1833	0.61881	0.0071532
PAXBP1	515.518	594.622	396.485	367.415	321.634	199.23	0.618553	0.00317448
USF3	1172.45	1261.46	1343.41	1011.97	829.648	354.312	0.617488	0.00551858
PHC3	1410.15	1290.35	1442.74	1080.2	811.527	656.553	0.615614	0.000572878
NCK1-DT	83.2452	87.8692	57.1137	44.0898	41.4177	44.1476	0.615394	0.0074798
TAF1	1129.33	1330.08	874.087	756.875	709.277	567.126	0.614826	0.00087751
GATA6-AS1	225.665	181.757	167.202	127.021	117.781	90.5591	0.614593	0.00458626
ZNF8-ERVK3-1	26.0768	43.3328	37.248	20.9951	20.7088	9.05591	0.613995	0.0205637
CDH26	44.13	66.2028	40.559	25.1942	23.2974	31.6957	0.613106	0.0147953
GRAMD1C	83.2452	87.8692	70.3574	72.4332	28.4746	23.7718	0.612164	0.0174902
CEP295	872.57	1085.73	685.364	528.028	655.564	456.191	0.611643	0.000291774
EGLN1	581.713	495.919	561.204	351.669	307.397	349.784	0.611388	0.000727041
MSANTD2	261.771	320.181	225.144	169.011	180.555	146.027	0.611015	0.00046322
LRP5L	125.369	170.924	97.6726	55.6371	66.0094	106.407	0.610576	0.006409
PCM1	1472.34	1626.18	1224.22	1089.65	996.612	536.563	0.609704	0.00159597
KATNAL1	77.2275	77.036	79.4625	64.0352	40.1234	23.7718	0.609168	0.0127677
KIAA0825	28.0827	39.7217	19.8656	11.5473	13.5902	11.3199	0.608413	0.0223184
ROCK2	1818.36	1907.85	1399.7	1292.25	1067.8	810.504	0.608218	0.000467847
LINC00685	16.0473	21.6664	19.8656	2.09951	8.41296	10.1879	0.607547	0.0210818
SBF2	893.632	908.784	820.285	726.432	552.667	314.693	0.607522	0.00159221
OFCC1	97.2865	62.5918	50.4918	39.8908	38.8291	30.5637	0.607204	0.0172823
TRIM71	1712.04	1549.15	1928.62	1167.33	1309.83	745.98	0.607124	0.000366042
CSAD	330.975	358.699	223.488	198.404	178.614	164.138	0.606657	0.00397503
PIKFYVE	999.945	881.1	922.924	754.775	602.498	356.576	0.606589	0.00119701
ZNF587	814.399	914.803	835.184	547.973	703.453	241.114	0.606334	0.00624768
ALMS1-IT1	77.2275	55.3696	61.2523	55.6371	27.8275	7.92392	0.60571	0.021672
SDCBP2-AS1	103.304	123.98	79.4625	46.1893	71.8338	54.3354	0.605154	0.00915782
RASAL2	802.363	966.561	782.209	618.307	500.248	478.831	0.604854	0.000193505
SAP30L-AS1	100.295	81.8508	83.6012	56.6869	47.8892	48.6755	0.604667	0.00793313
PLEKHG7	36.1063	42.1291	25.6598	22.0449	11.6487	15.8478	0.603794	0.0215708
CASP8AP2	397.17	424.902	338.543	241.444	308.044	149.422	0.603495	0.00220078
FSBP	50.1477	36.1106	53.8027	34.642	24.5917	10.1879	0.602758	0.0208385
SPOPL	821.419	601.844	697.78	643.501	391.526	191.306	0.602482	0.00772827
PATJ	1229.62	1239.8	938.651	837.706	685.333	543.354	0.602443	0.00221288
SMAD5	1560.6	1310.82	1284.64	1026.66	1039.32	388.272	0.601506	0.0051817
ZFP90	373.099	386.384	350.959	222.549	280.864	192.438	0.601169	8.36189e-05
CCDC30	33.0975	34.9069	30.6262	16.7961	14.8845	18.1118	0.600902	0.0202083
NEMF	872.57	779.99	605.901	514.381	458.183	410.912	0.600719	0.00162411
PDXDC2P-NPIPB14P	388.143	457.401	272.325	237.245	216.796	208.286	0.600062	0.00480163
GUSBP1	183.541	258.793	139.887	100.777	110.016	136.971	0.599032	0.003809
DENND4C	1108.26	1189.24	1263.12	945.831	834.178	315.825	0.598951	0.00582296
DUSP8P5	85.2511	137.22	56.2859	41.9903	56.9493	49.8075	0.598685	0.0156731
GAS2L3	186.549	215.46	174.652	152.215	121.017	45.2795	0.598343	0.0130472
PPIP5K2	835.461	769.157	851.739	637.203	571.434	226.398	0.59824	0.00705235
PCNX1	1516.47	1528.68	1576.83	1218.77	1037.38	619.198	0.597939	0.000640941
ZNF8	254.75	249.163	343.51	170.061	226.503	107.539	0.597733	0.00433075
METTL6	164.484	95.0913	118.366	104.976	64.0679	53.2035	0.597635	0.00690283
CCDC89	15.0443	18.0553	9.93281	3.14927	1.2943	7.92392	0.596904	0.0144895
ATXN1	1235.64	1215.72	1251.53	1019.31	669.801	646.365	0.596451	0.000221408
NR3C1	769.266	639.158	757.377	691.79	302.867	267.149	0.596115	0.00759643
SLC25A26	231.682	221.479	179.618	119.672	140.432	134.707	0.595797	0.000378796
MIRLET7A1HG	87.257	54.166	73.6683	44.0898	33.6518	40.7516	0.595453	0.0149581
MRE11	637.879	516.382	533.061	406.256	415.471	206.022	0.5949	0.00228622
KANSL1L-AS1	38.1123	19.259	40.559	17.8459	14.8845	14.7159	0.594865	0.0229023
ASH1L-AS1	45.1329	57.777	55.4582	19.9454	42.0648	23.7718	0.59483	0.0137561
CHD6	2091.16	2744.41	1679.47	1409.82	1480.68	1215.76	0.594738	0.000235455
LINC02894	48.1418	42.1291	37.248	20.9951	21.356	24.9037	0.594339	0.0184493
ZC2HC1A	72.2127	74.6286	70.3574	49.3386	45.9477	19.2438	0.594323	0.0176748
PLXNC1	324.957	297.311	259.909	214.15	165.023	163.006	0.594146	0.00175993
POLR2M	173.511	158.887	158.097	116.523	114.546	21.5078	0.593997	0.0195057
KRBA2	81.2393	54.166	76.1516	49.3386	33.0047	32.8277	0.59395	0.0163687
DOCK7	598.764	627.121	542.166	447.197	402.528	223.002	0.593855	0.00280405
SLC36A4	24.0709	22.8701	21.5211	10.4976	11.6487	7.92392	0.593128	0.0243649
LRRC8B	161.476	173.331	160.58	91.3289	127.489	78.1072	0.591938	0.00351331
AKAP11	1354.99	1315.63	1493.23	1148.43	913.13	367.896	0.590843	0.00809919
ZFC3H1	1024.02	1094.15	954.378	744.278	696.334	464.115	0.590677	0.00150899
SLC35G2	51.1507	60.1844	38.0758	40.9405	16.1788	20.3758	0.590193	0.0202127
JMY	560.651	544.067	607.557	459.794	374.7	223.002	0.589993	0.00158085
STRN	470.385	439.346	472.636	398.908	287.335	133.575	0.589819	0.00640791
NRXN3	24.0709	20.4627	30.6262	6.29854	20.7088	6.79193	0.589701	0.0260771
TUBD1	170.502	157.683	119.194	89.2294	107.427	71.3153	0.589	0.00389767
XKR9	152.449	121.572	151.475	119.672	74.4224	52.0715	0.588936	0.00996978
FANCC	295.871	314.163	334.405	203.653	223.914	172.062	0.588514	9.32855e-05
GABPB2	195.576	173.331	168.03	107.075	139.785	74.7112	0.588286	0.00413253
CA5B	44.13	62.5918	43.8699	20.9951	34.9462	20.3758	0.587731	0.0205925
QRICH2	38.1123	87.8692	29.7984	12.5971	27.8275	32.8277	0.587617	0.0232172
RCAN1	216.638	219.071	449.46	250.892	163.082	100.747	0.587478	0.00958072
ZNF630	92.2718	125.184	103.467	72.4332	58.2436	65.6553	0.586558	0.00334194
RBM39	6569.35	7300.37	5828.9	4811.04	4385.74	2843.56	0.585192	0.00363156
IQCN	172.508	184.164	153.131	97.6274	97.7198	121.123	0.585028	0.00172317
SMCHD1	1239.65	1226.56	1210.15	1066.55	702.159	388.272	0.584909	0.00903056
ASMTL-AS1	156.461	257.589	99.3281	78.7318	93.8369	118.859	0.584763	0.0124395
RPL5P30	25.0739	16.8516	12.416	6.29854	3.88291	10.1879	0.584741	0.0212597
NFATC2	1320.89	1556.37	1431.98	941.632	1029.62	803.712	0.584468	2.92477e-05
RBPJ	626.846	606.659	646.46	503.883	432.297	200.362	0.583269	0.00457149
SUGT1	882.6	668.047	1087.64	686.541	554.608	348.652	0.582375	0.00530216
PRTG	435.282	535.641	509.884	346.42	362.405	204.89	0.581789	0.0021941
CDK17	520.533	506.753	450.287	395.758	290.571	259.225	0.581761	0.000150163
AVL9	1389.09	1233.78	1323.55	1067.6	858.769	528.639	0.581349	0.00176456
HIPK3	2363.96	2164.23	2856.51	1970.39	1646.35	957.662	0.581211	0.00213307
UVSSA	454.338	519.993	383.241	279.235	207.735	356.576	0.580785	0.00218652
REL	415.223	411.661	743.305	430.4	320.987	131.311	0.580703	0.0146554
DR1	293.866	326.199	317.85	252.991	205.147	123.387	0.58032	0.00193656
MID1	848.499	984.617	669.637	552.172	638.091	375.82	0.579593	0.00126111
PCAT7	200.591	202.22	226.799	160.613	124.253	113.199	0.57898	0.000892742
ALOX12-AS1	68.2009	91.4803	59.5969	55.6371	36.2405	35.0916	0.578627	0.0111681
CLOCK	645.902	581.381	625.767	490.237	399.939	211.682	0.578344	0.00738784
MPHOSPH9	546.61	540.456	327.783	339.072	347.52	159.61	0.57763	0.00602553
NIPBL-DT	151.446	181.757	220.177	133.319	128.783	56.5994	0.577025	0.0118379
CMC1	111.328	91.4803	89.3953	46.1893	58.2436	65.6553	0.576896	0.0108627
ZNF721	187.552	240.738	138.232	125.971	129.43	52.0715	0.576807	0.0183152
ARID1B	1796.29	2049.88	1634.78	1222.97	1303.36	1051.62	0.576505	2.83987e-06
TRIM23	137.405	161.294	124.988	120.722	73.1281	30.5637	0.575547	0.0203838
QSER1	1774.23	1633.4	1787.08	1238.71	1382.31	584.106	0.575288	0.00364088
ICE1	1258.71	1306	1133.17	900.692	867.829	582.974	0.575047	0.000410811
FBXW2	828.44	747.49	851.739	652.949	556.55	260.357	0.574779	0.00561922
CDC42BPA	1447.26	1546.74	1289.61	1134.79	984.317	536.563	0.574407	0.00273085
ZNF70	255.753	292.496	254.114	155.364	209.677	133.575	0.574366	0.00173831
ZNF586	158.467	162.498	113.4	90.2791	77.6581	98.483	0.57409	0.00402694
ARID4A	768.263	663.232	798.764	612.008	423.884	342.993	0.574066	0.00327919
CWC27	419.235	383.976	312.056	222.549	260.155	221.87	0.573753	0.000767511
UBE2Q2P2	51.1507	102.313	43.8699	45.1396	31.7104	21.5078	0.573497	0.0237821
ZNF789	178.526	174.535	245.009	107.075	144.315	110.935	0.572788	0.00579803
RALGAPA1	583.719	487.494	473.464	412.555	344.931	189.042	0.57257	0.00446042
HHIPL1	47.1388	45.7401	28.143	15.7464	12.943	32.8277	0.572503	0.0236222
RABGEF1P1	728.145	805.267	702.746	459.794	470.479	533.167	0.572228	7.01523e-06
EID3	24.0709	24.0738	25.6598	9.44781	6.47151	9.05591	0.571854	0.0194129
RAP2A	216.638	211.849	276.463	188.956	150.139	101.879	0.571839	0.0020997
ZNF594	107.316	169.72	98.5004	65.0849	89.3068	65.6553	0.571511	0.00935743
CCDC93	662.953	786.008	629.078	521.729	454.3	324.881	0.571304	0.00198622
ZNF236	249.736	306.94	201.139	150.115	168.259	163.006	0.57113	0.000516364
TTC34	96.2836	132.406	53.8027	44.0898	62.1265	50.9395	0.571097	0.0160052
NINL	267.789	357.495	237.56	145.916	187.674	200.362	0.570847	0.00300416
RAB28	141.417	149.257	129.954	102.876	88.0125	71.3153	0.570345	0.00226341
RO60	753.219	556.104	893.125	651.899	445.24	174.326	0.569806	0.0133171
PARP14	819.413	967.765	864.155	718.034	581.789	357.708	0.569558	0.00229276
RUFY2	542.598	559.715	438.699	374.763	339.107	249.037	0.569487	0.0022618
CNTRL	215.635	235.923	145.681	96.5777	132.019	134.707	0.568459	0.0054625
KCNG3	74.2186	38.518	74.4961	51.4381	28.4746	18.1118	0.567787	0.0228754
CCDC136	44.13	69.8139	32.2816	33.5922	25.886	11.3199	0.567598	0.0252637
BCLAF3	394.161	275.645	241.698	218.349	163.082	165.27	0.567567	0.00848593
SMG1P5	45.1329	60.1844	44.6976	26.2439	20.7088	38.4876	0.567399	0.0167546
MBD5	583.719	664.436	494.157	448.246	350.756	321.485	0.566799	0.000371019
NSUN7	231.682	297.311	258.253	194.205	158.552	149.422	0.565437	0.000685875
WDR27	684.015	783.601	445.321	410.455	415.471	342.993	0.565203	0.00575945
POU6F2	70.2068	99.9061	72.0129	44.0898	63.4208	30.5637	0.564783	0.0134235
TAF10	183.541	91.4803	206.106	83.9806	82.1882	109.803	0.5647	0.0156985
ZFX	672.982	640.362	619.145	552.172	398.645	232.058	0.563978	0.00578259
SMIM14	1214.58	903.97	1600.84	1082.3	778.523	296.581	0.563951	0.0139226
ERC1	819.413	955.728	809.524	521.729	665.271	464.115	0.563717	0.000488826
LINC01963	112.331	138.424	181.274	68.2342	132.019	28.2997	0.563327	0.0221031
LINC01012	47.1388	64.9991	31.4539	23.0947	31.0632	23.7718	0.562613	0.0195804
TTC39B	651.92	597.029	768.137	610.959	387.643	158.478	0.562312	0.015588
TOP2B	1163.43	1148.32	1095.92	757.925	929.309	446.003	0.560758	0.00303122
OTULIN	606.787	616.288	667.982	501.784	412.882	280.733	0.559994	0.00211813
THRB	1802.31	1732.11	1628.15	1197.77	1256.77	910.119	0.559851	0.000135573
PER3	931.744	1123.04	952.722	772.621	655.564	496.943	0.559831	0.00100042
GABBR1	31.0916	57.777	33.1094	16.7961	22.0031	21.5078	0.559681	0.0258749
MCTP2	599.767	586.196	550.443	384.211	434.885	307.901	0.559669	0.000164489
ARHGAP19	128.378	95.0913	183.757	101.826	93.8369	30.5637	0.559638	0.0194447
CCDC82	538.586	535.641	434.56	387.36	367.582	160.742	0.557561	0.00796599
ZNF383	106.313	99.9061	112.572	90.2791	62.1265	32.8277	0.557557	0.01493
CRPPA	104.307	78.2397	88.5676	68.2342	62.1265	23.7718	0.557052	0.0168693
PLCB1	1001.95	1129.06	990.798	868.149	630.325	499.207	0.556646	0.00149095
MED28	991.922	859.433	1015.63	781.019	697.629	241.114	0.556335	0.0103341
PRDM1	488.439	552.493	426.283	329.624	319.693	296.581	0.555833	0.00067602
MALAT1	81770.8	78460	70268.8	63873.5	45595.7	23420.8	0.555701	0.0164259
SPATA6	63.1861	73.425	40.559	33.5922	38.8291	20.3758	0.555689	0.0238136
GLIS3	289.854	339.44	325.3	228.847	205.147	192.438	0.555346	8.37323e-05
TRIM66	422.244	521.197	312.884	261.39	258.86	284.129	0.555139	0.00122836
RFX7	238.703	243.145	175.48	120.722	184.438	100.747	0.55437	0.00440739
COL28A1	171.505	148.054	126.643	104.976	96.4255	72.4473	0.554347	0.00630966
PTPRE	70.2068	131.202	96.0172	45.1396	71.8338	56.5994	0.554002	0.0133742
RCOR3	601.772	669.25	614.179	520.68	407.705	253.565	0.553904	0.00384205
ATR	769.266	776.379	616.662	484.988	583.083	235.454	0.55361	0.0098797
PYGO1	272.804	176.942	207.761	161.663	154.022	83.7672	0.553569	0.00828417
PNPLA3	364.072	454.994	320.333	270.837	238.152	216.21	0.553495	0.0016848
PUS7L	497.465	361.106	592.658	382.112	342.343	105.275	0.553343	0.0176541
RSF1	1475.35	1531.09	1583.46	1212.47	986.905	769.752	0.552939	0.000534586
SMAD2	939.768	843.785	1003.21	751.626	604.439	443.74	0.552591	0.000857094
C11orf65	40.1182	44.5365	34.7648	24.1444	23.9446	12.4519	0.551835	0.0263101
PLEKHM3	601.772	591.011	586.864	432.5	400.586	344.125	0.551365	1.37829e-05
ANKAR	140.414	97.4987	138.232	82.9308	89.3068	56.5994	0.551189	0.008675
ZFHX2-AS1	31.0916	26.4811	15.727	7.3483	14.2373	13.5839	0.550881	0.0281548
CARF	152.449	180.553	124.988	97.6274	104.838	76.9752	0.55055	0.00761583
SLTM	384.131	479.068	359.237	278.186	272.451	227.53	0.550267	0.00191597
MBNL1	2754.11	2001.73	2986.47	2107.91	1800.37	828.616	0.54979	0.00713568
SOCS5	345.016	261.2	334.405	266.638	207.088	109.803	0.549625	0.00605019
DOCK9	383.128	475.457	389.035	324.375	276.981	191.306	0.549208	0.00237471
ABCA17P	318.939	205.831	211.072	200.504	124.9	135.839	0.549054	0.00515106
PABIR1	68.2009	57.777	61.2523	33.5922	37.5348	38.4876	0.548897	0.0156246
CHIC2	105.31	107.128	96.8449	93.4284	46.5949	48.6755	0.548872	0.0101827
PIK3R1	1511.45	1358.96	1156.34	1069.7	950.018	508.263	0.548839	0.00443056
SLC14A2	160.473	197.405	144.853	31.4927	170.201	38.4876	0.548551	0.0280841
ZNF451	748.204	693.324	746.616	633.004	481.48	194.702	0.548392	0.0127879
HDAC4	347.022	406.846	325.3	215.2	216.148	275.073	0.547247	0.000394692
USP47	902.659	753.509	879.054	692.84	572.729	319.221	0.546771	0.00550436
ERCC4	169.499	128.795	125.816	95.5279	110.016	41.8836	0.546376	0.0153349
CXCL2	31.0916	36.1106	239.215	43.04	45.3006	47.5435	0.546344	0.0274449
GARS1-DT	545.607	767.953	386.552	380.012	350.756	333.937	0.546179	0.00508835
PEAK1	732.156	999.061	761.516	638.252	610.91	326.013	0.545632	0.00378802
SOS1	1753.16	1715.26	1733.28	1531.6	1098.22	675.797	0.545481	0.00331828
TBL1X	903.662	928.043	688.675	626.705	610.91	402.988	0.545451	0.000617289
ZNF287	41.1211	61.3881	23.1766	8.39806	27.8275	18.1118	0.545303	0.0283289
WARS2-AS1	133.393	102.313	117.538	78.7318	82.1882	63.3914	0.544577	0.00295715
HOXC6	234.691	179.349	135.748	131.22	77.011	130.179	0.543717	0.00962636
EHBP1	1885.55	2153.4	1445.22	1372.03	1205	932.759	0.543685	0.00250369
NR5A2	1350.98	1398.69	1205.18	1125.34	812.822	618.066	0.542938	0.0014532
UBE2Q2P1	41.1211	38.518	43.0422	14.6966	27.1803	24.9037	0.542026	0.0244804
HOXD3	105.31	143.239	83.6012	58.7864	72.4809	64.5233	0.541177	0.0145885
XIAP	709.089	584.992	925.407	635.103	489.246	206.022	0.540332	0.0139139
DZIP3	552.628	577.77	450.287	410.455	391.526	182.25	0.539897	0.00698338
CHM	251.741	204.627	288.879	194.205	172.789	79.2392	0.538891	0.0140548
BPTF	3190.4	3555.69	2640.47	2265.38	1964.1	1973.06	0.538223	0.000549545
RBM25	1426.2	1308.41	1144.76	973.125	942.899	491.283	0.538176	0.00826125
ZNF84	627.849	647.584	491.674	414.654	436.827	304.505	0.537449	0.000676401
ITGAV	906.67	800.452	1095.92	842.955	551.373	347.52	0.537427	0.00855246
LINC02762	163.482	132.406	144.853	93.4284	87.3654	106.407	0.536984	0.0021596
GSK3B	1607.74	1603.31	1583.46	1209.32	1155.16	816.164	0.536528	0.000167966
LINC02018	65.192	57.777	86.0844	38.841	42.712	44.1476	0.536419	0.0152674
NRDE2	300.886	329.81	303.778	234.096	190.262	186.778	0.536252	0.00111012
GNAQ	269.795	233.515	297.984	246.693	144.315	114.331	0.536192	0.00648962
MIR3936HG	185.547	223.886	145.681	134.369	102.25	112.067	0.536099	0.00651265
SLMAP	1262.72	1123.04	1045.43	890.194	773.993	604.482	0.536074	0.000307598
SALL4	297.877	432.124	225.144	208.902	236.21	159.61	0.53586	0.00406814
NHLRC2	919.709	671.658	994.109	718.034	601.203	267.149	0.535818	0.0110119
DNAJB14	356.049	344.255	358.409	298.131	223.914	119.991	0.534885	0.0132173
TMEM167B-DT	37.1093	48.1475	30.6262	19.9454	23.2974	18.1118	0.534749	0.0269781
LINC02604	68.2009	98.7024	94.3617	37.7913	66.0094	43.0156	0.534687	0.0227258
LINC01126	72.2127	136.017	40.559	40.9405	45.3006	47.5435	0.533917	0.0261831
SAYSD1	182.538	125.184	197.828	117.573	117.134	79.2392	0.533501	0.00921318
FSD1L	64.1891	74.6286	71.1851	49.3386	51.1249	20.3758	0.533175	0.0196846
KPNA5	224.662	155.276	285.568	174.26	139.137	88.2951	0.532206	0.0147804
NCOR1	1770.21	2449.5	1567.73	1459.16	1317.6	1024.45	0.531715	0.000934158
REST	853.514	663.232	957.689	657.148	591.496	299.977	0.531658	0.00826447
SNRPA1-DT	25.0739	14.4443	12.416	7.3483	4.53006	10.1879	0.53146	0.0276547
TMPPE	108.319	116.758	143.198	89.2294	82.8353	55.4674	0.531129	0.010391
DCBLD2	577.702	593.418	569.481	424.102	441.357	259.225	0.530773	0.00261982
IGF1R	1718.06	2157.01	2061.06	1410.87	1639.88	750.508	0.530676	0.0043319
TAL1	116.343	93.8877	128.299	86.0801	82.8353	36.2236	0.529851	0.013716
PRR14L	1099.24	1334.89	1205.18	1025.61	806.35	476.567	0.529832	0.0061561
ZNF493	85.2511	75.8323	67.8742	51.4381	39.4762	46.4115	0.529767	0.0167703
RNF216P1	138.408	167.313	147.337	82.9308	109.369	98.483	0.529717	0.00313612
ARHGEF12	5114.06	4782.25	5092.22	4481.41	3130.27	2022.86	0.529394	0.00413395
SNTB2	438.291	420.087	570.309	382.112	346.226	169.798	0.528867	0.00783164
ASH1L	2250.63	2683.02	2370.63	1878.02	1672.89	1310.84	0.528698	0.000345819
GPR180	192.567	170.924	155.614	131.22	128.136	47.5435	0.528591	0.0177814
PDE10A	74.2186	69.8139	70.3574	61.9357	38.8291	30.5637	0.527213	0.01369
RASGRF2	76.2245	52.9623	53.8027	19.9454	51.1249	21.5078	0.527067	0.0308321
EEA1	1210.57	1320.45	1081.85	967.876	778.523	627.122	0.526908	0.00134941
PDCD6IPP1	36.1063	43.3328	29.7984	15.7464	23.9446	16.9798	0.526007	0.0297085
SRGAP1	1039.06	1236.19	1004.87	749.527	750.695	689.381	0.525966	0.000244426
MYBL1	29.0857	27.6848	19.0379	10.4976	10.3544	15.8478	0.525068	0.0309736
RABGAP1	713.1	730.639	555.41	507.033	456.241	353.18	0.524265	0.00130987
TNRC6A	908.676	1315.63	874.087	833.507	704.747	453.927	0.524236	0.00452247
PNN	654.929	746.286	699.435	449.296	513.191	373.556	0.524114	0.00675555
USP24	1087.2	1296.37	1126.55	1009.87	814.116	331.673	0.52404	0.0134043
IPO5P1	178.526	205.831	180.446	119.672	148.198	80.3712	0.523967	0.0113966
EFCAB13	237.7	247.96	172.996	188.956	116.487	112.067	0.523785	0.00764693
PDK1	2285.73	1999.33	2032.09	1695.36	1556.4	762.96	0.523307	0.007174
MKI67	3148.27	4505.4	2523.76	1705.86	2874	1594.97	0.522973	0.015978
STXBP4	549.619	485.086	536.372	428.301	388.291	142.631	0.522897	0.0144138
TMTC3	385.134	377.958	428.766	345.37	267.92	87.1631	0.522602	0.0207711
PDPR2P	190.561	255.182	124.16	100.777	105.486	139.235	0.522144	0.0155022
EXOC6B	568.675	683.695	506.573	384.211	432.297	347.52	0.521826	0.00065443
TASOR2	1375.05	1669.52	1189.45	984.672	1132.51	645.233	0.521501	0.00244267
ZNF320	556.64	475.457	639.839	429.351	403.175	187.91	0.521271	0.0153946
TAF2	349.028	280.459	305.434	229.897	249.8	69.0513	0.520534	0.0212542
GOT1-DT	55.1625	75.8323	50.4918	38.841	35.5933	19.2438	0.520209	0.03079
DICER1	1255.7	1216.93	1115.79	887.045	984.964	358.84	0.519554	0.0121266
IREB2	1371.04	1204.89	1536.27	1164.18	971.374	356.576	0.519384	0.0166374
KDM6A	925.727	976.191	955.205	655.048	746.812	483.359	0.519371	0.00142548
AGO3	245.724	297.311	301.295	216.25	183.791	143.763	0.518865	0.0052746
NPR2	48.1418	78.2397	33.9371	32.5425	27.8275	26.0357	0.518822	0.0289992
NCOA2	1213.57	1241	1150.55	1027.71	810.233	517.319	0.518553	0.00283743
BICRAL	398.173	344.255	394.002	313.877	265.979	156.214	0.518507	0.00428374
WDR35	133.393	131.202	117.538	90.2791	95.7783	43.0156	0.518324	0.0175857
ZNF731P	221.653	293.7	172.996	167.961	160.493	80.3712	0.517929	0.0198563
ARFGEF2	2448.21	2513.3	2528.73	2029.18	1735.66	1178.4	0.517058	0.00197292
LMBR1	648.911	648.788	693.641	567.919	475.656	227.53	0.516837	0.00768481
ZBTB34	275.812	161.294	303.778	191.056	176.025	54.3354	0.516726	0.0261643
CEP120	430.267	465.827	390.691	346.42	286.688	202.626	0.516126	0.00398139
LIMD1	542.598	627.121	504.918	369.515	453.653	276.205	0.515936	0.00205539
ZNF326	352.037	334.625	387.38	259.29	258.213	118.859	0.515762	0.0213406
LINC01003	63.1861	67.4065	98.5004	37.7913	55.0078	43.0156	0.515581	0.0215634
SMC5	154.455	151.665	152.303	118.623	101.603	56.5994	0.515273	0.0182805
DENND4A	552.628	554.9	537.2	427.251	423.884	201.494	0.515119	0.00703199
RAPGEF5	739.177	873.877	782.209	614.108	499.601	492.415	0.514927	0.000585135
PLCE1	2120.24	2569.87	1619.88	1706.91	1333.78	1102.56	0.514319	0.00308516
RPS6KA6	58.1713	64.9991	56.2859	52.4879	29.7689	9.05591	0.513016	0.0323588
UACA	703.071	710.176	681.225	541.675	511.249	354.312	0.512658	0.000512615
NTAQ1	85.2511	95.0913	67.0465	57.7366	54.3607	41.8836	0.512509	0.011867
IFT172	333.984	434.531	283.913	229.897	236.21	230.926	0.512443	0.00156318
UBR3	895.638	713.787	933.684	691.79	585.672	328.277	0.512272	0.0108688
ZNF714	144.425	64.9991	105.95	78.7318	66.6565	36.2236	0.512147	0.0256208
WDFY2	165.487	149.257	134.921	97.6274	115.84	73.5793	0.51152	0.0071032
ZNF814	84.2481	93.8877	53.8027	56.6869	51.1249	27.1677	0.511497	0.0236314
FAM227A	30.0886	36.1106	23.1766	9.44781	16.8259	14.7159	0.511156	0.0328297
AFF1	2799.24	2956.26	2922.73	2247.53	2072.18	1568.94	0.510723	0.000169832
FAM76B	404.19	352.681	383.241	312.828	258.213	150.554	0.510654	0.0106123
FOXK1	1951.75	2228.03	2181.08	1519	1673.53	1056.15	0.510274	0.000997471
HIVEP1	812.393	979.802	958.516	729.581	658.153	390.536	0.510063	0.00636247
ATF2	598.764	566.937	612.523	487.087	422.59	252.433	0.50983	0.00440362
RABGAP1L	779.295	759.527	670.465	658.198	476.303	254.697	0.509652	0.0126309
USP3-AS1	77.2275	52.9623	37.248	23.0947	22.6503	32.8277	0.509481	0.0322446
PVT1	86.2541	131.202	60.4246	45.1396	70.5395	38.4876	0.509441	0.0289084
PTPN14	1066.14	1260.26	1224.22	913.289	899.54	513.923	0.509374	0.00396605
KRBOX5	254.75	220.275	289.707	201.553	183.144	98.483	0.5086	0.0114519
POLK	305.901	217.868	290.535	206.802	210.324	88.2951	0.508337	0.015222
MCM9	196.579	181.757	235.077	131.22	151.433	117.727	0.508261	0.00473279
MYSM1	308.91	314.163	332.749	259.29	217.443	107.539	0.507454	0.018501
TTC33	152.449	134.813	190.379	140.667	102.25	29.4317	0.507013	0.0282337
RICTOR	1201.54	948.506	1071.92	953.18	702.159	364.5	0.506971	0.0145413
H2BC8	620.829	628.325	432.077	326.474	408.352	367.896	0.506658	0.00407017
CAMK2D	1364.02	1144.71	1758.11	1280.7	909.247	561.466	0.505931	0.00838495
CKMT2-AS1	264.78	320.181	271.497	203.653	175.378	194.702	0.505872	0.00151525
TASOR	1112.28	1064.06	1081.02	895.443	769.462	490.151	0.505624	0.0029312
RPAP2	193.57	208.238	180.446	127.021	132.019	122.255	0.505529	0.00456857
ANO7	150.443	132.406	140.715	88.1796	93.8369	93.955	0.505057	0.00610043
PDS5A	1838.41	1732.11	1697.68	1495.9	1257.41	710.889	0.505027	0.00433398
STX16-NPEPL1	20.0591	44.5365	21.5211	12.5971	18.1202	10.1879	0.50446	0.0346761
SLC5A3	653.926	541.66	1071.09	671.845	461.419	127.915	0.504155	0.0302821
FLJ40194	18.0532	39.7217	16.5547	8.39806	13.5902	7.92392	0.504133	0.0304968
MAN1C1	183.541	193.794	166.375	81.8811	143.668	123.387	0.503804	0.00795895
PAWR	799.354	522.401	773.932	574.217	485.363	288.657	0.503549	0.00940273
CEP192	1672.93	1759.79	1329.34	1309.05	1072.98	819.56	0.503171	0.00114138
ARHGAP32	1255.7	1467.3	1158	1018.26	956.489	602.218	0.50316	0.00273213
ITGB8	234.691	279.256	249.148	184.757	199.322	93.955	0.503083	0.0140783
COPB2-DT	134.396	108.332	130.782	91.3289	56.3021	95.087	0.50266	0.0103086
RPL11P3	37.1093	28.8885	16.5547	13.6468	11.0016	15.8478	0.502604	0.0339899
VAV3	28.0827	32.4996	21.5211	17.8459	14.8845	7.92392	0.501708	0.0347664
CDK19	692.038	588.603	745.789	584.715	475.656	249.037	0.501351	0.00910233
ZBTB44	1493.4	1097.76	1348.38	1155.78	896.304	438.08	0.501186	0.0137398
USP53	500.474	487.494	547.96	447.197	327.458	218.474	0.500804	0.00876914
TOP1P1	6.01772	24.0738	7.44961	5.24879	2.5886	2.26398	0.500065	0.0170185
PILRB	179.529	209.442	123.332	100.777	84.1296	140.367	0.499856	0.0137337
L3MBTL3	113.334	233.515	102.639	118.623	86.0711	57.7314	0.49959	0.0270173
HECTD2	46.1359	25.2774	43.8699	17.8459	25.886	19.2438	0.499568	0.0335101
ZNF765	309.913	320.181	298.812	245.643	207.088	164.138	0.499386	0.00348935
PDZD8	1137.35	982.209	1242.43	903.841	860.711	425.628	0.499312	0.00738756
HERC1	1260.71	1426.37	1440.26	961.578	1124.1	616.934	0.49923	0.00618954
TRIM33	538.586	471.846	505.746	461.893	317.104	170.93	0.499219	0.0157493
TBCEL	154.455	108.332	153.131	94.4781	115.193	26.0357	0.499171	0.0305428
FBXW7	314.928	409.254	313.711	208.902	281.511	194.702	0.499054	0.00356495
MBNL3	554.634	447.772	552.099	468.192	338.46	115.463	0.498886	0.0257735
CCNT2	700.062	664.436	769.793	601.511	478.892	241.114	0.498127	0.0187863
WWOX	474.397	444.161	302.951	188.956	332.636	275.073	0.498092	0.00634611
AGO2	1145.37	1176	1225.05	956.329	905.364	361.104	0.497739	0.0167568
TARBP1	683.012	794.434	426.283	382.112	544.901	236.586	0.497574	0.0211873
TAMALIN	44.13	75.8323	31.4539	17.8459	23.9446	33.9597	0.496394	0.0349028
TOGARAM1	248.733	302.126	182.929	187.907	170.201	114.331	0.49578	0.00941997
ZNF337-AS1	195.576	245.552	168.03	125.971	133.96	141.499	0.49563	0.00518442
DYRK1A	1060.12	807.675	1116.61	815.661	736.458	408.648	0.495351	0.00659436
ZFHX3	2408.09	3105.51	2602.4	1847.57	2043.7	1511.2	0.495113	0.00374732
BIVM	181.535	168.516	148.992	127.021	124.9	54.3354	0.495083	0.0200994
ATP10B	61.1802	108.332	71.1851	38.841	46.5949	59.9954	0.49508	0.0238245
PCNT	660.947	958.136	530.578	381.062	544.254	459.587	0.494943	0.0110311
LINC02882	65.192	72.2213	50.4918	43.04	24.5917	31.6957	0.494892	0.0347263
FBXL17	455.341	442.957	466.014	389.46	286.688	246.773	0.494665	0.00161533
ZNF852	103.304	121.572	94.3617	83.9806	67.9508	43.0156	0.494367	0.0218228
AP4E1	149.44	107.128	163.064	83.9806	108.074	64.5233	0.492869	0.0223749
MPLKIP	334.987	282.867	312.056	207.852	236.857	178.854	0.492869	0.00234803
PPFIA4	1180.48	1631	642.322	666.596	628.384	862.575	0.492784	0.0181686
UBL7-DT	80.2363	78.2397	77.807	46.1893	56.9493	45.2795	0.49273	0.016036
SH3GL1P1	31.0916	32.4996	12.416	2.09951	7.76581	13.5839	0.492572	0.0194339
MBTD1	627.849	467.031	618.317	456.644	395.409	301.109	0.492302	0.00243071
ZNF141	486.433	438.142	367.514	338.022	294.454	203.758	0.492203	0.0107616
C20orf204	84.2481	123.98	81.118	29.3932	43.3591	92.8231	0.491638	0.0318215
EDRF1	341.004	391.199	298.812	255.091	254.977	175.458	0.49119	0.00423082
GASK1B-AS1	104.307	91.4803	67.0465	33.5922	78.9524	40.7516	0.490867	0.0282442
KIAA1958	767.26	799.249	638.183	559.521	515.132	427.892	0.49059	0.000692178
ZNF567-DT	193.57	107.128	117.538	110.225	80.2467	53.2035	0.490412	0.0307784
CLASP1	1441.25	1511.83	1340.93	1134.79	1084.62	683.721	0.49001	0.0018944
RAB3IP	422.244	454.994	444.493	335.922	327.458	230.926	0.489913	0.00146004
LSM6	104.307	93.8877	121.677	59.8362	84.7768	62.2594	0.489755	0.0101805
WRN	246.727	243.145	188.723	187.907	163.082	55.4674	0.489043	0.0267569
SIAH1	317.936	222.682	385.724	243.544	230.386	122.255	0.488912	0.0130597
REC8	29.0857	44.5365	33.9371	20.9951	17.4731	15.8478	0.488645	0.0366085
DOCK8	75.2216	125.184	84.4289	68.2342	64.7151	39.6196	0.488553	0.0237305
PANK3	2310.81	2111.27	2575.91	2171.95	1536.98	585.238	0.488546	0.0239862
MLLT10	813.396	852.211	707.713	640.352	563.668	396.196	0.488495	0.00255026
UNKL	403.188	547.678	386.552	271.887	269.215	341.861	0.487553	0.00666396
RAB33B-AS1	169.499	205.831	136.576	119.672	104.838	107.539	0.487216	0.0112221
ANKRD28	521.536	481.475	547.132	438.799	389.585	135.839	0.486386	0.0217066
ZNF275	130.384	152.868	218.522	107.075	123.606	99.615	0.486343	0.00829767
LINC01118	19.0561	16.8516	9.93281	7.3483	1.94145	1.13199	0.486263	0.0117779
FGD6	777.289	913.599	651.427	692.84	471.773	375.82	0.486138	0.00883909
PTPRG	569.678	721.009	635.7	495.485	493.776	293.185	0.486065	0.00526143
SETBP1	612.805	743.879	531.405	453.495	395.409	439.212	0.486023	0.00120295
IGFALS	11.0325	27.6848	18.2102	2.09951	7.11866	11.3199	0.485373	0.0264605
DCUN1D4	285.842	264.811	193.69	215.2	172.142	73.5793	0.484461	0.0221736
RASA2	268.792	222.682	251.631	208.902	179.261	72.4473	0.484017	0.023342
ATP11B	1543.55	1333.69	1715.89	1408.77	1024.44	414.308	0.483417	0.02349
TMPRSS5	49.1448	24.0738	18.2102	13.6468	16.1788	14.7159	0.483353	0.0373851
FEM1B	971.863	926.84	1090.13	872.348	690.51	415.44	0.483245	0.00748648
PIWIL4	82.2422	64.9991	80.2902	59.8362	51.1249	28.2997	0.482937	0.0252553
MAP4K5	508.498	540.456	471.809	382.112	403.822	230.926	0.482429	0.00492064
HECTD1	1666.91	1793.49	1734.1	1320.59	1298.83	872.763	0.482186	0.00429545
H2BC18	489.442	532.03	321.161	259.29	366.935	245.642	0.482126	0.0117704
DNAJC21	378.114	312.959	405.59	303.38	252.389	181.118	0.4819	0.00511989
CDK5RAP2	699.059	1039.99	586.036	500.734	574.67	482.227	0.481799	0.00447715
SPCS3	354.043	314.163	344.337	311.778	211.618	125.651	0.481757	0.0168489
LRRC58	917.703	739.064	892.298	711.735	654.917	293.185	0.481133	0.012088
XRRA1	200.591	194.997	195.345	107.075	120.37	165.27	0.481068	0.00819482
SPICE1	68.2009	79.4434	57.9414	37.7913	48.5363	31.6957	0.480898	0.03353
AGAP9	134.396	173.331	81.118	77.682	84.1296	83.7672	0.480697	0.0183831
MARK3	807.378	911.192	696.952	587.864	608.969	464.115	0.479708	0.000757058
LINC01341	60.1772	64.9991	60.4246	35.6917	29.7689	45.2795	0.479131	0.0315925
HUS1	209.617	188.979	163.891	148.016	142.373	72.4473	0.479024	0.0143876
TNKS	852.511	784.804	1013.97	686.541	644.562	495.811	0.478979	0.00086939
PSMA2	26.0768	56.5733	20.6934	14.6966	19.4145	6.79193	0.478841	0.031424
ZYG11B	478.409	440.55	571.137	399.957	379.878	151.686	0.478778	0.0225032
AGA-DT	5.01477	15.6479	7.44961	2.09951	1.94145	1.13199	0.478688	0.0115592
PRELID2	1386.08	1168.78	1163.79	977.324	749.401	841.067	0.478652	0.000796824
CENPL	108.319	92.684	137.404	79.7815	89.954	23.7718	0.477929	0.035188
WDR5B-DT	38.1123	45.7401	48.8363	28.3434	27.1803	21.5078	0.477887	0.0342567
SSC5D	25.0739	14.4443	30.6262	11.5473	9.70726	9.05591	0.477623	0.0343252
KIAA0586	367.081	391.199	307.089	263.489	295.101	138.103	0.477528	0.0111936
PAQR5	250.739	232.312	216.866	145.916	197.381	127.915	0.47719	0.0031632
CELF1	1424.19	1458.87	1818.53	1326.89	1214.06	490.151	0.476853	0.0166173
RALGPS1	853.514	1084.52	831.873	708.586	588.907	614.67	0.476449	0.00083089
SLC4A7	296.874	262.404	290.535	264.539	181.849	87.1631	0.4764	0.0224214
SMURF2	292.863	262.404	273.98	236.195	199.322	112.067	0.476398	0.00980091
KLC1	331.978	345.458	256.598	170.061	207.735	254.697	0.476339	0.00360434
WASHC4	957.821	748.694	874.915	799.915	565.61	270.545	0.476009	0.021099
PLCH1	258.762	318.977	212.728	203.653	155.963	151.686	0.475913	0.0162976
TCP11L1	540.592	584.992	518.989	466.092	331.988	329.409	0.47567	0.00205786
PKN2	661.95	551.289	575.275	497.585	446.534	191.306	0.475564	0.0204314
SHANK2	2638.77	3235.51	2495.62	1925.25	1843.09	2085.12	0.474817	0.000175278
SHOC2	742.186	694.528	757.377	656.098	501.542	288.657	0.474745	0.0115667
ZNF708	159.47	105.925	109.261	81.8811	97.0726	61.1274	0.474081	0.0174645
NEDD4L	1822.37	1970.44	1777.15	1513.75	1205	1187.46	0.473942	9.51382e-05
EIF1AX	500.474	513.975	637.355	456.644	429.061	161.874	0.473569	0.0212697
SVIL	1120.3	1456.46	1005.7	816.711	782.405	859.179	0.47325	0.00170027
ARFGEF1	1014.99	1023.13	917.13	882.846	653.622	418.836	0.473147	0.0108468
CRYBG1	861.538	1066.47	836.839	633.004	684.039	603.35	0.472597	0.000529109
GREB1L	801.36	843.785	691.986	729.581	478.245	356.576	0.472397	0.00814505
CCND2	135.399	143.239	219.35	58.7864	171.495	36.2236	0.472178	0.0397936
COX10-DT	75.2216	89.0729	57.9414	38.841	56.3021	32.8277	0.472061	0.035452
NCOA3	863.543	878.692	972.588	747.427	669.801	412.044	0.471291	0.00644901
DPY19L4	359.058	314.163	408.901	325.425	237.504	121.123	0.470864	0.0234719
SUGT1P4-STRA6LP	42.1241	77.036	18.2102	24.1444	20.7088	22.6398	0.470827	0.0386413
KCTD16	15.0443	15.6479	7.44961	4.19903	1.94145	5.65994	0.47078	0.0205214
CEP83	169.499	229.904	113.4	102.876	135.255	83.7672	0.470555	0.023106
RETREG1	108.319	68.6102	95.1894	70.3337	68.598	24.9037	0.470227	0.0317314
CEP170	90.2659	107.128	74.4961	64.0352	67.9508	35.0916	0.469727	0.0272363
MECP2	742.186	837.767	745.789	543.774	546.195	541.091	0.469665	0.000164652
EBF3	85.2511	89.0729	86.0844	65.0849	59.5379	36.2236	0.469633	0.0277168
MYLK-AS1	37.1093	58.9807	29.7984	28.3434	22.0031	19.2438	0.469523	0.0388652
TBCK	462.362	429.717	446.976	362.166	308.044	247.905	0.46948	0.00294068
DSE	75.2216	85.4618	76.9793	64.0352	38.1819	44.1476	0.469471	0.029825
PTEN	1697	1463.68	1643.05	1482.26	993.377	768.62	0.468978	0.00675114
THOC1	388.143	379.162	303.778	257.191	271.156	196.966	0.468767	0.00483125
ZNRF2	236.697	182.961	217.694	166.911	112.604	135.839	0.467931	0.0180109
CUL4A	824.428	949.71	746.616	618.307	674.331	436.948	0.467833	0.00253164
CNOT6L	554.634	480.271	606.729	495.485	375.995	127.915	0.467718	0.0320699
GSEC	31.0916	22.8701	14.0715	6.29854	12.2959	7.92392	0.467696	0.0325143
SMIM8	93.2747	81.8508	80.2902	58.7864	64.0679	41.8836	0.46764	0.017169
SBNO1	1191.51	1121.84	1262.29	1091.75	837.413	439.212	0.467178	0.0126923
AHCTF1	1120.3	1023.13	1099.23	903.841	815.41	412.044	0.467001	0.0149548
LINC01622	13.0384	16.8516	17.3824	5.24879	3.88291	4.52795	0.466879	0.0191005
CCDC150	125.369	164.905	56.2859	43.04	89.954	67.9193	0.46673	0.0361352
TLCD5	108.319	64.9991	63.7355	51.4381	49.8306	40.7516	0.466501	0.0339723
SEPTIN4-AS1	24.0709	52.9623	16.5547	17.8459	18.1202	2.26398	0.466307	0.034733
PLEKHA8	446.315	344.255	377.447	357.967	234.269	202.626	0.465872	0.00593204
CCDC125	424.25	418.883	427.111	363.216	298.984	175.458	0.465295	0.0140795
CAB39L	56.1654	46.9438	54.6305	49.3386	28.4746	15.8478	0.465185	0.0360009
PRLR	991.922	923.229	951.894	855.552	682.744	322.617	0.464182	0.0202444
PCMTD2	856.523	796.841	891.47	716.984	644.562	293.185	0.463896	0.018921
NT5DC3	228.674	234.719	251.631	203.653	174.084	55.4674	0.46374	0.0328727
THAP6	145.428	140.831	106.778	109.175	92.5426	40.7516	0.463306	0.0306582
CCDC66	171.505	215.46	115.883	94.4781	111.957	119.991	0.463082	0.0183888
USP40	457.347	557.307	438.699	361.116	377.289	250.169	0.463003	0.00540451
NR2C2	631.861	743.879	603.418	525.928	489.246	354.312	0.462403	0.00209136
AP3S2	225.665	268.422	287.224	188.956	226.503	97.351	0.462355	0.0151072
ZBTB10	356.049	314.163	595.141	374.763	267.273	129.047	0.462186	0.0333725
ZNF445	759.236	814.897	696.125	606.76	558.491	393.932	0.462091	0.00375839
TESMIN	162.479	208.238	157.27	107.075	137.843	106.407	0.461663	0.0105601
LHX1	16.0473	44.5365	19.0379	8.39806	11.0016	15.8478	0.461136	0.037153
MAP3K21	193.57	192.59	182.929	120.722	158.552	104.143	0.460163	0.00702967
WTIP	276.815	276.848	237.56	158.513	186.379	202.626	0.459896	0.0024092
PTCD2	221.653	226.293	198.656	138.568	196.734	67.9193	0.459587	0.0296092
UQCRFS1P1	22.065	26.4811	15.727	7.3483	5.17721	7.92392	0.459071	0.0218208
USP6NL	493.453	594.622	539.683	439.848	429.708	219.606	0.459046	0.0115481
UBR5	1428.21	1686.37	1424.53	1209.32	1151.28	729.001	0.459041	0.00697438
RN7SL608P	15.0443	3.61106	7.44961	2.09951	1.2943	0	0.459002	0.00774682
N4BP2L2	1385.08	1254.24	1287.13	1076	841.296	725.605	0.458849	0.0108856
HOOK1	713.1	640.362	789.658	613.058	508.661	287.525	0.458255	0.01763
WDHD1	268.792	282.867	261.564	197.354	238.799	81.5032	0.458217	0.0253278
FBXL4	318.939	250.367	387.38	269.788	234.269	61.1274	0.457272	0.038287
OSBPL8	724.133	659.621	761.516	651.899	485.363	296.581	0.457108	0.0135187
VWA8	573.69	653.603	526.439	476.59	423.237	301.109	0.457084	0.00564159
FAM117B	563.66	551.289	577.759	463.993	360.463	366.764	0.456975	0.000779766
SPINK5	111.328	123.98	76.1516	51.4381	57.5964	67.9193	0.456965	0.0410508
CMTM4	2906.56	2426.63	3397.85	2661.13	2108.42	813.9	0.456333	0.0265819
GPLD1	106.313	160.09	132.437	77.682	115.84	64.5233	0.455574	0.0197782
FRS2	487.436	499.53	629.906	484.988	383.113	168.666	0.45467	0.0257937
BICRA	345.016	433.328	455.254	238.295	306.75	285.261	0.454596	0.0116915
BACH1-IT1	12.0354	22.8701	9.10508	4.19903	3.88291	5.65994	0.454127	0.0227759
SLC16A10	652.923	487.494	863.327	583.665	469.184	263.753	0.454014	0.0197418
FNIP1	1258.71	1191.65	1277.19	1171.53	817.999	466.379	0.453664	0.0191043
UBR1	479.412	515.178	511.54	449.296	346.226	168.666	0.453629	0.0266855
PCBD2	272.804	259.997	308.745	221.499	210.971	140.367	0.453369	0.00862172
VRK1	211.623	245.552	182.929	153.265	161.141	106.407	0.453282	0.0184486
PAFAH1B1	2072.1	2052.29	1710.1	1560.99	1390.73	1168.21	0.45317	0.000628313
PHF20L1	411.211	367.125	394.829	343.271	271.803	155.082	0.452774	0.0201335
PHTF1	71.2097	93.8877	80.2902	62.9854	51.1249	41.8836	0.452377	0.0288147
NEMP2	182.538	185.368	174.652	164.812	126.842	46.4115	0.452279	0.0325471
PSMG4	187.552	202.22	105.122	99.7269	123.606	101.879	0.452135	0.0184727
ARMCX4	84.2481	115.554	86.9121	72.4332	58.8907	50.9395	0.45192	0.0286771
TIA1	1323.9	1220.54	983.348	976.274	885.302	396.196	0.451381	0.0277127
RAPSN	15.0443	32.4996	15.727	8.39806	5.17721	12.4519	0.451363	0.0332054
SULT1B1	868.558	832.952	1230.84	937.433	564.963	223.002	0.45134	0.0403619
ZSWIM5	60.1772	84.2582	43.0422	19.9454	59.5379	13.5839	0.451298	0.0442847
SNAI3-AS1	304.898	487.494	304.606	190.006	243.976	310.165	0.451165	0.0104675
KDM4C	689.029	649.991	499.951	469.241	403.175	410.912	0.451013	0.00303257
ROCK1	834.458	826.934	723.44	668.695	590.849	386.008	0.450876	0.00536522
KAT2B	68.2009	33.7033	62.9078	44.0898	34.299	19.2438	0.450306	0.0412936
ZNF189	578.705	625.918	552.926	483.938	414.824	315.825	0.450212	0.00512062
BARD1	215.635	249.163	226.799	178.459	161.141	133.575	0.450201	0.00834228
AKAP13	1896.59	2191.92	2128.1	1553.64	1667.71	1127.46	0.449712	0.00258439
ABCC9	101.298	161.294	168.858	83.9806	137.196	39.6196	0.449174	0.0379913
PPM1K	150.443	137.22	161.408	125.971	116.487	38.4876	0.448987	0.0333336
STRN3	403.188	373.143	470.153	368.465	280.216	170.93	0.448776	0.022619
TSGA10	70.2068	102.313	124.988	58.7864	45.3006	70.1833	0.448647	0.0424787
SORBS2	436.285	442.957	362.548	336.972	255.625	266.017	0.448469	0.00626149
BORCS5	304.898	347.866	240.871	204.703	225.209	187.91	0.448312	0.00426027
RTKN2	274.809	297.311	278.946	187.907	263.39	74.7112	0.448083	0.0348787
PVALEF	45.1329	68.6102	50.4918	27.2937	23.2974	49.8075	0.448073	0.0394467
KAZN	103.304	107.128	76.1516	59.8362	71.8338	54.3354	0.447524	0.0228422
SCLT1	113.334	107.128	103.467	61.9357	69.2452	87.1631	0.447474	0.0156732
MSANTD1	21.062	27.6848	10.7605	7.3483	7.76581	9.05591	0.447465	0.0350525
C4orf46	76.2245	83.0545	86.0844	46.1893	73.7752	28.2997	0.447375	0.0377654
PARGP1	201.594	256.386	146.509	125.971	132.019	141.499	0.44715	0.0199981
MAP3K1	883.603	796.841	1051.22	785.218	701.512	364.5	0.446841	0.0128313
FGFR2	1108.26	1108.6	992.453	829.308	709.277	759.564	0.446588	0.000179155
ZYG11A	42.1241	19.259	33.9371	25.1942	16.1788	5.65994	0.446001	0.0443534
KLHL8	489.442	414.069	545.477	429.351	358.522	164.138	0.445488	0.0234307
STAU2	381.123	371.94	336.888	268.738	286.041	193.57	0.443706	0.00849715
KIF21A	731.154	769.157	687.019	601.511	513.838	407.516	0.44335	0.00484946
LMBRD2	693.041	553.696	911.335	692.84	442.004	166.402	0.443324	0.0412304
LINC02246	14.0414	10.8332	12.416	2.09951	3.88291	6.79193	0.443324	0.0276043
VMAC	109.322	89.0729	66.2187	67.1845	58.2436	40.7516	0.443314	0.0341215
SLC35B4	140.414	169.72	132.437	87.1298	140.432	57.7314	0.442646	0.0262317
NEK1	125.369	97.4987	92.7062	71.3835	88.0125	39.6196	0.442615	0.0326717
NPAT	945.786	1001.47	724.267	733.78	680.156	401.856	0.442315	0.0131212
LINC02381	38.1123	39.7217	18.2102	10.4976	11.6487	26.0357	0.442059	0.0439769
LNPK	750.21	562.122	825.251	649.8	500.895	243.378	0.441876	0.0275587
ZNF717	124.366	129.998	113.4	69.284	79.5996	95.087	0.441605	0.0226348
CFTR	1587.68	1605.72	1432.81	940.582	1488.45	640.706	0.44159	0.0218821
ADORA2A	20.0591	7.22213	12.416	1.04976	3.88291	9.05591	0.441585	0.0279167
ANKRD50	220.65	237.127	305.434	217.3	185.085	72.4473	0.441532	0.0374209
GVQW3	405.193	450.179	308.745	282.385	283.452	168.666	0.441475	0.0346693
FKTN	350.031	377.958	309.573	278.186	291.218	114.331	0.441198	0.0238817
OGA	1403.13	1354.15	1452.67	1290.15	929.309	590.898	0.44	0.0211677
SRRM2-AS1	127.375	111.943	77.807	52.4879	75.0695	80.3712	0.439939	0.0252259
MTX3	198.585	113.147	196.173	133.319	133.313	24.9037	0.439733	0.0465086
GMCL1	903.662	881.1	970.105	811.462	694.393	336.201	0.439696	0.0204201
KIAA0753	158.467	150.461	105.122	93.4284	95.1312	87.1631	0.439583	0.0223507
ANKRD31	74.2186	60.1844	49.6641	29.3932	42.0648	37.3556	0.439451	0.043963
FBXW11	834.458	636.751	922.096	745.328	574.023	267.149	0.439399	0.0235157
SETD5	2132.28	2473.58	1768.87	1638.67	1570.64	1253.11	0.439379	0.00482629
RBL1	314.928	293.7	289.707	201.553	273.745	122.255	0.43921	0.0208153
RBFOX2	903.662	834.156	1100.89	823.01	669.154	473.171	0.439032	0.00878249
ARL5A	372.096	327.403	451.115	359.017	260.802	107.539	0.438724	0.0357754
ZC3H13	838.47	852.211	777.242	614.108	625.148	481.095	0.437986	0.00618746
VPS8	620.829	767.953	522.3	539.575	416.765	357.708	0.437929	0.0111946
SNX30	1109.27	1062.86	1234.15	1010.92	807.644	568.258	0.437876	0.00489105
RAD51D	319.942	320.181	292.19	197.354	234.269	221.87	0.437713	0.00448878
NUDT3	359.058	280.459	440.355	300.231	287.335	109.803	0.437215	0.0319342
ADGRV1	80.2363	114.35	46.3531	48.2888	45.9477	45.2795	0.437007	0.0458116
DMTF1	534.575	656.01	441.182	404.157	400.586	309.033	0.436987	0.0136492
LRRC37A9P	42.1241	58.9807	44.6976	25.1942	36.2405	14.7159	0.436899	0.0481496
KIAA2026	286.845	303.329	319.505	238.295	208.383	189.042	0.436521	0.00634338
RBM33	1599.71	1771.83	1499.85	1375.18	1106.63	962.19	0.436489	0.00305854
ZCCHC14	2680.9	2618.02	2349.11	2159.35	1857.97	1428.57	0.436477	0.00187426
MAML2	529.56	587.4	422.144	393.659	372.112	320.353	0.436256	0.00261263
KLHDC10	437.288	318.977	443.666	389.46	260.802	117.727	0.435554	0.0348786
PPP1R26-AS1	75.2216	95.0913	76.9793	43.04	58.2436	61.1274	0.435462	0.026552
DOCK5	1326.91	1664.7	1140.62	1124.29	904.07	885.215	0.435067	0.00326464
STX7	772.275	706.565	631.561	650.849	448.476	332.805	0.435039	0.0173982
ANKDD1B	33.0975	40.9254	29.7984	26.2439	17.4731	14.7159	0.434829	0.0478896
RAB4B	16.0473	26.4811	52.975	19.9454	14.2373	6.79193	0.434457	0.0388833
GLS	3436.12	2672.19	3738.88	2845.89	2433.29	1230.47	0.43438	0.0264034
LINC00482	75.2216	96.295	68.7019	32.5425	41.4177	76.9752	0.434214	0.0395569
BMPR2	1128.32	911.192	1092.61	903.841	767.521	501.471	0.434175	0.0112362
TAF15	828.44	948.506	715.99	513.331	663.33	552.41	0.433923	0.00945686
7SK	12.0354	18.0553	6.62187	2.09951	3.88291	0	0.433839	0.0100927
TMEM30BP1	17.0502	14.4443	12.416	5.24879	5.17721	5.65994	0.433395	0.0318201
LINC02428	50.1477	69.8139	49.6641	29.3932	31.7104	44.1476	0.433152	0.0414882
HCG11	344.013	311.755	357.581	321.226	214.854	148.29	0.432711	0.020704
ALG11	263.777	198.608	200.312	187.907	166.318	74.7112	0.432488	0.0329754
MINDY2	439.294	439.346	443.666	393.659	299.631	208.286	0.432362	0.0166642
RASAL2-AS1	48.1418	28.8885	31.4539	17.8459	25.2389	18.1118	0.431975	0.0492155
FOXO3	1700.01	1866.92	2031.26	1545.24	1447.68	988.226	0.431969	0.00258753
ATP9A	2957.71	2950.24	2998.05	2451.18	2345.28	1477.25	0.431893	0.00537085
TSTD3	54.1595	49.3512	38.0758	34.642	29.7689	23.7718	0.431849	0.040484
ZFP14	98.2895	114.35	96.0172	89.2294	66.0094	40.7516	0.430765	0.0381754
ZFYVE9	528.557	501.938	477.603	410.455	399.939	249.037	0.430695	0.00538311
ZNF33A	981.892	887.118	998.248	807.263	676.92	528.639	0.430657	0.00682977
SENP7	285.842	272.033	216.866	213.101	189.615	124.519	0.430525	0.0170898
KIF3A	189.558	121.572	205.278	142.767	132.666	40.7516	0.430424	0.0443098
RPSAP16	15.0443	22.8701	14.8992	5.24879	2.5886	5.65994	0.430369	0.0153996
RASSF8	112.331	80.6471	104.295	96.5777	47.242	48.6755	0.430287	0.0362866
IMMP1L	93.2747	131.202	98.5004	83.9806	69.2452	64.5233	0.430128	0.0210641
KIF15	241.712	290.089	177.963	119.672	205.147	142.631	0.429746	0.0279208
PHKG1	22.065	32.4996	59.5969	25.1942	18.7674	6.79193	0.429675	0.0415454
H2AC13	966.848	1077.3	457.737	306.529	408.999	777.676	0.429477	0.0469305
TFDP2	1857.47	1621.37	2062.71	1484.36	1409.49	1074.26	0.429413	0.00165925
DNAJC10	874.576	712.583	768.137	690.74	589.555	349.784	0.429032	0.0126136
SLF2	345.016	317.774	323.644	235.146	276.333	164.138	0.428663	0.015215
PDE3A	85.2511	103.517	72.0129	60.8859	68.598	19.2438	0.428071	0.0496942
MFAP3	280.827	291.292	302.951	272.937	198.675	90.5591	0.427759	0.0375422
PCDHGC5	17.0502	13.2406	8.27734	2.09951	0	6.79193	0.427428	0.0116793
OCLNP1	28.0827	52.9623	18.2102	18.8956	11.0016	2.26398	0.427322	0.0247764
CYP20A1	432.273	383.976	558.721	381.062	328.106	251.301	0.427006	0.0107294
ATXN7L1	360.061	381.569	283.913	241.444	213.56	269.413	0.426598	0.00582134
ATP7A	275.812	349.069	345.165	318.076	211.618	112.067	0.426547	0.0304398
NRCAM	121.357	134.813	111.744	80.8313	66.6565	84.8991	0.426358	0.0413283
MALRD1	938.765	1017.12	811.18	474.49	897.598	433.552	0.426341	0.0336472
UVRAG	629.855	776.379	653.91	584.715	467.89	402.988	0.426065	0.0060341
VCPIP1	558.645	377.958	581.897	481.839	330.047	186.778	0.425522	0.0315529
BAG4	278.821	191.386	278.946	228.847	172.142	84.8991	0.425381	0.0364248
SLC10A7	106.313	105.925	142.37	72.4332	103.544	49.8075	0.425141	0.0390332
ZNF707	116.343	172.127	93.534	73.483	88.0125	90.5591	0.425133	0.0309465
SMAD4	510.504	426.106	597.624	470.291	359.816	194.702	0.424948	0.0276278
MDM2	1179.47	1054.43	1244.08	1052.91	887.244	386.008	0.424847	0.0265995
MAGI1	899.65	909.988	841.806	734.83	666.565	487.887	0.424788	0.00330721
ATP8B4	47.1388	38.518	31.4539	27.2937	20.7088	12.4519	0.424595	0.0499147
ZNF280C	130.384	156.479	97.6726	98.6772	96.4255	45.2795	0.424429	0.0426978
PRR36	26.0768	33.7033	46.3531	3.14927	23.9446	26.0357	0.424317	0.0492722
PMFBP1	87.257	107.128	56.2859	32.5425	67.3037	38.4876	0.424193	0.0513014
PUM2	2398.06	1936.73	2413.67	2042.83	1678.71	839.935	0.424185	0.0220933
PIK3C2A	2632.75	2379.69	2792.78	2363	1971.22	1027.85	0.424135	0.0193419
RPRD1B	1309.86	1349.33	1350.03	1045.56	1094.98	730.133	0.423926	0.00275608
NECTIN3	680.003	633.14	742.478	528.028	584.377	319.221	0.423899	0.0122489
GUSBP2	76.2245	92.684	41.3867	26.2439	45.9477	54.3354	0.423777	0.0476876
P2RY1	133.393	86.6655	68.7019	69.284	67.9508	43.0156	0.423492	0.0435507
SORBS1	2172.4	2268.95	1724.17	1683.81	1413.38	1343.67	0.423084	0.00206901
KIF1B	1532.51	1697.2	1455.98	1360.49	1174.58	739.189	0.423062	0.0113359
BDNF-AS	24.0709	30.0922	20.6934	12.5971	12.2959	13.5839	0.423012	0.050118
TRMT10A	63.1861	63.7955	49.6641	46.1893	42.0648	14.7159	0.422826	0.0508673
DLEU2	80.2363	86.6655	78.6348	50.3883	53.0664	52.0715	0.422729	0.0424027
GIGYF2	869.561	953.321	761.516	630.904	670.448	517.319	0.422359	0.00903494
ARHGAP8	79.2334	90.2766	55.4582	44.0898	56.9493	44.1476	0.42146	0.0357742
RALGPS2	745.195	737.861	760.688	715.934	539.077	213.946	0.421408	0.035479
HNRNPH1	2633.76	2496.45	2542.8	2060.67	2149.19	995.018	0.420995	0.0228497
KRTAP5-AS1	64.1891	37.3143	43.8699	16.7961	9.70726	49.8075	0.420844	0.0488204
SPTY2D1OS	26.0768	18.0553	5.79414	4.19903	7.11866	3.39597	0.420511	0.02417
HERC2P9	175.517	255.182	120.849	121.772	149.492	86.0311	0.420328	0.0367776
SETD2	1413.16	1617.76	1344.24	1106.44	1190.76	794.656	0.419993	0.009252
ZNF484	86.2541	85.4618	60.4246	67.1845	42.712	43.0156	0.419879	0.0354639
HECTD4	2416.12	3278.85	2229.09	2060.67	1949.22	1642.52	0.419878	0.004977
SYNJ2	733.159	1000.26	726.751	690.74	606.38	448.267	0.419847	0.00642604
ZNF506	57.1684	55.3696	45.5254	43.04	34.299	16.9798	0.419686	0.0503361
PHF14	518.527	418.883	398.968	285.534	381.819	256.961	0.419573	0.0166592
FOXD4L1	15.0443	3.61106	9.93281	2.09951	2.5886	1.13199	0.419259	0.0148318
SKIL	432.273	323.792	822.768	477.64	346.226	133.575	0.419184	0.0495018
CENPI	113.334	180.553	125.816	100.777	119.076	43.0156	0.419149	0.0447433
BMPR1A	358.055	389.995	366.686	327.524	282.158	144.895	0.41878	0.0256818
TMEM263	413.217	462.216	566.17	457.694	326.811	202.626	0.418587	0.0218418
AFDN	2876.47	3129.59	3042.75	2516.27	2316.8	1627.8	0.4184	0.00629353
PHLPP1	863.543	847.396	767.31	607.809	539.077	656.553	0.418243	0.00076324
JMJD1C	3771.11	4035.97	3729.77	3574.42	2604.78	1747.79	0.418219	0.0207223
CAPN10-DT	35.1034	55.3696	50.4918	18.8956	33.0047	27.1677	0.418102	0.053184
NIM1K	6.01772	27.6848	5.79414	4.19903	3.23575	3.39597	0.417792	0.0206844
PPP4R1L	41.1211	44.5365	33.9371	33.5922	18.1202	22.6398	0.41778	0.0477708
PBRM1	741.183	734.25	658.876	564.769	602.498	299.977	0.417749	0.0200429
IL20RB	10.0295	13.2406	11.5883	4.19903	7.11866	2.26398	0.417472	0.0425045
BAK1P1	10.0295	20.4627	9.10508	2.09951	1.94145	5.65994	0.417278	0.0153814
MEMO1	62.1832	67.4065	81.118	60.8859	33.6518	45.2795	0.417052	0.0383429
H3C2	1572.63	1791.09	674.603	556.371	729.986	1177.27	0.417051	0.0503508
RCOR1	498.468	548.882	558.721	534.326	352.05	199.23	0.416961	0.0275416
SNHG31	81.2393	54.166	60.4246	50.3883	31.0632	38.4876	0.416953	0.0500726
RCAN3	453.335	308.144	490.846	401.007	284.099	122.255	0.416945	0.0420149
ZC3H12B	314.928	293.7	219.35	196.305	168.259	225.266	0.416653	0.00751481
EEF1AKMT2	142.419	102.313	166.375	122.822	99.6612	36.2236	0.416549	0.0464494
FAM126A	506.492	331.014	537.2	413.604	329.4	159.61	0.416493	0.0376516
INTS6	903.662	801.656	2224.12	941.632	857.475	702.965	0.416301	0.0453887
TMEM65	253.747	209.442	298.812	183.708	216.796	118.859	0.416191	0.024216
BTBD7	482.421	459.809	467.67	411.505	359.816	192.438	0.416184	0.0231524
TFEC	2311.81	1732.11	1757.28	1790.89	1328.6	563.73	0.41618	0.0453558
ICE2	565.666	584.992	552.926	449.296	488.599	251.301	0.416142	0.0140714
PCMTD1	496.462	357.495	612.523	463.993	314.515	96.219	0.416118	0.0510374
ZNF12	599.767	517.586	472.636	444.047	381.819	297.713	0.416096	0.00973881
RHOQ	60.1772	51.7586	77.807	35.6917	49.8306	32.8277	0.415868	0.0484592
UBXN2A	287.848	298.515	344.337	258.24	238.152	155.082	0.415794	0.0135647
ZNF34	43.127	67.4065	67.0465	39.8908	34.9462	39.6196	0.41561	0.0440052
PPP4R3B	1400.12	1254.24	1319.41	1151.58	1012.79	546.75	0.415236	0.0248585
ATP6V0D1-DT	107.316	89.0729	59.5969	55.6371	54.3607	59.9954	0.414545	0.0343989
CHASERR	464.368	227.497	457.737	280.285	269.862	233.19	0.41448	0.0272323
ZNF621	343.01	411.661	321.989	305.479	265.332	161.874	0.414359	0.0256571
ATE1	1710.04	1340.91	1486.61	1349.99	1118.28	734.661	0.414358	0.0111741
GOPC	326.963	337.033	352.615	307.579	249.8	148.29	0.413722	0.0189593
LMCD1-AS1	10.0295	27.6848	18.2102	7.3483	9.06011	4.52795	0.413426	0.0360165
ZNF605	81.2393	93.8877	88.5676	74.5328	64.0679	29.4317	0.413023	0.045088
UPF2	711.094	800.452	711.851	625.655	560.433	379.216	0.41288	0.012825
HMG20A	374.102	263.608	368.342	267.688	260.802	179.986	0.412828	0.0133513
ZNF41	145.428	139.628	117.538	100.777	86.0711	95.087	0.412727	0.0169179
MTR	857.526	855.822	778.898	642.451	729.986	379.216	0.412585	0.0130169
TIGD1	208.614	262.404	165.547	172.16	166.965	91.6911	0.412502	0.0273175
RALGAPA2	657.938	825.73	662.187	559.521	570.787	391.668	0.412237	0.00878832
TUBGCP3	446.315	486.29	346.821	349.569	324.223	225.266	0.412083	0.0123961
SLC25A16	815.402	658.417	936.167	723.283	597.32	305.637	0.411636	0.0301797
CACUL1	1160.42	882.303	1266.43	1042.41	768.168	464.115	0.411515	0.0237638
ULK4	64.1891	69.8139	55.4582	40.9405	38.1819	45.2795	0.411425	0.0404116
USP43	86.2541	99.9061	81.9457	49.3386	65.3622	64.5233	0.411414	0.0333193
SPATA5	234.691	223.886	196.173	141.717	183.144	135.839	0.411139	0.0111466
CCAR1	1037.05	1192.85	985.831	728.532	942.252	576.182	0.410585	0.0164432
FAM214A	293.866	311.755	256.598	269.788	179.261	159.61	0.410551	0.014463
UHRF1BP1L	961.833	928.043	813.663	817.761	636.797	442.608	0.410396	0.0155089
AGPS	824.428	694.528	915.474	676.044	691.157	299.977	0.410289	0.0262926
CHD2	1520.48	1522.67	1678.65	1424.52	1140.28	716.549	0.410197	0.0202584
SATB1-AS1	32.0945	16.8516	19.8656	13.6468	11.6487	11.3199	0.410157	0.0545453
TET1	2166.38	1998.12	1962.56	1705.86	1526.63	1207.83	0.410138	0.00305299
EML1	64.1891	83.0545	82.7734	47.2391	59.5379	39.6196	0.410102	0.0468882
SPAST	439.294	374.347	461.048	385.261	298.984	206.022	0.409871	0.0185071
TTC3	3145.26	3018.85	2930.18	2639.09	2327.15	1576.86	0.409748	0.00693908
R3HDM1	549.619	564.53	390.691	350.619	413.529	302.241	0.409324	0.00891762
SLC2A13	22.065	33.7033	20.6934	12.5971	9.70726	16.9798	0.408902	0.051998
CCT8P1	101.298	80.6471	78.6348	69.284	52.4192	36.2236	0.408825	0.0540003
PARD3	1164.43	1290.35	1033.01	951.08	909.247	674.665	0.408758	0.00215514
LINC00562	12.0354	16.8516	19.0379	8.39806	1.2943	0	0.408259	0.0103764
UBP1	823.425	926.84	861.671	749.527	667.86	466.379	0.408246	0.00459991
PPARA	1571.63	1671.92	1719.2	1544.19	1237.35	649.761	0.408027	0.0242452
ARL6	40.1182	14.4443	16.5547	14.6966	11.6487	5.65994	0.407864	0.0466731
BBX	300.886	227.497	336.888	203.653	253.036	135.839	0.407499	0.0270525
ABLIM1	2014.93	1941.55	1965.87	1720.55	1582.93	856.915	0.407334	0.0169484
VHL	554.634	458.605	611.696	447.197	458.183	178.854	0.407263	0.037661
XPO4	479.412	479.068	514.851	393.659	431.65	152.818	0.407244	0.0387622
ZNF594-DT	34.1004	33.7033	28.9707	22.0449	20.0617	13.5839	0.40723	0.0565267
MIR181A1HG	33.0975	18.0553	9.93281	5.24879	7.76581	12.4519	0.406998	0.0403431
RMND5A	2470.28	2116.08	3123.87	2505.77	1808.14	887.479	0.406916	0.0335665
KNTC1	737.171	847.396	556.237	519.63	659.447	232.058	0.406625	0.0415008
TNFAIP3	350.031	251.571	1008.18	334.873	328.753	341.861	0.406591	0.0508343
PRORP	52.1536	64.9991	38.9035	32.5425	39.4762	16.9798	0.406436	0.05685
AAK1	909.679	851.007	988.315	837.706	645.209	432.42	0.406397	0.0215378
RALGAPB	1664.9	1866.92	1991.53	1609.28	1504.63	616.934	0.406325	0.033147
SESN1	245.724	222.682	202.795	181.608	183.791	82.6352	0.406226	0.0370845
SYTL2	2011.93	2551.82	1691.06	1935.75	1358.37	1101.42	0.406181	0.017663
RPGR	123.363	119.165	97.6726	76.6323	89.3068	57.7314	0.406001	0.040862
ZNF623	265.783	308.144	278.946	233.046	209.03	146.027	0.405854	0.0251426
SRGAP2B	26.0768	18.0553	19.8656	11.5473	5.82436	5.65994	0.405723	0.0314277
TNIK	586.728	645.177	552.926	502.834	403.175	388.272	0.40565	0.00323058
APH1B	114.337	134.813	147.337	101.826	104.838	46.4115	0.405446	0.0486184
GAS2	103.304	79.4434	48.8363	37.7913	55.655	54.3354	0.40541	0.0476345
FGD4	1324.9	1058.04	1149.72	1156.83	720.926	595.426	0.405137	0.0196957
NXNL2	16.0473	26.4811	14.0715	9.44781	7.76581	7.92392	0.405137	0.0459094
ZZZ3	424.25	409.254	471.809	372.664	325.517	217.342	0.404835	0.0185729
WDR4	165.487	207.034	105.122	73.483	137.196	103.011	0.404792	0.0406247
HIPK2	1709.03	1782.66	1819.36	1551.54	1383.61	717.681	0.404568	0.0328427
HTATSF1	341.004	346.662	317.85	255.091	278.922	167.534	0.403673	0.020785
ZNF507	519.53	621.103	446.976	445.097	412.882	238.85	0.403507	0.0257015
SS18	278.821	249.163	271.497	220.449	219.384	121.123	0.403254	0.018794
AGTPBP1	68.2009	60.1844	57.9414	39.8908	53.7135	24.9037	0.403251	0.0480356
KIF20B	395.164	399.624	365.859	309.678	311.927	174.326	0.403073	0.0295874
FOXN3	1188.5	916.006	1202.7	1077.05	772.698	406.384	0.40259	0.0328754
MECOM	418.232	452.587	421.317	293.932	386.349	226.398	0.402073	0.0187421
ZNF704	119.352	125.184	163.064	106.025	111.31	61.1274	0.401972	0.0311738
GRIK4	166.49	284.07	170.513	55.6371	158.552	179.986	0.401964	0.0503602
ELK4	529.56	487.494	504.918	428.301	383.761	245.642	0.401566	0.0245767
RPGRIP1L	199.588	174.535	164.719	127.021	157.258	91.6911	0.401408	0.0193513
PTK2	1414.17	1461.28	1297.89	1168.38	1050.33	804.844	0.400975	0.00599317
EFHC1	329.972	339.44	202.795	241.444	210.324	143.763	0.400578	0.0327359
CBLB	575.696	660.825	687.847	525.928	438.121	422.232	0.400406	0.00840808
ALG13	221.653	237.127	177.135	171.11	166.318	91.6911	0.400335	0.0362753
AHI1-DT	28.0827	21.6664	28.9707	13.6468	16.1788	12.4519	0.399868	0.0587249
CENPA	78.2304	104.721	96.8449	55.6371	82.8353	28.2997	0.39977	0.0584529
FHIP2A	317.936	270.83	302.951	281.335	220.031	103.011	0.399385	0.0372897
MSH3	586.728	560.919	472.636	445.097	372.759	346.388	0.399377	0.0103603
KIAA1217	3016.89	3525.6	2738.14	2205.54	2302.56	2234.55	0.399201	0.00605419
SRGAP3	133.393	123.98	112.572	112.324	44.0063	70.1833	0.399109	0.0575486
COBLL1	1343.96	1357.76	1237.46	1102.25	935.78	836.54	0.399026	0.00267762
INVS	370.09	392.402	230.938	242.494	234.269	227.53	0.398757	0.0159345
ELF2	390.149	427.309	383.241	300.231	295.748	276.205	0.398371	0.00554652
RNF38	445.312	463.42	562.859	455.595	381.172	172.062	0.398314	0.0331359
LINC00574	214.632	261.2	137.404	137.518	143.02	138.103	0.398228	0.0336675
BRI3BP	1117.29	946.099	1303.68	957.379	929.956	477.699	0.398033	0.022236
RDX	1632.81	1326.46	1775.49	1461.26	1208.23	553.542	0.398	0.0370034
CCDC186	761.242	683.695	840.978	714.885	548.784	255.829	0.39795	0.0438005
SBF2-AS1	169.499	132.406	128.299	118.623	105.486	65.6553	0.397754	0.0389061
TMEM131	2000.89	2150.99	1968.35	1694.31	1569.99	1224.81	0.397289	0.00272908
ZNF137P	65.192	73.425	73.6683	55.6371	47.8892	29.4317	0.397155	0.0563142
LINC00858	140.414	168.516	102.639	80.8313	114.546	81.5032	0.3971	0.0383403
RIC1	330.975	309.348	283.913	293.932	218.737	138.103	0.397061	0.0211872
CCSER2	586.728	609.066	650.599	546.924	456.241	320.353	0.396811	0.0129625
TMEM50B	188.555	229.904	187.068	178.459	144.315	81.5032	0.39679	0.0429716
DPY19L3	426.255	412.865	400.623	374.763	326.164	126.783	0.396038	0.0437861
NUDT16-DT	76.2245	49.3512	59.5969	48.2888	34.299	24.9037	0.395997	0.0601558
ERMAP	221.653	234.719	206.934	158.513	150.786	160.742	0.395681	0.0197957
RALGPS2-AS1	30.0886	43.3328	22.3488	15.7464	12.2959	23.7718	0.395355	0.0575312
PHF20	911.685	959.339	973.415	746.377	798.584	508.263	0.395344	0.00888669
TIAM2	309.913	294.904	292.19	228.847	183.791	216.21	0.395176	0.0266801
CLUAP1	96.2836	93.8877	82.7734	58.7864	64.0679	65.6553	0.39414	0.0322581
ECHDC2	136.402	172.127	107.605	101.826	78.9524	107.539	0.393936	0.0321969
SLC35F5	3234.53	2448.3	4080.73	3004.41	1744.07	624.858	0.393858	0.0585777
TAS2R20	38.1123	16.8516	28.9707	18.8956	14.2373	14.7159	0.393776	0.0609865
ENAH	1418.18	1392.67	1541.24	1200.92	1232.82	707.493	0.393437	0.0108687
TOPBP1	775.284	766.749	549.616	539.575	607.028	340.729	0.393361	0.0179575
ZNF252P	305.901	331.014	297.157	291.833	234.269	115.463	0.393161	0.0348914
DNM1	133.393	116.758	82.7734	45.1396	68.598	100.747	0.392992	0.053552
BIRC3	66.195	78.2397	484.225	89.2294	48.5363	9.05591	0.392916	0.011876
LINC00886	121.357	92.684	87.7398	77.682	64.7151	64.5233	0.392878	0.0372009
LTB4R2	76.2245	93.8877	75.3238	49.3386	69.2452	44.1476	0.392489	0.0439947
LINC02542	132.39	152.868	105.122	104.976	73.7752	92.8231	0.392486	0.0319665
HSP90AB4P	11.0325	2.40738	11.5883	2.09951	0.647151	1.13199	0.392044	0.00959913
RHOBTB3	1960.78	1626.18	1853.3	1692.21	1324.07	869.367	0.392033	0.0183784
BTAF1	1144.37	1283.13	1106.68	1015.12	943.546	474.303	0.392012	0.035774
KLF3P1	31.0916	12.0369	16.5547	7.3483	7.11866	13.5839	0.391907	0.0496068
MGAT5	1112.28	1109.8	1183.66	1080.2	785.641	594.294	0.391778	0.0129042
SETDB2	277.818	185.368	189.551	148.016	166.965	125.651	0.391409	0.0430882
MAP3K4	666.964	702.954	473.464	451.396	469.832	419.968	0.391328	0.00836604
AOPEP	312.922	374.347	240.043	205.752	187.674	269.413	0.39129	0.0181964
SSX2IP	149.44	142.035	166.375	138.568	114.546	56.5994	0.39111	0.0433511
AKAP6	121.357	149.257	118.366	109.175	85.4239	72.4473	0.390988	0.0370273
SEMA3C	556.64	485.086	608.385	508.082	375.348	271.677	0.390878	0.0296557
EIF4EBP2	8961.39	7922.67	10783.7	8822.16	6749.14	3890.64	0.390581	0.0272829
LINC02021	79.2334	122.776	100.156	72.4332	70.5395	66.7873	0.390568	0.0309705
TRMT2B	416.226	444.161	331.094	275.036	345.579	234.322	0.390239	0.0129213
TRDMT1	83.2452	55.3696	93.534	60.8859	64.0679	26.0357	0.390116	0.0546331
ZKSCAN8	488.439	377.958	461.876	317.027	402.528	218.474	0.390074	0.023876
RPP14	106.313	91.4803	127.471	91.3289	83.4825	26.0357	0.39007	0.0602353
CASC19	572.687	510.364	382.413	248.792	506.072	203.758	0.389544	0.0527256
SPOPL-DT	40.1182	46.9438	25.6598	17.8459	12.943	31.6957	0.389394	0.0597744
ACAP2	1054.1	903.97	1095.09	1002.52	695.04	412.044	0.389111	0.0347928
NRIP1	874.576	658.417	1003.21	844.005	574.67	304.505	0.388872	0.042253
RREB1	3394	4082.91	3859.72	3029.6	2851.99	2534.52	0.388862	0.0019566
GAS8	537.583	690.917	341.027	282.385	344.284	467.511	0.388854	0.0315757
TRIM37	446.315	381.569	384.069	304.43	323.575	250.169	0.388823	0.0108156
TLN2	1874.52	2471.17	1613.25	1231.37	1713.66	1399.14	0.38871	0.00851972
CDK13	1517.47	1454.05	1427.84	977.324	1024.44	1253.11	0.388665	0.00293118
BACE1-AS	357.052	321.385	407.245	315.977	303.514	109.803	0.388467	0.0468772
LINC00964	5.01477	9.6295	2.4832	0	0.647151	0	0.388337	0.00490314
PRKD3	378.114	376.754	372.48	327.524	308.691	157.346	0.388286	0.0257888
ZDHHC20	803.366	702.954	941.962	789.417	610.263	206.022	0.388074	0.0542021
STK4	754.221	852.211	790.486	667.646	676.273	330.541	0.387952	0.0306411
FMNL2	716.109	852.211	595.141	556.371	607.028	386.008	0.387928	0.0171475
ZNF564	70.2068	37.3143	63.7355	53.5376	27.8275	16.9798	0.387716	0.0638652
UPRT	144.425	137.22	144.853	108.125	121.664	57.7314	0.38765	0.0447874
SEH1L	430.267	447.772	451.115	370.564	387.643	146.027	0.387557	0.0425683
TMEM260	411.211	400.828	413.039	356.917	330.694	166.402	0.38754	0.0325179
RBM41	345.016	368.328	306.262	250.892	264.685	224.134	0.387296	0.00990554
SPAG9	2766.15	2581.91	2507.21	2567.71	1691.01	1375.37	0.387266	0.0188588
RANBP2	1848.44	1822.38	1907.1	1590.38	1505.92	759.564	0.387229	0.0352555
KIF5B	4159.25	3860.23	4148.6	3564.98	3304.35	1777.22	0.387109	0.0248236
MGAT4A	2553.52	2170.25	2570.94	2535.16	1617.88	730.133	0.387053	0.0495034
BCAT1	78.2304	68.6102	85.2566	55.6371	62.7736	20.3758	0.386457	0.0639701
WDPCP	110.325	169.72	139.059	95.5279	113.899	83.7672	0.38642	0.0276201
RNASEH2B	325.96	276.848	215.211	199.454	221.973	161.874	0.3863	0.0192058
PDCD4-AS1	43.127	42.1291	50.4918	24.1444	39.4762	18.1118	0.386219	0.0641265
PDXDC2P	40.1182	22.8701	25.6598	14.6966	18.7674	14.7159	0.386097	0.0631192
PLEKHA5	974.871	990.635	727.578	719.084	614.146	653.157	0.386	0.00395709
NRSN2-AS1	134.396	167.313	153.959	122.822	122.312	74.7112	0.385957	0.0270089
ATG2B	512.51	511.567	552.099	502.834	353.992	262.621	0.385797	0.024756
ZNF204P	189.558	180.553	185.412	169.011	121.664	103.011	0.385642	0.028172
ENOSF1	1891.57	2306.27	1234.15	1269.16	1300.13	1306.31	0.385631	0.0228093
USP31	354.043	381.569	330.266	287.633	298.984	173.194	0.385625	0.0206382
SUCLG2-DT	142.419	120.369	111.744	100.777	82.8353	81.5032	0.385533	0.027815
FCF1	290.857	281.663	379.93	271.887	266.626	122.255	0.385051	0.0365383
PIAS1	669.973	662.028	639.839	538.525	577.906	273.941	0.384416	0.0283179
CBWD5	33.0975	37.3143	33.9371	23.0947	24.5917	14.7159	0.383904	0.0649189
PPP2R3A	727.142	771.564	786.348	706.487	548.784	395.064	0.383807	0.0168308
CHD7	1441.25	1539.52	1227.53	1020.36	1215.35	772.016	0.38362	0.0224714
DDHD2	445.312	461.012	577.759	479.739	363.052	161.874	0.383523	0.0465875
IPMK	2076.11	1599.7	1902.96	2048.08	1099.51	598.822	0.383489	0.0501614
CASD1	168.496	182.961	206.934	195.255	110.663	46.4115	0.383387	0.0634019
C21orf91	59.1743	93.8877	79.4625	78.7318	37.5348	33.9597	0.382989	0.0595988
NBPF12	152.449	175.738	87.7398	100.777	75.0695	101.879	0.382387	0.0548024
SP3	1677.94	1663.5	1662.92	1625.02	1187.52	775.412	0.38221	0.0216354
CECR3	16.0473	38.518	23.1766	11.5473	16.8259	4.52795	0.382088	0.0485175
NXPE3	66.195	67.4065	58.7691	49.3386	43.3591	36.2236	0.381841	0.0510596
NCBP3	382.126	493.512	519.817	426.201	350.756	179.986	0.381796	0.0444267
APPBP2	540.592	446.568	528.922	488.137	364.346	189.042	0.381778	0.0438234
NDUFAF8	55.1625	49.3512	65.391	24.1444	30.4161	52.0715	0.381704	0.0642292
ASPM	780.298	902.766	595.141	609.909	614.146	365.632	0.381665	0.0367575
PDGFA-DT	41.1211	75.8323	36.4203	14.6966	22.0031	43.0156	0.381523	0.0596219
GPR21	8.02363	15.6479	13.2437	3.14927	2.5886	0	0.381266	0.00916418
ZBTB25	469.383	381.569	317.85	312.828	325.517	186.778	0.381195	0.0298228
ACBD6	530.563	621.103	443.666	322.275	404.469	434.684	0.380853	0.0128986
NSD1	1033.04	1168.78	966.794	794.666	911.189	622.594	0.380628	0.00664238
GAB1	951.803	908.784	1118.27	924.836	774.64	407.516	0.380259	0.0311004
TEAD1	944.783	763.138	963.483	814.612	730.633	229.794	0.380039	0.0556934
CENPQ	75.2216	71.0176	62.0801	55.6371	47.8892	35.0916	0.379992	0.054657
AEBP2	799.354	766.749	902.23	736.93	598.615	470.907	0.379753	0.0117912
GOSR2	807.378	724.62	828.562	639.302	570.787	534.299	0.379584	0.00688934
C18orf25	196.579	131.202	166.375	161.663	114.546	50.9395	0.379231	0.0596018
FAM102B	92.2718	63.7955	91.0508	65.0849	68.598	23.7718	0.37904	0.0637583
TMOD3	1002.95	899.155	1176.21	996.22	767.521	376.952	0.378877	0.0384097
TMEM9B-AS1	108.319	95.0913	107.605	87.1298	64.0679	69.0513	0.378855	0.0353969
KANSL1	1736.11	1582.85	1735.76	1325.84	1350.6	1104.82	0.378792	0.00187367
TAFA2	33.0975	15.6479	28.9707	12.5971	12.943	5.65994	0.378703	0.0434095
SH3PXD2A	1100.24	1173.6	1080.19	942.682	835.472	730.133	0.378483	0.00194702
CPEB2	32.0945	44.5365	55.4582	32.5425	29.1218	14.7159	0.378324	0.0679034
ZFYVE16	884.606	838.97	852.566	758.974	669.154	362.236	0.37824	0.0410715
ZNF37BP	268.792	316.57	232.593	150.115	249.153	178.854	0.37806	0.0291616
ZNF808	469.383	367.125	375.791	351.669	284.099	219.606	0.37766	0.0340439
CCNY-AS1	29.0857	20.4627	32.2816	22.0449	16.1788	4.52795	0.377576	0.0635947
NSRP1	168.496	127.591	112.572	106.025	99.0141	81.5032	0.377301	0.0366147
RB1CC1	1004.96	1035.17	991.626	1018.26	680.803	421.1	0.377185	0.0400113
REV1	577.702	658.417	528.094	432.5	497.659	348.652	0.376987	0.0164161
TTBK2	214.632	193.794	218.522	199.454	155.963	62.2594	0.37674	0.0564081
GCNA	24.0709	18.0553	12.416	7.3483	7.11866	5.65994	0.376476	0.0380949
SOD2	1721.07	1401.09	2954.18	1830.78	1460.62	892.007	0.376383	0.0472605
LINC02609	112.331	109.536	86.9121	80.8313	47.8892	86.0311	0.376336	0.0472123
MARF1	697.053	805.267	706.057	695.989	540.371	332.805	0.376274	0.0306858
RNF146	250.739	204.627	252.459	222.549	165.671	105.275	0.376125	0.0428465
NAA30	615.814	504.345	694.469	589.964	442.004	219.606	0.376031	0.0460546
SDHAP1	472.391	512.771	283.913	305.479	273.098	301.109	0.375855	0.043496
KIDINS220	847.496	931.654	848.428	818.811	598.615	423.364	0.375684	0.0400044
LUC7L2	330.975	375.551	317.85	252.991	277.628	224.134	0.375244	0.00780472
ETNK1	1343.96	1202.48	1733.28	1433.97	973.962	442.608	0.375132	0.0585355
PSMA3-AS1	614.811	568.141	527.267	500.734	434.885	277.337	0.374819	0.0332858
NDUFV2	92.2718	73.425	58.7691	71.3835	42.712	27.1677	0.374628	0.0667036
KANSL1L	137.405	158.887	320.333	122.822	177.967	93.955	0.374605	0.0654124
MMP25-AS1	148.437	181.757	152.303	99.7269	111.957	133.575	0.374592	0.0290498
SMARCE1	191.564	166.109	134.093	130.17	120.37	99.615	0.374415	0.0298406
TUG1	2520.42	2485.62	2736.49	2374.55	2144.01	850.123	0.374376	0.0469201
MAPKAPK5	750.21	798.045	672.948	518.58	559.138	562.598	0.374348	0.00972059
NUDT4	1363.01	1267.48	1512.27	1245.01	1132.51	545.618	0.374343	0.0371388
CAND1	2182.43	1848.86	2314.34	2011.33	1633.41	762.96	0.374311	0.0423758
ELF3-AS1	411.211	345.458	299.64	279.235	270.509	226.398	0.374197	0.0113251
PDE7A	231.682	245.552	206.106	173.21	193.498	117.727	0.373987	0.0310644
UBE3A	1903.61	1864.51	2112.38	1850.72	1486.51	897.667	0.373869	0.0264581
UBA6	550.622	678.88	647.288	587.864	486.01	174.326	0.373867	0.0583833
TIMD4	74.2186	67.4065	47.1809	36.7415	38.1819	45.2795	0.373792	0.0664834
PNISR	1829.39	1881.36	1316.1	1240.81	1116.98	1186.32	0.373775	0.0386941
HNRNPA3	1488.38	1378.22	1936.9	1311.15	1415.97	664.477	0.373721	0.036931
AFG3L1P	224.662	252.774	161.408	128.07	188.321	131.311	0.37356	0.036672
DOCK1	1049.09	1188.04	1017.29	868.149	902.776	655.421	0.373485	0.00401537
PAXBP1-AS1	24.0709	62.5918	29.7984	23.0947	29.1218	11.3199	0.373454	0.0681091
FAIM	51.1507	79.4434	62.0801	34.642	50.4778	43.0156	0.373404	0.0562419
RALGAPA1P1	27.0798	34.9069	18.2102	22.0449	11.0016	3.39597	0.373276	0.0529449
PPIAP30	13.0384	20.4627	9.93281	2.09951	1.2943	3.39597	0.373216	0.00716912
ZBTB1	543.601	587.4	571.137	522.779	431.003	287.525	0.3728	0.0181076
SLC35A3	464.368	334.625	543.821	457.694	291.218	170.93	0.372794	0.05131
TBC1D2B	888.617	919.618	720.957	640.352	672.39	564.862	0.372757	0.00606
DNAJC13	1438.24	1576.83	1364.93	1297.5	1179.11	676.929	0.372703	0.0264649
NCOA1	1540.54	1366.19	1556.14	1375.18	1099.51	796.92	0.372231	0.0153521
SFMBT1	503.483	527.215	541.338	420.953	408.999	346.388	0.372065	0.00345189
USP46	227.671	209.442	259.081	191.056	196.734	107.539	0.371927	0.0329391
SEM1	121.357	105.925	123.332	91.3289	99.6612	52.0715	0.371911	0.0432545
RBMS2	950.8	836.563	1055.36	913.289	699.57	395.064	0.371549	0.037829
CCDC187	67.1979	98.7024	46.3531	35.6917	40.7705	62.2594	0.371503	0.0629929
GAN	598.764	674.065	786.348	651.899	508.013	210.55	0.371097	0.0608825
CAMKK1	29.0857	31.2959	28.9707	17.8459	23.9446	7.92392	0.371082	0.070954
MMP24OS	1055.11	1005.08	1213.46	663.447	668.507	1055.01	0.371075	0.0209494
PDE4DIPP2	178.526	160.09	94.3617	80.8313	88.6597	112.067	0.370436	0.0658051
FIGNL1	175.517	136.017	103.467	58.7864	144.315	48.6755	0.370044	0.0699931
RSKR	82.2422	125.184	100.984	70.3337	72.4809	54.3354	0.369958	0.0675457
ARHGEF38	125.369	107.128	91.0508	76.6323	80.2467	49.8075	0.369854	0.0680767
CTC-338M12.4	251.741	293.7	211.072	156.414	192.851	198.098	0.36984	0.0229503
ZNF197	238.703	280.459	194.518	200.504	185.732	126.783	0.369809	0.0267855
KIF13A	687.024	721.009	562.859	580.516	482.127	375.82	0.369681	0.0197477
TLK2	455.341	475.457	479.258	387.36	368.876	276.205	0.369593	0.0154729
SENP1	450.326	491.105	562.032	471.341	391.526	200.362	0.369363	0.0391583
DENND11	1293.81	1222.95	1322.72	1173.63	1013.44	577.314	0.368898	0.029447
MFSD8	274.809	223.886	193.69	184.757	190.91	109.803	0.368853	0.0433018
TMEM135	1084.19	872.674	1133.17	982.573	807.644	297.713	0.368632	0.0587796
PPFIBP1	624.84	605.455	480.086	483.938	436.18	313.561	0.36859	0.0277671
BMT2	125.369	142.035	168.03	145.916	89.954	48.6755	0.368513	0.0661396
SORL1-AS1	32.0945	37.3143	16.5547	15.7464	15.5316	4.52795	0.368483	0.0482524
DCBLD1	271.801	241.941	232.593	201.553	185.732	156.214	0.368455	0.0217689
SUZ12	1006.97	976.191	1010.66	908.04	785.641	474.303	0.368361	0.0252236
UBXN2B	327.966	217.868	314.539	257.191	230.386	106.407	0.368328	0.0501051
FSIP2-AS1	10.0295	8.42582	9.93281	1.04976	3.23575	4.52795	0.368322	0.0315651
SLC26A2	13178.8	11171.4	14185.7	13365.5	8482.85	3565.76	0.368196	0.0650283
NEK7	891.626	527.215	816.146	814.612	443.946	199.23	0.368028	0.0668015
SEPTIN7P2	174.514	156.479	148.164	113.374	107.427	131.311	0.367767	0.0200063
PPP1R3F	86.2541	127.591	68.7019	45.1396	37.5348	99.615	0.367746	0.0672455
PRRT1B	22.065	43.3328	25.6598	13.6468	14.2373	21.5078	0.36771	0.0671918
SLX4IP	125.369	188.979	183.757	133.319	148.845	40.7516	0.367497	0.0671795
DCUN1D1	807.378	794.434	876.571	878.647	535.194	208.286	0.367376	0.065169
AUTS2	1157.41	1327.67	1401.35	997.269	904.717	973.51	0.367161	0.0133741
KMT5AP3	24.0709	10.8332	5.79414	3.14927	1.94145	2.26398	0.366948	0.0105429
TMEM231P1	30.0886	20.4627	14.0715	12.5971	7.11866	13.5839	0.366879	0.0621052
TBC1D19	87.257	96.295	67.8742	81.8811	44.0063	37.3556	0.366677	0.0680102
PANK2	413.217	377.958	432.077	314.927	273.745	323.749	0.366632	0.0105558
SLC44A5	386.137	405.643	353.443	380.012	253.036	150.554	0.366614	0.0584071
DARS1-AS1	137.405	185.368	120.849	76.6323	107.427	118.859	0.366588	0.0555962
TFDP1	488.439	653.603	417.178	356.917	516.426	212.814	0.36658	0.0467247
SIRT5	451.329	394.81	329.438	335.922	289.924	237.718	0.366579	0.0176442
LPAR1	189.558	146.85	189.551	117.573	166.318	81.5032	0.366492	0.0483215
ACTG1P25	168.496	123.98	158.097	121.772	106.133	100.747	0.366232	0.0261503
ACER3	363.069	388.791	427.939	343.271	328.106	136.971	0.366138	0.0561375
ANKRD46	226.668	198.608	191.207	192.106	153.375	73.5793	0.365785	0.0584926
ZMAT3	110.325	92.684	117.538	69.284	93.1897	40.7516	0.36572	0.0716913
STXBP5-AS1	15.0443	10.8332	6.62187	2.09951	0	1.13199	0.365535	0.0041534
YEATS2	1461.3	1621.37	1093.44	963.677	1159.69	979.17	0.365358	0.0104962
FARP1	1129.33	1310.82	1167.11	1028.76	908.6	757.3	0.365114	0.00790216
SNX16	45.1329	96.295	48.0086	60.8859	33.0047	13.5839	0.365025	0.0712628
MAP3K2	960.83	889.525	1085.16	1025.61	640.032	387.14	0.364842	0.0506431
RPL32P3	252.744	332.218	216.866	195.255	193.498	198.098	0.364495	0.0210215
RASA1	572.687	575.363	533.061	528.028	407.058	270.545	0.363867	0.0353823
FAR1	641.891	547.678	602.591	576.317	465.302	191.306	0.36371	0.0575908
NAPEPLD	378.114	282.867	283.913	298.131	214.207	136.971	0.363153	0.0575484
ING2	65.192	117.961	60.4246	45.1396	48.5363	67.9193	0.362577	0.065961
TPCN2	542.598	688.509	497.468	424.102	421.295	446.003	0.361782	0.0092292
GABRE	624.84	707.768	635.7	592.063	440.71	396.196	0.361735	0.0311188
ZNF346-IT1	13.0384	18.0553	12.416	5.24879	9.70726	1.13199	0.361495	0.0469865
CEP135	118.349	91.4803	73.6683	67.1845	75.0695	44.1476	0.361355	0.0683257
LIN52	158.467	127.591	228.455	120.722	169.554	48.6755	0.361255	0.0687659
ASB3	95.2806	120.369	109.261	107.075	75.0695	31.6957	0.361187	0.0689631
PTBP3	2267.68	1798.31	2978.19	2483.73	1574.52	635.046	0.361093	0.0681846
RBMS1	264.78	235.923	259.909	214.15	206.441	130.179	0.360996	0.0309704
B4GALT6	186.549	198.608	228.455	173.21	172.789	81.5032	0.360864	0.0525022
ZNF440	193.57	149.257	179.618	113.374	132.666	125.651	0.36044	0.0441308
KLHL15	190.561	213.053	413.039	265.589	181.202	92.8231	0.360268	0.0696075
UBE2V1	159.47	154.072	131.61	113.374	111.957	84.8991	0.360213	0.0528292
ITSN2	700.062	683.695	638.183	629.854	497.012	345.257	0.360181	0.0308091
NIPBL	2395.05	2656.54	2496.45	2152	1952.45	1536.11	0.360134	0.0126847
ZNF107	262.774	228.701	230.938	182.658	202.558	126.783	0.360112	0.0450501
PHACTR2	913.691	846.193	847.6	841.905	605.733	462.983	0.36006	0.0255437
HERC2	2095.17	2708.3	2049.47	1713.2	2026.23	1352.73	0.359959	0.0146856
STX17	813.396	717.398	677.914	703.337	556.55	309.033	0.359742	0.0443048
TULP4	2943.67	3070.61	3445.86	2950.87	2483.12	1398.01	0.358882	0.0363507
SVIL-AS1	522.539	479.068	419.661	444.047	339.107	241.114	0.358615	0.038277
NSMAF	279.824	234.719	225.144	182.658	224.561	123.387	0.358311	0.0365603
UGT1A8	9.02659	14.4443	1.65547	0	0	0	0.358265	0.00028701
STAG1	503.483	459.809	437.044	393.659	399.939	191.306	0.357984	0.0501531
STOX2	7.02068	6.01844	3.31094	0	0.647151	0	0.357656	0.00558343
CCNG2	592.746	498.327	591.83	589.964	392.821	190.174	0.357523	0.0575815
FER1L4	309.913	376.754	226.799	197.354	162.435	284.129	0.357368	0.0529864
MALT1	402.185	341.847	348.476	381.062	242.682	150.554	0.357195	0.048697
ANK3	2406.09	2620.43	2474.93	2189.79	1751.84	1615.35	0.357094	0.0204232
SOAT1	261.771	264.811	391.518	292.882	238.152	79.2392	0.357063	0.0696394
ACTBP4	30.0886	45.7401	12.416	0	4.53006	21.5078	0.357024	0.0233592
CUL5	837.467	905.173	1061.98	895.443	729.986	354.312	0.356489	0.052047
TJP2	211.623	233.515	186.24	141.717	156.611	164.138	0.356423	0.0277438
GARNL3	119.352	120.369	95.1894	90.2791	83.4825	64.5233	0.356298	0.0442278
H2BU1	56.1654	71.0176	42.2144	31.4927	49.8306	27.1677	0.35623	0.0740867
WAPL	985.904	952.117	1128.2	954.229	821.235	396.196	0.355826	0.0498989
METTL16	851.508	764.342	886.503	729.581	691.157	435.816	0.355504	0.0195036
OTUD1	300.886	208.238	330.266	247.743	200.617	160.742	0.355171	0.03868
SLC9B2	118.349	99.9061	129.127	81.8811	95.1312	65.6553	0.355091	0.0554942
LRRFIP2	504.486	521.197	505.746	457.694	333.283	362.236	0.355062	0.0108045
CDYL2	10.0295	19.259	11.5883	6.29854	4.53006	4.52795	0.355003	0.0426485
NSL1	693.041	651.195	612.523	601.511	513.191	315.825	0.354913	0.0308346
PPM1A	945.786	729.435	1004.87	884.945	650.387	378.084	0.354836	0.0452852
ADGRA3	635.873	623.51	723.44	522.779	612.205	319.221	0.35469	0.0281987
FRMD5	39.1152	58.9807	36.4203	29.3932	25.886	24.9037	0.354572	0.0776652
MAP3K5	219.647	266.015	199.484	215.2	126.842	150.554	0.354551	0.0440305
PDE3B	700.062	784.804	705.23	561.62	561.727	511.659	0.354548	0.0147037
SERAC1	69.2038	69.8139	79.4625	61.9357	51.1249	32.8277	0.354522	0.0709079
POLR2J2	13.0384	37.3143	5.79414	2.09951	5.82436	9.05591	0.354265	0.0280608
OPA1	1556.58	1337.3	1263.12	1369.93	1038.03	554.674	0.354169	0.050728
MTBP	78.2304	61.3881	45.5254	43.04	45.3006	20.3758	0.354155	0.0784286
RSBN1L	633.867	630.732	547.96	540.625	418.06	376.952	0.353939	0.0264236
SLC25A36	1682.96	1386.65	1864.06	1655.47	1205	461.851	0.35382	0.0689346
PLEKHA1	1190.51	1019.52	1022.25	1087.55	770.757	386.008	0.353649	0.0598895
PCDHGC3	18.0532	28.8885	8.27734	2.09951	4.53006	3.39597	0.353521	0.0108065
ARHGEF7	963.839	1130.26	815.318	771.572	792.113	625.99	0.35348	0.00932821
INPP4A	376.108	428.513	219.35	205.752	258.213	276.205	0.353232	0.0382866
PARN	350.031	376.754	365.859	305.479	273.745	227.53	0.353136	0.0268445
FRMD6-AS1	49.1448	52.9623	35.5926	25.1942	27.8275	30.5637	0.35265	0.0791601
GFI1	20.0591	16.8516	19.8656	10.4976	11.6487	3.39597	0.352537	0.0605098
PRKG2	88.26	92.684	78.6348	74.5328	62.7736	38.4876	0.352369	0.06852
TYW5	348.025	278.052	233.421	267.688	217.443	121.123	0.352364	0.0550043
TGIF2	793.337	735.453	1030.53	666.596	791.466	400.724	0.352361	0.0394989
CRYBB2P1	242.715	278.052	155.614	144.866	135.902	202.626	0.352275	0.0493271
ROS1	38.1123	38.518	18.2102	8.39806	21.356	4.52795	0.352146	0.0413245
NAA15	614.811	468.235	561.204	427.251	521.604	212.814	0.352021	0.0544655
CCDC162P	523.542	593.418	357.581	340.121	350.756	365.632	0.351737	0.0494036
GTF2A1	263.777	231.108	441.182	290.783	238.152	57.7314	0.351693	0.0795443
HEG1	288.851	274.441	382.413	305.479	212.913	152.818	0.351598	0.054387
RASA4	21.062	16.8516	21.5211	11.5473	5.17721	14.7159	0.351534	0.0670744
MMAA	43.127	67.4065	60.4246	37.7913	41.4177	32.8277	0.351531	0.0758034
ZMYM5	246.727	252.774	255.77	231.996	178.614	151.686	0.351386	0.0207884
SPPL2A	516.521	396.013	673.776	526.978	363.699	150.554	0.351294	0.0745978
NEURL1B	183.541	226.293	191.207	131.22	182.497	105.275	0.351128	0.0581678
LINC00540	44.13	46.9438	46.3531	36.7415	27.1803	23.7718	0.35104	0.0788469
FBXO28	573.69	521.197	697.78	587.864	471.126	181.118	0.351009	0.0662316
NCKAP1	3122.2	2551.82	3018.75	3019.1	2001.64	1159.16	0.350855	0.0480793
FBXO22	520.533	398.421	419.661	356.917	370.17	252.433	0.35081	0.0340259
PAG1	3459.19	2888.85	3325.84	3451.6	1972.52	1300.65	0.350713	0.064131
ZNF532	228.674	205.831	163.891	102.876	183.144	132.443	0.350697	0.0585039
ATXN2	965.845	958.136	960.999	773.671	662.683	725.605	0.350491	0.0152257
RUFY3	229.676	256.386	198.656	173.21	195.44	127.915	0.350444	0.0372367
SLC30A6	323.954	281.663	378.275	319.126	258.86	88.2951	0.350421	0.0717971
PRKAR2A-AS1	28.0827	40.9254	24.0043	15.7464	22.0031	16.9798	0.350217	0.0797161
PPP1R21	261.771	269.626	191.207	201.553	169.554	149.422	0.350094	0.0456719
PTCH1	353.04	303.329	349.304	281.335	284.099	175.458	0.349796	0.0289724
CSNK1G1	243.718	258.793	328.61	228.847	254.33	106.407	0.349625	0.0540379
ITCH	2423.14	2704.69	2524.59	2348.31	2038.53	1219.15	0.349462	0.0335837
PANK1	455.341	451.383	511.54	452.445	324.87	282.997	0.349445	0.0203587
FAM91A1	721.124	509.16	896.436	640.352	563.668	302.241	0.349168	0.0558765
UGT8	913.691	855.822	926.235	840.856	719.632	381.48	0.3491	0.0456901
BLZF2P	19.0561	25.2774	12.416	3.14927	7.11866	4.52795	0.348767	0.0229402
RBM26	746.198	838.97	648.116	602.561	644.562	404.12	0.34872	0.0291422
MAILR	55.1625	64.9991	65.391	54.5874	25.2389	43.0156	0.348367	0.0789565
JRKL	363.069	370.736	422.144	357.967	304.808	173.194	0.348209	0.0444217
PSME4	912.688	1050.82	972.588	820.91	843.885	418.836	0.348176	0.0589007
NBPF9	198.585	244.349	150.648	145.916	154.669	133.575	0.348122	0.032657
IFT81	111.328	115.554	86.9121	66.1347	75.7167	82.6352	0.348055	0.050547
CCDC6	2642.78	2631.26	2503.9	2551.96	1966.04	1148.97	0.347849	0.0404283
KAT7	2014.93	2034.23	2142.18	1817.13	1733.07	1139.91	0.347838	0.013338
C18orf32	26.0768	32.4996	31.4539	30.443	14.2373	6.79193	0.347761	0.0783981
PLEKHG1	155.458	209.442	167.202	131.22	143.668	116.595	0.347555	0.0282435
SPIN3	180.532	157.683	162.236	136.468	139.137	66.7873	0.347476	0.0700767
PDC-AS1	14.0414	9.6295	26.4875	7.3483	10.3544	2.26398	0.347465	0.0515523
TECTA	26.0768	12.0369	4.13867	4.19903	5.82436	3.39597	0.347313	0.0353371
IRF1-AS1	34.1004	33.7033	19.8656	5.24879	22.6503	19.2438	0.346861	0.0773966
FAM126B	389.146	290.089	461.048	424.102	198.675	71.3153	0.34654	0.0802595
ATAD2	441.3	461.012	501.607	357.967	442.651	165.27	0.346431	0.069969
FAM199X	472.391	381.569	517.334	434.599	366.287	167.534	0.346317	0.0613052
SDCCAG8	178.526	227.497	161.408	131.22	139.785	148.29	0.346279	0.028944
PPP4R3B-DT	36.1063	34.9069	17.3824	12.5971	18.1202	13.5839	0.346083	0.0696803
EPC2	523.542	442.957	446.976	408.356	377.936	253.565	0.345933	0.0348319
RPS6KA3	2523.43	2129.32	3005.5	2492.12	1997.11	827.484	0.345202	0.0672788
RNGTT	166.49	166.109	186.24	133.319	163.082	71.3153	0.345156	0.0585731
TIRAP	253.747	209.442	251.631	180.558	212.913	132.443	0.345132	0.033464
GTF2IRD2	26.0768	21.6664	11.5883	7.3483	2.5886	11.3199	0.345057	0.0359856
TENT4A	555.637	504.345	553.754	456.644	438.121	302.241	0.344957	0.0296815
PIK3CB	1025.02	900.359	961.827	992.021	678.214	384.876	0.344775	0.0548622
LINC01322	72.2127	42.1291	52.975	50.3883	36.8876	19.2438	0.34471	0.0830045
BRCA1	319.942	379.162	248.32	201.553	298.984	155.082	0.344677	0.0686883
SDR42E1	140.414	121.572	124.16	115.473	103.544	52.0715	0.344591	0.0633802
GXYLT1	584.722	428.513	683.708	572.118	397.351	172.062	0.344545	0.0770222
LATS1	786.316	899.155	828.562	732.731	716.396	396.196	0.344491	0.0387232
PCF11	1752.16	1653.87	2979.84	1791.94	1558.34	1273.49	0.344438	0.0500696
SIK3	1780.24	2114.88	1883.1	1643.92	1556.4	1197.64	0.344436	0.0086854
UCHL5	225.665	187.775	253.287	194.205	190.262	95.087	0.344184	0.0516676
GCC2-AS1	11.0325	34.9069	11.5883	7.3483	10.3544	6.79193	0.344109	0.056777
CLCC1	266.786	261.2	249.976	187.907	245.27	110.935	0.343876	0.0655653
PCGF6	103.304	107.128	90.223	76.6323	67.3037	75.8432	0.343706	0.0448093
SLC7A2	537.583	595.825	727.578	532.227	546.195	148.29	0.343312	0.0818267
SMAD6	249.736	334.625	254.114	169.011	241.387	184.514	0.342821	0.0601247
AGAP6	38.1123	15.6479	19.8656	14.6966	14.8845	7.92392	0.34251	0.0723406
ZNF160	1357	1366.19	1364.93	1131.64	1083.33	799.184	0.342454	0.0372465
CHN2-AS1	22.065	22.8701	11.5883	11.5473	8.41296	6.79193	0.342441	0.0647755
ADD3-AS1	83.2452	84.2582	52.975	49.3386	56.9493	46.4115	0.342372	0.0673378
DIAPH3	199.588	215.46	178.791	133.319	194.145	92.8231	0.342313	0.062271
CCDC81	24.0709	12.0369	11.5883	4.19903	5.82436	4.52795	0.342306	0.0312072
ABCC4	447.318	447.772	422.144	314.927	443.298	181.118	0.341887	0.0560016
ARIH1	934.753	985.82	1047.91	836.656	892.421	435.816	0.341738	0.0459634
TICAM2	11.0325	0	9.10508	0	0	0	0.34157	0.000512282
COX19	388.143	480.271	372.48	279.235	333.283	323.749	0.341472	0.0176142
ZNF724	27.0798	16.8516	27.3152	17.8459	14.2373	6.79193	0.341327	0.0794586
METTL15	213.629	207.034	240.871	214.15	156.611	99.615	0.341084	0.0626594
VGLL4	574.693	464.624	580.242	476.59	458.83	247.905	0.340863	0.0453895
RPS18P9	30.0886	28.8885	37.248	26.2439	18.7674	7.92392	0.340753	0.0800065
POGZ	1184.49	1318.04	1355	1126.39	1052.27	718.813	0.34068	0.0231648
UBR2	1013.99	996.654	1054.53	904.891	833.53	475.435	0.340511	0.0531712
SYNM	41.1211	28.8885	43.0422	27.2937	25.886	12.4519	0.340313	0.0847816
G3BP1	3085.09	2604.78	3790.2	2781.86	2743.92	1254.24	0.340112	0.0609477
ASB7	235.694	274.441	238.387	205.752	214.854	132.443	0.339981	0.0332749
SUDS3	579.707	534.437	696.125	561.62	484.069	243.378	0.339969	0.0607404
G2E3	176.52	155.276	206.106	172.16	135.255	66.7873	0.339949	0.0726767
STARD9	13.0384	37.3143	9.10508	7.3483	11.6487	4.52795	0.339845	0.0523815
TMEM170A	926.73	646.38	1054.53	905.94	601.85	232.058	0.339624	0.0832965
LINC00628	9.02659	39.7217	5.79414	5.24879	7.76581	4.52795	0.339527	0.0355463
HEATR5B	465.371	515.178	431.25	489.187	325.517	175.458	0.339516	0.0697399
TPRG1	91.2688	95.0913	75.3238	47.2391	51.7721	81.5032	0.339509	0.075846
LINC01347	45.1329	109.536	63.7355	45.1396	59.5379	33.9597	0.339401	0.0862474
GPATCH2	231.682	152.868	222.661	174.26	121.017	148.29	0.339118	0.0533553
MED17	312.922	278.052	205.278	241.444	202.558	116.595	0.339007	0.0668741
RARB	151.446	201.016	141.543	122.822	82.8353	142.631	0.338668	0.0693778
MTMR9	97.2865	68.6102	104.295	74.5328	70.5395	43.0156	0.33852	0.0743723
TMED8	213.629	160.09	251.631	197.354	163.729	67.9193	0.338148	0.0784646
ZNF607	142.419	161.294	161.408	118.623	124.9	87.1631	0.338005	0.0641125
LPXN	91.2688	58.9807	94.3617	70.3337	59.5379	43.0156	0.337923	0.0702767
NACC2	462.362	522.401	548.788	474.49	357.874	330.541	0.337662	0.0196149
BTNL9	171.505	213.053	120.849	71.3835	165.023	99.615	0.337067	0.0835801
MYH10	961.833	1138.69	903.886	700.188	942.899	598.822	0.336931	0.0319348
RFC1	806.375	758.323	693.641	618.307	642.621	459.587	0.336921	0.0133507
SETX	1277.76	1570.81	1451.02	1331.09	1111.81	528.639	0.336623	0.078435
CEP55	155.458	180.553	120.849	124.921	122.312	58.8634	0.33657	0.0826359
DCUN1D3	212.626	205.831	211.072	200.504	167.612	53.2035	0.336498	0.0841658
NEPRO-AS1	10.0295	19.259	9.10508	3.14927	1.94145	3.39597	0.336461	0.01704
CRYZL1	135.399	196.201	95.1894	111.274	110.016	57.7314	0.336149	0.0867407
A1CF	2647.8	2222.01	2367.32	2457.48	1635.35	1332.35	0.335863	0.0308891
SLC36A1	7271.42	7285.92	7831.19	6804.53	5861.25	4394.38	0.335685	0.0181192
UHMK1	1007.97	835.359	1167.93	1069.7	678.861	256.961	0.335532	0.0836245
SCFD1	555.637	542.863	563.687	430.4	443.298	378.084	0.335481	0.027269
ZNF273	53.1566	61.3881	40.559	36.7415	40.7705	21.5078	0.335481	0.0887534
GJC1	179.529	198.608	182.102	102.876	194.145	97.351	0.335376	0.0649673
CYLD	261.771	256.386	442.01	312.828	230.386	116.595	0.33533	0.0812186
PTPN11	1160.42	1255.45	1487.44	1210.37	1097.57	512.791	0.335323	0.0609524
PAFAH1B2	1496.41	1071.28	1871.51	1431.87	1187.52	410.912	0.335309	0.0821032
NEDD4	1302.84	1111	1158.83	1230.32	807.644	550.146	0.335227	0.0562323
SECISBP2	319.942	376.754	439.527	297.081	254.33	298.845	0.335211	0.0358035
[truncated: 28,349 more rows]
