# Supplementary material for: A 3D Bioprinted Gut Anaerobic Model for Studying Bacteria–Host Interactions
Source: Research (Wash D C). 2023 Feb 27;6:0058. doi: 10.34133/research.0058 (PMC10076011; doi:10.34133/research.0058)
Supplement: Supplementary 2 — Table S1. The gene expression data comparison between cells cultured under aerobic and anaerobic conditions. Table S2. The gene expression data comparison of the cells with and without Salmonella infection under the aerobic condition in the gut 3D model. Table S3. The gene expression data comparison of the cells with and without Salmonella infection under the anaerobic condition in the gut 3D model. Table S4. The gene expression data comparison of cells under aerobic and anaerobic conditions with Salmonella infection in the gut 3D model. Table S5. The gene expression data comparison of the cells with and without Lactobacillus coculture under the anaerobic condition in the gut 3D model. Table S6. The gene expression data comparison of the cells with Salmonella coculture and with Lactobacillus coculture under the anaerobic condition in the gut 3D model. [file research.0058.f2.zip › Supplementary Table 4.xlsx]

## Sheet: annotated_id_human_106
Gene.name	Samonella Anaerobic1	Samonella Anaerobic2	Samonella Anaerobic3	Samonella Aerobic1	Samonella Aerobic2	Samonella Aerobic3	log2FoldChange	pvalue
RN7SKP173	7.02068	9.6295	8.27734	0	0	0	4.59368	0.000224276
LINC00412	15.0443	13.2406	9.10508	1.27598	0	0	3.75879	0.000517448
DIS3L-AS1	9.02659	25.2774	2.4832	0	1.30785	0	3.04601	0.0035497
KRT8P35	11.0325	4.81475	10.7605	0	0	1.28931	2.98982	0.00259953
DGUOK-AS1	30.0886	19.259	14.0715	5.10391	0	0	2.94484	0.000422931
C9orf43	9.02659	26.4811	12.416	0	3.92355	0	2.8516	0.000903844
ARHGAP24	11.0325	28.8885	14.0715	5.10391	0	0	2.59343	0.0012293
Y_RNA	9.02659	22.8701	2.4832	2.55196	0	0	2.53768	0.0046316
RNU6-87P	16.0473	16.8516	4.13867	1.27598	1.30785	0	2.50504	0.00544418
SEC14L1P1	29.0857	32.4996	12.416	5.10391	3.92355	0	2.47346	0.000361186
IFI16	8.02363	7.22213	4.96641	1.27598	0	0	2.41499	0.00507762
TLK2P2	66.195	61.3881	24.0043	10.2078	3.92355	9.02515	2.34229	4.50254e-05
ZNF93	13.0384	10.8332	24.0043	5.10391	1.30785	0	2.31951	0.000746581
FER1L6	157.464	140.831	156.442	26.7955	23.5413	38.6792	2.23014	4.21792e-10
C8A	4.01182	9.6295	4.96641	1.27598	0	0	2.22376	0.00623037
GPR75	21.062	26.4811	13.2437	5.10391	1.30785	2.57861	2.16746	0.000792577
ORM1	17.0502	15.6479	14.0715	2.55196	2.6157	2.57861	2.15903	0.000273924
HSPD1P11	37.1093	64.9991	29.7984	5.10391	9.15496	9.02515	2.15294	5.95624e-05
PA2G4P4	47.1388	90.2766	28.143	12.7598	5.23141	12.8931	2.14024	1.06803e-05
MKI67	3148.27	4505.4	2523.76	829.386	741.552	631.76	2.12631	1.96854e-13
SCARNA9	51.1507	57.777	144.853	15.3117	10.4628	25.7861	2.12599	2.95568e-07
SUMO4	19.0561	32.4996	3.31094	0	2.6157	2.57861	2.12116	0.00483968
NHS	87.257	125.184	69.5297	17.8637	13.0785	27.0754	2.11378	5.85641e-08
MIR4292	35.1034	25.2774	10.7605	6.37989	3.92355	1.28931	2.11152	0.000457992
RPL36A	71.2097	56.5733	33.1094	12.7598	3.92355	15.4717	2.08971	2.8631e-06
CCDC144CP	26.0768	44.5365	17.3824	6.37989	2.6157	6.44653	2.08775	0.000197946
CENPF	1397.12	1739.33	1189.45	422.349	253.723	299.119	2.08407	1.9009e-16
CEP152	258.762	299.718	149.82	70.1788	45.7748	43.8364	2.06024	5.57544e-13
GOLGA8B	118.349	128.795	76.1516	19.1397	15.6942	36.1006	2.0513	6.44483e-09
DMXL2	140.414	173.331	117.538	24.2436	37.9277	36.1006	2.02164	3.19924e-10
RPS3AP54	15.0443	16.8516	5.79414	1.27598	0	2.57861	1.99143	0.0063832
RNF32-AS1	38.1123	36.1106	26.4875	3.82793	10.4628	6.44653	1.96898	6.1528e-05
CHMP4A	16.0473	28.8885	23.1766	2.55196	3.92355	6.44653	1.96254	0.000367711
ANKRD36B	329.972	415.272	201.967	56.143	39.2355	131.509	1.92805	1.59509e-08
POP1	53.1566	87.8692	60.4246	16.5877	11.7707	18.0503	1.92744	9.63058e-07
NUF2	105.31	101.11	98.5004	42.1073	7.84711	21.9182	1.92079	2.23814e-07
EIF2S2P2	39.1152	38.518	9.10508	11.4838	1.30785	2.57861	1.84984	0.00165841
TRANK1	67.1979	109.536	57.9414	22.9676	22.2335	12.8931	1.84276	4.30188e-07
DDX12P	206.609	225.09	87.7398	44.6592	45.7748	42.5471	1.84201	7.0426e-09
CCT6P3	45.1329	19.259	38.9035	7.65587	5.23141	11.6038	1.8211	4.03232e-05
CFTR	1587.68	1605.72	1432.81	465.732	360.967	431.918	1.80641	5.15603e-13
SNORA5C	37.1093	28.8885	24.0043	14.0358	2.6157	3.86792	1.79463	0.000153009
RC3H1-IT1	9.02659	31.2959	6.62187	3.82793	0	2.57861	1.78385	0.00524561
KIF15	241.712	290.089	177.963	51.0391	85.0103	58.0188	1.78006	6.83015e-11
DNAH6	268.792	306.94	191.207	71.4548	27.4649	104.434	1.77005	1.80748e-07
SNX30-DT	3.00886	20.4627	6.62187	1.27598	0	2.57861	1.75913	0.00764684
CD96	11.0325	8.42582	15.727	3.82793	2.6157	0	1.75414	0.00340297
L3MBTL3	113.334	233.515	102.639	39.5553	31.3884	48.9937	1.75217	2.56489e-07
ASPM	780.298	902.766	595.141	246.264	248.492	152.138	1.74583	7.27403e-13
ANKRD20A5P	56.1654	57.777	31.4539	12.7598	14.3864	10.3145	1.74392	7.07948e-06
THRB-IT1	166.49	196.201	70.3574	47.2112	23.5413	41.2578	1.73222	1.18596e-05
WDHD1	268.792	282.867	261.564	75.2827	86.3182	67.044	1.73163	1.15413e-09
BUB1B	256.756	262.404	246.665	70.1788	71.9318	77.3584	1.71799	8.96662e-11
TOP2A	1342.96	1393.87	1600.01	447.868	513.986	293.962	1.71106	1.61963e-11
KNTC1	737.171	847.396	556.237	178.637	187.023	244.968	1.70985	1.28023e-09
NCAPGP1	18.0532	36.1106	12.416	5.10391	2.6157	5.15723	1.70597	0.00235213
SNORA33	60.1772	48.1475	115.055	7.65587	17.0021	29.6541	1.70589	0.000235139
CENPJ	215.635	269.626	154.786	56.143	64.0847	68.3333	1.69254	2.58527e-13
SEPTIN7P9	9.02659	25.2774	9.10508	3.82793	1.30785	2.57861	1.69224	0.00382722
POLQ	262.774	383.976	198.656	61.2469	115.091	60.5974	1.68735	3.82602e-07
NEB	1119.3	1626.18	760.688	280.715	291.651	453.836	1.679	4.37106e-10
POTEE	106.313	162.498	80.2902	30.6235	9.15496	55.4402	1.66929	8.66316e-06
BDNF-AS	24.0709	30.0922	20.6934	6.37989	10.4628	1.28931	1.66746	0.000436894
SPARC	41.1211	19.259	25.6598	2.55196	10.4628	3.86792	1.664	0.00261089
SNORD13	184.544	89.0729	229.282	52.3151	19.6178	69.6226	1.6627	2.34467e-06
KIF4A	353.04	273.237	262.392	104.63	91.5496	74.7798	1.65614	3.74103e-14
ARHGEF38	125.369	107.128	91.0508	8.93185	41.8512	41.2578	1.65325	1.50267e-06
CIT	522.539	601.844	532.233	186.293	211.872	100.566	1.64954	1.52462e-10
CCDC144B	404.19	621.103	288.052	119.942	112.475	153.428	1.64485	4.46012e-08
CCDC88A	67.1979	127.591	73.6683	25.5196	19.6178	28.3647	1.64163	2.32218e-05
NCAPG2	228.674	318.977	235.077	80.3866	81.0868	78.6477	1.63975	2.21825e-13
BRCA1	319.942	379.162	248.32	95.6983	124.246	65.7546	1.62513	6.84163e-09
VCAN	20.0591	62.5918	8.27734	5.10391	3.92355	9.02515	1.61919	0.0027807
CEP290	707.083	825.73	424.628	133.978	201.409	265.597	1.61401	4.61634e-10
SCARNA21	103.304	55.3696	115.055	26.7955	5.23141	38.6792	1.61388	0.000305071
FAM161A	74.2186	69.8139	56.2859	17.8637	11.7707	28.3647	1.6056	5.1706e-06
HELLS	644.899	629.529	761.516	227.124	217.103	177.924	1.60517	1.01356e-08
EXO1	109.322	102.313	113.4	40.8313	28.7727	25.7861	1.5878	6.86242e-06
SNHG22	37.1093	58.9807	48.8363	7.65587	5.23141	25.7861	1.57597	0.000295123
GTF2IP23	14.0414	28.8885	18.2102	2.55196	1.30785	9.02515	1.57057	0.0030697
CEP128	157.464	160.09	67.8742	56.143	22.2335	34.8113	1.56792	1.27637e-05
ATAD5	310.916	347.866	230.938	63.7989	102.012	112.17	1.56359	4.62031e-08
TTC14	504.486	589.807	358.409	112.286	107.244	233.365	1.55904	7.61638e-08
TTF2	222.656	281.663	163.891	71.4548	65.3926	73.4905	1.55532	3.06069e-08
ADGRF2	51.1507	75.8323	37.248	16.5877	19.6178	11.6038	1.55509	2.86045e-05
ZNF112	82.2422	83.0545	66.2187	17.8637	20.9256	32.2327	1.54766	2.86995e-06
BRCA2	445.312	435.735	308.745	121.218	128.169	137.956	1.52576	4.27756e-09
MCM10	281.83	291.292	218.522	95.6983	88.9339	72.2012	1.5248	8.68378e-09
SLC14A2	160.473	197.405	144.853	59.971	24.8492	58.0188	1.52274	0.000201047
CLSPN	109.322	133.609	88.5676	45.9352	31.3884	24.4968	1.51863	9.74539e-06
CENPE	323.954	453.79	257.425	136.53	112.475	94.1194	1.51688	4.66147e-11
NPIPP1	10.0295	14.4443	14.0715	2.55196	5.23141	0	1.51385	0.0052356
WAPL-DT	29.0857	25.2774	15.727	7.65587	2.6157	7.73584	1.50959	0.00124058
ANKRD36C	849.502	1054.43	493.33	248.816	218.411	327.484	1.50644	1.47944e-09
SYCP2	1029.03	1221.74	779.726	335.582	262.878	411.289	1.50476	4.99261e-10
FANCD2	248.733	310.551	194.518	96.9743	81.0868	73.4905	1.49073	3.2123e-09
PRR4	15.0443	32.4996	19.0379	1.27598	3.92355	7.73584	1.48498	0.00517732
CNTRL	215.635	235.923	145.681	79.1106	52.3141	68.3333	1.48278	6.22828e-09
ANKRD18CP	79.2334	101.11	57.9414	29.3475	17.0021	29.6541	1.48185	3.80571e-06
KIF20B	395.164	399.624	365.859	132.702	154.326	105.723	1.48038	1.15424e-09
NARF-IT1	7.02068	26.4811	29.7984	6.37989	0	6.44653	1.4798	0.0048888
PTP4A2P1	16.0473	15.6479	10.7605	1.27598	5.23141	2.57861	1.477	0.00480696
DDX20	94.2777	57.777	73.6683	20.4156	18.3099	33.522	1.46138	1.71745e-05
MYO5C	520.533	677.676	365.859	149.289	172.636	214.025	1.46117	1.34472e-09
SMC1B	118.349	138.424	84.4289	37.0034	52.3141	24.4968	1.44398	1.21124e-06
E2F8	202.597	222.682	177.135	85.4905	53.6219	68.3333	1.44043	2.05738e-08
NBPF20	39.1152	64.9991	27.3152	17.8637	7.84711	12.8931	1.43924	0.00040841
HERC2P2	673.985	946.099	432.905	224.572	189.638	301.698	1.43508	2.20334e-09
ATP10B	61.1802	108.332	71.1851	26.7955	18.3099	34.8113	1.43461	6.34085e-06
NEMF	872.57	779.99	605.901	211.812	215.795	370.031	1.43307	4.98406e-11
WDR35	133.393	131.202	117.538	40.8313	41.8512	46.415	1.42768	1.46536e-06
CCDC150	125.369	164.905	56.2859	33.1754	40.5434	38.6792	1.42467	2.77497e-05
SMC2	356.049	331.014	333.577	127.598	95.4731	135.377	1.42319	5.16566e-09
CYP2J2	13.0384	8.42582	8.27734	1.27598	1.30785	3.86792	1.41339	0.00678204
KIF23	222.656	225.09	333.577	82.9386	86.3182	97.9873	1.41013	2.04539e-06
KNL1	381.123	387.587	369.997	153.117	151.711	97.9873	1.40038	4.92823e-08
RNU5B-1	10.0295	10.8332	42.2144	2.55196	6.53926	5.15723	1.39639	0.00501851
CCAR1	1037.05	1192.85	985.831	341.962	300.806	529.905	1.39324	2.33845e-11
PKD1L1	33.0975	110.739	28.143	20.4156	13.0785	18.0503	1.38956	0.000597054
EMC3-AS1	53.1566	52.9623	48.0086	12.7598	32.6963	2.57861	1.38205	0.000401872
ARAP3	76.2245	108.332	72.8406	37.0034	28.7727	23.2075	1.38018	4.04025e-06
THOC1	388.143	379.162	303.778	111.01	121.63	162.453	1.37987	4.33644e-12
SNORA47	56.1654	67.4065	93.534	25.5196	14.3864	27.0754	1.37984	0.000535424
CCDC171	55.1625	68.6102	27.3152	7.65587	23.5413	15.4717	1.37844	0.000469463
XRCC2	96.2836	83.0545	65.391	28.0715	24.8492	25.7861	1.37758	0.000203474
CCDC18	101.298	109.536	68.7019	40.8313	26.157	30.9434	1.37495	1.25896e-06
NCAPG	241.712	201.016	224.316	85.4905	83.7025	69.6226	1.37389	2.0465e-07
PTPN13	541.595	519.993	395.657	150.565	192.254	190.817	1.37017	2.15219e-09
CROCCP3	121.357	169.72	72.8406	35.7274	15.6942	65.7546	1.36322	0.000253388
TAF1	1129.33	1330.08	874.087	393.001	311.269	535.062	1.36069	4.59856e-11
BLM	146.431	181.757	140.715	30.6235	86.3182	42.5471	1.35965	4.54746e-05
TARBP1	683.012	794.434	426.283	163.325	185.715	331.352	1.35691	1.68682e-06
ZNF253	71.2097	44.5365	44.6976	19.1397	24.8492	9.02515	1.35688	0.000167228
UTRN	1032.04	1357.76	909.68	482.32	392.355	364.874	1.35534	6.25223e-12
PRKDC	3377.95	3073.02	3531.11	1037.37	1235.92	1436.29	1.35241	1.83762e-09
NBPF8	76.2245	97.4987	60.4246	34.4514	27.4649	19.3396	1.35119	1.63692e-05
CCDC191	123.363	151.665	62.9078	25.5196	31.3884	59.3081	1.34687	3.50054e-05
BRIP1	393.158	337.033	283.913	105.906	143.864	128.931	1.34252	3.17318e-09
NBEA	52.1536	96.295	45.5254	12.7598	27.4649	23.2075	1.34193	0.000268189
ZNF101P2	50.1477	55.3696	25.6598	7.65587	10.4628	19.3396	1.33919	0.0020639
CDC7	80.2363	102.313	73.6683	24.2436	44.4669	19.3396	1.33758	6.25019e-05
SGO2	300.886	276.848	188.723	109.734	95.4731	77.3584	1.3366	1.26287e-07
ENPP5	18.0532	16.8516	10.7605	0	0	9.02515	1.33307	0.00738368
RBM6	668.97	760.731	475.119	201.605	205.333	312.012	1.33268	7.9895e-10
ATAD2	441.3	461.012	501.607	108.458	190.946	212.736	1.33171	1.30918e-06
PNISR	1829.39	1881.36	1316.1	548.671	443.362	899.936	1.32757	9.52455e-09
BMS1	734.162	863.044	678.742	293.475	219.719	363.585	1.32664	2.18869e-13
NOL8	173.511	233.515	130.782	54.8671	35.312	103.145	1.32598	5.40909e-06
RNA5-8SN4	49.1448	51.7586	54.6305	12.7598	14.3864	20.6289	1.32474	0.00122683
SYNE2	3302.73	3919.21	2426.92	1282.36	1191.45	1258.36	1.32373	8.49582e-14
EXOSC9	93.2747	85.4618	94.3617	37.0034	28.7727	33.522	1.32027	4.96558e-06
GDPD3	153.452	181.757	100.984	38.2793	43.1591	76.0691	1.31864	3.49077e-06
POLE	1201.54	1798.31	890.642	450.42	521.833	505.408	1.31835	3.27105e-09
ZNF600	249.736	332.218	208.589	84.2145	103.32	114.748	1.31433	3.62802e-10
DHX57	274.809	250.367	208.589	70.1788	95.4731	116.038	1.31164	4.87273e-10
CAD	902.659	1092.95	928.718	433.832	349.196	328.773	1.31152	1.23657e-08
IQGAP3	592.746	1005.08	585.208	317.719	324.347	165.031	1.30921	1.69818e-06
CFAP43	36.1063	22.8701	19.0379	1.27598	0	16.761	1.30524	0.00569755
CASP8AP2	397.17	424.902	338.543	164.601	125.554	154.717	1.3008	1.25076e-08
SNORA71B	25.0739	20.4627	8.27734	2.55196	9.15496	2.57861	1.2957	0.00432126
ITGA2B	27.0798	20.4627	12.416	6.37989	1.30785	7.73584	1.29196	0.00479707
SMC6	353.04	442.957	304.606	127.598	121.63	174.056	1.27801	2.07554e-07
DNMT1	519.53	639.158	514.851	223.296	217.103	212.736	1.27223	2.26638e-08
ANKRD36	745.195	788.416	398.14	201.605	231.49	306.855	1.2711	8.56736e-07
MIS18BP1	662.953	643.973	439.527	265.403	209.256	215.314	1.26958	1.45887e-09
KIAA0753	158.467	150.461	105.122	42.1073	45.7748	72.2012	1.26099	5.26761e-07
RYR2	155.458	226.293	135.748	52.3151	103.32	37.3899	1.25893	2.35472e-05
PWP2	25.0739	34.9069	24.832	10.2078	9.15496	9.02515	1.25814	0.00081852
SPICE1	68.2009	79.4434	57.9414	38.2793	19.6178	15.4717	1.25791	0.000177699
MYH10	961.833	1138.69	903.886	389.173	347.888	470.597	1.25747	3.70231e-11
MSH5-SAPCD1	75.2216	39.7217	22.3488	14.0358	7.84711	21.9182	1.25647	0.00157694
TTN	1024.02	1519.05	816.146	442.764	374.045	519.591	1.25605	5.80769e-09
POTEF	199.588	299.718	134.921	70.1788	85.0103	87.6729	1.2502	4.43152e-06
SHCBP1	68.2009	81.8508	67.8742	31.8994	24.8492	21.9182	1.24845	0.00016833
MTHFD1	712.097	740.268	695.297	349.618	311.269	190.817	1.24663	4.56189e-08
ZRSR2	56.1654	56.5733	43.8699	22.9676	18.3099	15.4717	1.24645	0.000150966
ROS1	38.1123	38.518	18.2102	7.65587	0	15.4717	1.24135	0.00597981
CEP295	872.57	1085.73	685.364	363.654	359.659	351.981	1.2403	1.57417e-11
MRPS31P5	14.0414	19.259	9.93281	3.82793	3.92355	1.28931	1.2399	0.00823438
TMEM167B-DT	37.1093	48.1475	30.6262	12.7598	11.7707	15.4717	1.23921	0.00064974
FAM86B1	8.02363	26.4811	19.0379	7.65587	2.6157	2.57861	1.2388	0.00676255
KIF14	167.493	235.923	158.097	51.0391	105.936	58.0188	1.2378	1.24365e-05
CCNL2	1701.01	1729.7	1108.34	442.764	506.138	858.678	1.23461	1.30097e-07
RBM26	746.198	838.97	648.116	304.959	261.57	342.956	1.23355	1.55504e-10
MCM3	617.82	654.806	658.876	271.783	224.95	274.622	1.23223	1.12198e-07
PIBF1	394.161	347.866	209.417	103.354	102.012	171.478	1.23215	3.10419e-07
ECT2	389.146	376.754	341.027	170.981	150.403	112.17	1.23079	2.71983e-06
SPTBN5	114.337	152.868	67.0465	54.8671	35.312	36.1006	1.23061	3.24744e-05
SPTBN1	8525.11	10126.6	9907.15	3891.73	3340.25	4637.64	1.22852	1.74971e-12
IKZF3	26.0768	32.4996	23.1766	7.65587	5.23141	6.44653	1.22779	0.00655692
MLKL	147.434	156.479	100.156	63.7989	34.0041	59.3081	1.22762	5.08597e-06
NPAS2	71.2097	44.5365	37.248	14.0358	17.0021	19.3396	1.22749	0.00148396
CDC5L	481.418	359.903	459.393	181.189	117.707	228.207	1.22714	1.44678e-08
SCFD2	100.295	155.276	48.8363	44.6592	23.5413	42.5471	1.2267	0.000192022
NES	411.211	493.512	470.153	207.984	164.789	176.635	1.22242	3.63593e-07
ALMS1P1	11.0325	40.9254	22.3488	7.65587	2.6157	10.3145	1.22002	0.00488549
ANKRD31	74.2186	60.1844	49.6641	16.5877	13.0785	37.3899	1.21936	0.000280021
CLHC1	179.529	217.868	117.538	48.4872	66.7004	82.5156	1.21867	2.83424e-05
CYP2C9	176.52	231.108	91.0508	62.5229	39.2355	85.0942	1.21554	0.000106518
PLCG1	2031.98	2738.39	1479.99	732.411	860.566	979.873	1.21475	8.30133e-10
NCAPD3	759.236	947.302	652.255	306.235	375.353	282.358	1.21253	1.91083e-08
FREM2	86.2541	114.35	51.3195	30.6235	5.23141	46.415	1.21124	0.00190868
SNHG10	77.2275	30.0922	56.2859	19.1397	24.8492	16.761	1.20964	0.000281
NUP107	464.368	410.458	411.384	191.397	149.095	184.371	1.20642	8.82755e-08
GLUD1P3	49.1448	57.777	31.4539	15.3117	13.0785	21.9182	1.20587	0.000342287
CHD6	2091.16	2744.41	1679.47	787.278	898.494	1044.34	1.20531	5.6893e-12
CHTF18	348.025	636.751	224.316	214.364	159.558	87.6729	1.20325	7.91508e-05
SULT1E1	388.143	352.681	373.308	142.91	149.095	157.295	1.20309	1.04878e-06
LBHD1	134.396	108.332	96.0172	29.3475	28.7727	74.7798	1.20295	1.65823e-05
FAM111B	188.555	186.572	197.828	74.0067	98.0888	52.8616	1.20016	2.09978e-05
HOXB3	60.1772	50.5549	48.8363	19.1397	13.0785	23.2075	1.19703	0.00117089
DEPDC1	130.384	85.4618	100.984	42.1073	52.3141	30.9434	1.19468	1.78685e-05
CCDC77	126.372	142.035	90.223	33.1754	51.0062	59.3081	1.19364	3.97516e-06
ARHGAP11A	369.087	261.2	273.98	139.082	122.938	83.8049	1.19347	0.000118015
C10orf88B	12.0354	27.6848	33.1094	10.2078	3.92355	9.02515	1.19234	0.00321012
ANKRD26	1002.95	1203.69	728.406	412.141	303.422	509.276	1.18888	7.28223e-09
NOP58	432.273	362.31	567.826	183.741	159.558	221.761	1.18814	6.6935e-08
SCN8A	363.069	512.771	277.291	135.254	162.174	176.635	1.18735	1.90836e-07
AKAP9	4257.54	4683.55	3060.96	1381.88	1332.7	2227.92	1.18702	1.31652e-07
STK36	386.137	432.124	270.669	155.669	141.248	161.163	1.18556	3.71408e-10
TTLL6	82.2422	69.8139	48.8363	24.2436	35.312	19.3396	1.17911	5.17793e-05
IQGAP2	1195.52	1325.26	1103.37	445.316	579.378	509.276	1.17787	3.33174e-09
NBEAL2	656.935	982.209	481.741	284.543	283.804	309.434	1.17483	4.12365e-07
SYNE1	302.892	509.16	369.997	160.773	129.477	206.289	1.17398	1.9254e-08
ARMC9	57.1684	64.9991	51.3195	26.7955	23.5413	15.4717	1.17277	0.000269502
FTSJ3	199.588	250.367	199.484	94.4224	69.3161	109.591	1.17205	1.80758e-08
HAUS3	134.396	138.424	118.366	52.3151	68.0083	39.9685	1.16901	3.6401e-06
ZNF595	82.2422	98.7024	77.807	26.7955	40.5434	37.3899	1.16831	1.13931e-05
CENPK	167.493	182.961	116.711	84.2145	49.6983	48.9937	1.16781	9.45033e-05
SUPT16H	805.372	690.917	847.6	273.059	321.731	406.132	1.16737	9.43208e-10
MDN1	1757.18	1998.12	1383.14	607.365	626.461	936.037	1.16474	6.6851e-08
CDK5RAP3	785.313	974.987	441.182	255.196	272.033	385.503	1.16428	1.04276e-06
PRPF39	276.815	270.83	201.139	93.1464	87.626	128.931	1.1592	2.51341e-06
ADAM22	221.653	175.738	144.026	80.3866	49.6983	88.9622	1.15745	2.66537e-05
RECQL	175.517	250.367	226.799	89.3185	82.3946	104.434	1.15404	1.46627e-07
BAZ2B	1134.34	1250.63	829.39	405.761	402.818	566.006	1.15382	9.10235e-09
KAT2A	606.787	885.914	428.766	276.887	258.955	268.176	1.15364	9.96793e-07
GEN1	252.744	201.016	216.866	98.2503	77.1632	104.434	1.15277	2.18537e-06
GOLGB1	3217.48	3893.93	2968.26	1226.21	1171.83	1950.72	1.15173	4.59131e-09
GABBR1	31.0916	57.777	33.1094	10.2078	14.3864	18.0503	1.1513	0.00179358
POLA1	398.173	404.439	276.463	128.874	158.25	167.61	1.14845	6.70276e-07
LCT	137.405	202.22	150.648	88.0425	52.3141	61.8867	1.14508	9.55033e-06
ESCO2	82.2422	117.961	143.198	68.9028	36.6198	27.0754	1.14195	0.000376194
DDX11	385.134	501.938	275.636	172.257	166.097	154.717	1.14049	3.78969e-07
PDCD11	571.684	610.27	440.355	213.088	223.643	265.597	1.14024	4.90683e-09
ZNF321P	16.0473	24.0738	18.2102	6.37989	5.23141	5.15723	1.1395	0.0062961
HERC2P9	175.517	255.182	120.849	67.6268	60.1612	97.9873	1.13904	2.47023e-05
SMARCA4	1475.35	1854.88	1533.79	701.788	619.922	805.817	1.13538	4.54241e-10
PROZ	16.0473	20.4627	5.79414	6.37989	0	3.86792	1.13103	0.00879365
NKTR	1491.39	1578.03	981.693	484.872	423.744	799.37	1.13042	4.74697e-06
MCM6	685.018	654.806	770.621	345.79	306.037	268.176	1.12967	1.03326e-08
DHX9	1338.94	1302.39	1388.11	534.635	473.442	734.905	1.12699	1.05334e-07
CEP126	167.493	169.72	93.534	67.6268	52.3141	56.7295	1.1263	4.61956e-05
UPF2	711.094	800.452	711.851	324.098	257.647	391.949	1.12494	7.88433e-09
TPR	2918.6	3305.33	2216.67	1136.9	1144.37	1458.21	1.12297	9.82094e-11
HEPACAM2	90.2659	55.3696	82.7734	28.0715	17.0021	46.415	1.12045	0.000252554
CSTF3	192.567	155.276	197.001	65.0749	74.5475	96.698	1.11964	4.07898e-07
IFT172	333.984	434.531	283.913	148.013	175.252	140.534	1.11889	1.31867e-09
ZFP30	205.606	190.183	166.375	74.0067	77.1632	88.9622	1.11774	3.13571e-06
CWC22	318.939	333.422	235.904	126.322	102.012	161.163	1.11743	1.20682e-08
ZNF37BP	268.792	316.57	232.593	98.2503	115.091	141.824	1.11511	2.70985e-07
SPAG5	758.233	889.525	659.704	366.206	388.432	232.075	1.115	2.93417e-06
SULT1C2	939.768	950.913	606.729	284.543	291.651	506.698	1.11434	5.43762e-07
SMC3	902.659	779.99	976.726	350.894	347.888	470.597	1.11124	5.4825e-08
TIA1	1323.9	1220.54	983.348	398.105	419.82	670.44	1.10974	2.21804e-05
FBN3	270.798	469.438	237.56	144.186	121.63	146.981	1.10854	1.73918e-05
KIF11	377.111	389.995	447.804	165.877	236.721	114.748	1.10203	1.70535e-05
EML1	64.1891	83.0545	82.7734	42.1073	30.0806	21.9182	1.10094	0.000182772
GALNT5	151.446	113.147	128.299	48.4872	74.5475	41.2578	1.10011	7.28006e-05
TTC6	405.193	477.864	345.165	130.15	181.791	221.761	1.0974	2.68063e-06
CCDC66	171.505	215.46	115.883	71.4548	53.6219	90.2515	1.09536	8.74695e-06
ZC3H13	838.47	852.211	777.242	334.306	337.426	438.364	1.09234	2.28214e-09
CEP83	169.499	229.904	113.4	57.419	86.3182	73.4905	1.08985	3.88583e-05
FASN	6547.28	9550.06	6747.69	3335.41	3100.92	3601.03	1.08958	3.98865e-07
ZC2HC1A	72.2127	74.6286	70.3574	16.5877	35.312	33.522	1.08891	0.000801677
SMC4	1263.72	1414.33	1341.76	585.674	571.531	642.075	1.08706	4.82065e-08
ZMYND8	2758.12	3240.33	2378.08	1190.49	1154.83	1499.46	1.08627	1.89999e-13
ZNF551	268.792	257.589	187.068	111.01	96.781	107.012	1.08508	8.7014e-07
PPIL4	202.597	231.108	285.568	94.4224	75.8554	143.113	1.08496	7.13253e-06
SPTBN2	836.464	1082.12	709.368	458.076	374.045	333.93	1.08434	4.789e-07
SNORA7B	34.1004	39.7217	29.7984	7.65587	3.92355	23.2075	1.08383	0.00436093
PLK4	120.354	173.331	140.715	56.143	60.1612	69.6226	1.08364	3.04132e-05
PABPC1L	673.985	866.655	473.464	264.127	257.647	367.452	1.08346	1.41542e-06
URB1	427.258	504.345	405.59	178.637	166.097	243.679	1.08331	1.95038e-06
DTL	150.443	172.127	168.03	82.9386	77.1632	46.415	1.08277	0.000102639
DST	10703.5	13352.5	9071.97	3835.59	4037.34	6703.11	1.08088	1.9328e-06
EDRF1	341.004	391.199	298.812	127.598	151.711	184.371	1.07915	4.63373e-08
NASP	384.131	467.031	512.368	185.017	190.946	233.365	1.0788	3.18538e-07
FANCI	435.282	500.734	403.934	182.465	215.795	172.767	1.077	6.26707e-05
HSP90B2P	35.1034	16.8516	14.8992	0	3.92355	12.8931	1.07674	0.00848903
RBM25	1426.2	1308.41	1144.76	414.693	483.905	805.817	1.07563	5.73935e-06
HMMR	395.164	392.402	351.787	128.874	241.952	125.063	1.07523	1.58571e-05
PDPR2P	190.561	255.182	124.16	70.1788	69.3161	103.145	1.075	6.27228e-05
MROH2A	68.2009	123.98	28.9707	29.3475	34.0041	19.3396	1.07483	0.00187563
NCAPH	210.62	238.33	233.421	126.322	82.3946	86.3836	1.07442	2.82568e-05
MTBP	78.2304	61.3881	45.5254	12.7598	32.6963	24.4968	1.07406	0.00186067
ATR	769.266	776.379	616.662	234.78	275.957	428.05	1.07293	2.25536e-05
MRE11	637.879	516.382	533.061	227.124	255.031	272.044	1.07131	9.16425e-07
PLEKHG1	155.458	209.442	167.202	84.2145	71.9318	83.8049	1.07107	6.92279e-08
SMARCAD1	431.27	467.031	472.636	197.777	185.715	224.339	1.07074	3.1984e-06
ZNF638	3122.2	3301.72	2278.75	1084.58	1063.28	1768.93	1.06759	4.31925e-07
LINC00342	568.675	550.085	306.262	229.676	202.717	197.264	1.06689	6.38432e-06
RPGRIP1L	199.588	174.535	164.719	86.7665	78.4711	77.3584	1.06562	5.14403e-07
POLR1A	1262.72	1440.81	1210.15	631.609	540.143	617.578	1.06444	1.58193e-08
ATRX	2009.92	1986.08	1576.83	728.583	653.926	1107.51	1.06416	2.25019e-06
PLEKHA5	974.871	990.635	727.578	400.657	398.895	452.547	1.06362	1.52085e-12
NBPF12	152.449	175.738	87.7398	40.8313	53.6219	82.5156	1.06311	0.000107231
PTBP2	159.47	160.09	147.337	30.6235	79.7789	82.5156	1.06227	0.000385781
DYNC2H1	1269.74	1706.83	1085.16	509.115	507.446	752.955	1.06163	3.38337e-05
ADAT2	117.346	114.35	99.3281	37.0034	39.2355	56.7295	1.06089	0.000852628
CCDC14	566.669	627.121	449.46	200.329	248.492	290.094	1.06024	1.14614e-06
MCCC1	315.931	328.607	293.846	145.461	117.707	171.478	1.05866	2.10662e-10
FANCA	607.79	782.397	455.254	294.751	278.572	246.258	1.05844	8.10099e-06
NOP56	559.648	524.808	516.506	252.644	196.178	281.069	1.05785	1.24418e-07
CUL1	751.213	799.249	599.28	284.543	343.965	359.717	1.05779	1.18224e-08
DDX46	895.638	925.636	864.155	330.478	324.347	567.295	1.05729	2.10284e-07
FAM86B3P	96.2836	121.572	61.2523	38.2793	39.2355	36.1006	1.05637	0.000631319
DROSHA	815.402	1039.99	690.33	413.417	343.965	424.182	1.05603	1.71361e-10
PUM3	117.346	116.758	87.7398	47.2112	15.6942	69.6226	1.05409	0.000526369
KCNMB3	68.2009	87.8692	72.8406	26.7955	24.8492	46.415	1.0539	0.000123947
WASHC2C	286.845	304.533	290.535	148.013	136.017	123.773	1.05369	3.71938e-09
PFAS	310.916	353.884	297.157	146.737	159.558	127.641	1.05329	1.66972e-06
FMNL2	716.109	852.211	595.141	327.926	372.738	292.673	1.05317	3.70619e-08
TCERG1	1144.37	1315.63	861.671	459.352	499.599	571.163	1.05263	1.82774e-08
CFAP69	38.1123	50.5549	29.7984	15.3117	14.3864	15.4717	1.05079	0.00247818
CCT8P1	101.298	80.6471	78.6348	24.2436	22.2335	59.3081	1.0494	0.000882844
CFAP44	148.437	172.127	82.7734	44.6592	26.157	88.9622	1.04884	0.00129996
RCC2P6	29.0857	26.4811	18.2102	6.37989	11.7707	3.86792	1.04811	0.00763198
RNF207	473.394	705.361	386.552	222.02	200.101	277.201	1.04799	8.36566e-06
MCM4	688.027	688.509	698.608	317.719	324.347	295.251	1.04293	3.10486e-06
DIAPH3	199.588	215.46	178.791	105.906	98.0888	60.5974	1.04234	1.6332e-05
CADPS2	40.1182	30.0922	16.5547	10.2078	13.0785	3.86792	1.03881	0.0070878
KBTBD6	155.458	120.369	96.0172	52.3151	49.6983	56.7295	1.03545	0.000296398
ECM2	110.325	97.4987	108.433	25.5196	41.8512	67.044	1.03243	0.000406503
WDR19	103.304	111.943	81.9457	30.6235	31.3884	63.176	1.03201	0.000484211
CEP162	175.517	222.682	121.677	86.7665	70.624	74.7798	1.0304	2.46153e-05
NBPF26	82.2422	157.683	76.1516	44.6592	45.7748	43.8364	1.02995	0.000335016
SMC5	154.455	151.665	152.303	42.1073	61.469	96.698	1.02847	0.000158636
PRKCG	42.1241	52.9623	41.3867	6.37989	19.6178	25.7861	1.02625	0.00308691
CDK5RAP2	699.059	1039.99	586.036	409.589	311.269	366.163	1.0254	9.29919e-08
ARID4A	768.263	663.232	798.764	311.339	251.107	464.15	1.02477	2.72773e-06
LRRCC1	91.2688	108.332	96.8449	45.9352	43.1591	42.5471	1.02085	8.48717e-05
CAPRIN2	224.662	163.702	160.58	76.5587	86.3182	88.9622	1.01976	6.75932e-06
GON4L	841.478	994.246	600.935	363.654	321.731	458.993	1.01846	1.32752e-07
SCARNA7	124.366	63.7955	458.565	42.1073	51.0062	101.855	1.01492	0.00738413
DDX31	167.493	182.961	110.916	62.5229	73.2397	74.7798	1.01354	1.2028e-05
PCM1	1472.34	1626.18	1224.22	576.742	617.306	825.156	1.01056	1.65218e-06
CEP170	90.2659	107.128	74.4961	43.3832	39.2355	36.1006	1.00965	0.00027063
SHPRH	782.304	698.139	581.069	260.299	217.103	461.572	1.00847	2.78035e-05
R3HDML-AS1	33.0975	50.5549	39.7312	5.10391	20.9256	18.0503	1.00744	0.00515896
DNAJC2	318.939	352.681	230.938	155.669	137.324	134.088	1.00684	7.84056e-08
PCNT	660.947	958.136	530.578	327.926	244.568	420.314	1.00623	9.15634e-06
TTC12	248.733	267.219	138.232	98.2503	105.936	92.8301	1.00584	3.73221e-05
ZNF462	909.679	1346.93	992.453	488.7	527.064	526.037	1.0044	1.38717e-07
FIGNL1	175.517	136.017	103.467	79.1106	60.1612	32.2327	1.00383	0.00138112
DIAPH2	825.431	870.266	645.633	349.618	340.041	424.182	1.00321	8.1235e-08
GOLGA2P5	495.459	687.306	418.834	201.605	205.333	341.666	1.00253	3.20615e-06
TICRR	380.12	434.531	390.691	220.744	200.101	118.616	1.0012	0.000145609
MYBBP1A	278.821	311.755	249.148	137.806	113.783	136.667	0.999579	1.257e-05
SCARF1	69.2038	110.739	73.6683	39.5553	40.5434	32.2327	0.998127	0.000208452
PCDHB14	39.1152	33.7033	51.3195	19.1397	22.2335	10.3145	0.997581	0.00162563
MPHOSPH10	421.241	473.049	386.552	215.64	189.638	217.893	0.996743	8.19427e-12
LINC01594	43.127	43.3328	15.727	1.27598	5.23141	20.6289	0.995199	0.00883917
EVL	86.2541	87.8692	70.3574	53.5911	30.0806	20.6289	0.994044	0.000865687
HECTD2	46.1359	25.2774	43.8699	11.4838	15.6942	19.3396	0.994037	0.0026352
MRPS31	141.417	140.831	137.404	43.3832	64.0847	88.9622	0.990895	9.23609e-06
BDP1	1093.22	1392.67	932.029	492.527	411.973	710.408	0.990491	2.77136e-06
HJURP	146.431	192.59	187.068	121.218	75.8554	34.8113	0.990251	0.000393783
SULT1C4	28.0827	24.0738	38.9035	5.10391	13.0785	11.6038	0.990014	0.00770285
CKAP5	1539.53	1832.01	1706.79	851.077	752.015	854.81	0.987048	1.99067e-08
ACACA	1227.62	1208.5	1174.55	558.878	593.764	587.924	0.98614	1.11324e-07
RANBP2	1848.44	1822.38	1907.1	717.1	710.163	1184.87	0.985171	1.59588e-05
KIAA0586	367.081	391.199	307.089	148.013	158.25	194.685	0.984716	8.03348e-06
CENATAC	503.483	541.66	426.283	181.189	192.254	328.773	0.983507	1.15104e-06
CENPI	113.334	180.553	125.816	68.9028	68.0083	47.7044	0.983421	0.000492218
MACF1	2241.6	2710.71	1849.99	1060.34	874.953	1338.3	0.980506	3.9811e-07
FYB2	102.301	92.684	80.2902	39.5553	45.7748	41.2578	0.979787	8.05531e-05
PRPF3	636.876	810.082	433.733	214.364	211.872	444.811	0.979532	4.77066e-05
GALNT12	157.464	145.646	119.194	65.0749	85.0103	50.283	0.978745	4.31674e-06
AP3B1	833.455	982.209	872.432	396.829	400.203	524.748	0.977515	3.64295e-10
ZNF224	303.895	314.163	235.077	94.4224	104.628	195.975	0.975979	6.52849e-05
PRPF18	97.2865	120.369	76.9793	42.1073	45.7748	46.415	0.975451	0.000134743
DIS3L2	384.131	433.328	283.085	190.121	145.171	195.975	0.974723	2.52984e-07
ODF2L	70.2068	57.777	52.975	19.1397	24.8492	34.8113	0.973159	0.00089933
CIP2A	156.461	176.942	160.58	67.6268	78.4711	77.3584	0.972467	0.000282182
SHTN1	1005.96	1238.59	780.553	414.693	457.748	599.528	0.972015	1.14885e-07
FKBP15	406.196	476.66	293.018	174.809	168.713	224.339	0.971772	4.24497e-07
RBL1	314.928	293.7	289.707	153.117	151.711	118.616	0.970832	2.31912e-05
ESYT3	134.396	154.072	86.0844	65.0749	52.3141	54.1509	0.970412	0.000130042
MECOM	418.232	452.587	421.317	191.397	179.176	252.704	0.967514	1.67899e-06
ARID4B	961.833	960.543	758.205	408.313	376.661	527.326	0.965718	7.67984e-08
ZNF761	196.579	245.552	197.828	102.078	73.2397	127.641	0.964615	1.91233e-05
UTP20	422.244	383.976	365.031	176.085	163.481	214.025	0.964539	2.97565e-05
MST1P2	811.39	1074.89	507.401	306.235	346.581	460.283	0.960904	0.000109405
PLCH1	258.762	318.977	212.728	76.5587	120.322	175.346	0.960492	5.07362e-05
ANKHD1-EIF4EBP3	96.2836	129.998	79.4625	34.4514	34.0041	67.044	0.959219	0.000712696
TRIP11	868.558	1042.39	703.574	407.037	338.733	523.459	0.957075	3.21437e-06
CLK2	420.238	548.882	336.888	182.465	175.252	275.912	0.956907	1.78424e-06
PARP4	2060.07	1943.96	1724.17	685.2	808.252	1280.28	0.956357	3.86088e-06
GOLGA8A	1060.12	1362.57	654.738	252.644	330.886	796.792	0.955882	0.000628646
TIMM21	50.1477	57.777	28.143	33.1754	3.92355	12.8931	0.955249	0.00572259
GNB3	29.0857	50.5549	28.9707	14.0358	20.9256	9.02515	0.954726	0.0032713
BUB1	276.815	294.904	326.955	163.325	155.634	107.012	0.953652	4.93552e-05
POLR1B	313.925	365.921	272.325	114.838	146.479	168.899	0.952857	0.000529843
SMARCA1	1520.48	1316.83	1537.1	660.957	545.374	921.854	0.951852	3.42335e-06
LINC01786	16.0473	22.8701	6.62187	6.37989	2.6157	2.57861	0.951609	0.0108127
PCDHGA10	212.626	198.608	196.173	113.562	82.3946	100.566	0.949132	2.36826e-06
RELCH	344.013	253.978	289.707	127.598	98.0888	202.421	0.947638	1.60523e-05
SCAPER	749.207	864.248	487.535	311.339	291.651	426.761	0.946572	1.42941e-06
THOC2	1171.45	1074.89	1046.26	421.073	421.128	718.144	0.945445	7.86127e-05
DZIP3	552.628	577.77	450.287	224.572	253.723	279.78	0.943954	3.21162e-05
LUC7L3	2842.37	2977.92	1957.59	902.116	838.333	1855.31	0.943843	0.000352118
CP	412.214	408.05	403.934	178.637	188.331	242.39	0.9429	1.14461e-07
ATP2C2	107.316	146.85	103.467	65.0749	57.5455	45.1257	0.941451	0.000145159
TOPBP1	775.284	766.749	549.616	322.822	354.428	357.138	0.94044	1.18728e-06
GSAP	186.549	197.405	171.341	54.8671	88.9339	113.459	0.940216	0.000326069
RPS3AP37	19.0561	18.0553	13.2437	5.10391	1.30785	6.44653	0.936431	0.0108646
LIN9	88.26	71.0176	69.5297	31.8994	43.1591	30.9434	0.935185	0.000405501
EZH2	276.815	261.2	289.707	141.634	121.63	121.195	0.934663	0.000352638
GCC2-AS1	11.0325	34.9069	11.5883	8.93185	2.6157	5.15723	0.933459	0.0103637
BTNL9	171.505	213.053	120.849	84.2145	81.0868	63.176	0.933452	0.000811235
SYTL2	2011.93	2551.82	1691.06	916.152	1020.12	1159.09	0.933229	2.45947e-06
SALL4	297.877	432.124	225.144	155.669	151.711	159.874	0.932887	9.17736e-06
TAB3-AS1	84.2481	66.2028	33.9371	10.2078	32.6963	32.2327	0.930582	0.00405501
SLTM	384.131	479.068	359.237	159.497	181.791	264.308	0.930276	2.13077e-06
TIPIN	32.0945	57.777	39.7312	17.8637	13.0785	24.4968	0.930072	0.00236717
CCDC198	85.2511	132.406	62.9078	54.8671	20.9256	43.8364	0.930006	0.00246998
TTK	167.493	178.146	171.341	72.7307	112.475	54.1509	0.928353	0.000502227
LARS1	1340.95	1330.08	1231.67	516.771	648.694	780.031	0.928079	1.15484e-06
CASP8	406.196	391.199	357.581	213.088	184.407	183.082	0.92764	1.42189e-07
C1orf112	107.316	93.8877	102.639	48.4872	48.3905	43.8364	0.925925	0.000543286
ZNF624	123.363	75.8323	75.3238	37.0034	58.8533	29.6541	0.925787	0.000814373
SLCO4C1	75.2216	89.0729	74.4961	45.9352	30.0806	36.1006	0.925147	0.00028902
PNN	654.929	746.286	699.435	279.439	240.645	507.987	0.924485	2.15968e-05
PRRT1	25.0739	48.1475	41.3867	12.7598	18.3099	14.1824	0.923836	0.00539354
SSC5D	25.0739	14.4443	30.6262	8.93185	7.84711	6.44653	0.922663	0.00979119
KTN1	2001.9	2063.12	1717.55	847.249	780.787	1264.81	0.922458	7.342e-07
HSP90B1	6125.04	6650.38	6038.32	2368.22	2607.86	4481.63	0.919461	9.78732e-07
EIF4G3	1233.63	1658.68	1341.76	726.031	702.316	742.641	0.918819	9.7251e-10
DCAF13	212.626	176.942	203.623	103.354	64.0847	114.748	0.918594	0.000251128
UHRF2	294.869	320.181	223.488	145.461	130.785	137.956	0.91847	1.12063e-05
CHD8	978.883	994.246	959.344	484.872	414.589	603.396	0.918175	1.51968e-09
FHOD1	202.597	308.144	188.723	104.63	125.554	110.88	0.916763	4.27048e-05
PARP1	931.744	976.191	885.676	542.291	422.436	449.968	0.915902	2.46292e-07
CYP4F12	60.1772	99.9061	33.9371	37.0034	19.6178	24.4968	0.915353	0.00358626
DKC1	314.928	238.33	249.976	109.734	117.707	167.61	0.914704	3.2103e-05
TTLL5	590.74	702.954	479.258	299.855	290.343	317.169	0.914497	4.38804e-09
NAT10	569.678	716.194	607.557	307.511	328.271	330.063	0.914326	3.03714e-08
PRAMEF10	13.0384	25.2774	14.0715	2.55196	6.53926	6.44653	0.914006	0.0109713
MSH2	478.409	370.736	465.187	218.192	196.178	241.1	0.911972	9.19667e-06
USP4	298.88	363.514	278.946	159.497	166.097	152.138	0.911832	1.80222e-07
CD3G	168.496	103.517	215.211	86.7665	56.2376	82.5156	0.911122	0.000918334
CCNH	408.202	362.31	312.884	150.565	145.171	250.126	0.91026	1.89533e-06
ZNF84	627.849	647.584	491.674	290.923	287.727	322.327	0.910024	9.96957e-08
ZBTB24	136.402	156.479	163.891	38.2793	85.0103	94.1194	0.909829	0.000338954
RPL17P50	54.1595	62.5918	57.1137	31.8994	23.5413	21.9182	0.909514	0.00196894
ARSG	64.1891	57.777	43.0422	28.0715	23.5413	24.4968	0.909328	0.000780652
RGL3	548.616	745.083	505.746	307.511	274.649	318.459	0.906416	7.70403e-06
HNRNPH1	2633.76	2496.45	2542.8	1071.82	1145.68	1572.95	0.90574	3.62302e-05
SMARCC2	1683.96	1984.88	1470.06	968.467	797.789	894.779	0.905678	3.01032e-10
GCC2	1544.55	1563.59	1326.03	664.784	678.775	905.093	0.904651	2.45318e-06
RTKN2	274.809	297.311	278.946	144.186	151.711	100.566	0.904568	0.000822743
SMG1P1	152.449	228.701	92.7062	57.419	47.0826	109.591	0.903885	0.00148923
KIAA1217	3016.89	3525.6	2738.14	1563.07	1229.38	1998.43	0.903067	1.53844e-08
ZNF441	51.1507	84.2582	45.5254	29.3475	28.7727	19.3396	0.902627	0.00334029
LRRC37A9P	42.1241	58.9807	44.6976	25.5196	15.6942	16.761	0.900967	0.00600412
NR2C1	442.303	468.235	319.505	172.257	234.105	205	0.900228	3.09073e-05
PAN2	687.024	914.803	576.103	366.206	281.188	458.993	0.899891	1.57482e-06
PAXBP1	515.518	594.622	396.485	200.329	224.95	314.591	0.899664	8.09234e-05
ZNF354B	216.638	191.386	168.03	70.1788	75.8554	139.245	0.899267	4.82341e-05
TF	37.1093	44.5365	19.8656	14.0358	10.4628	18.0503	0.89664	0.00410133
CHD7	1441.25	1539.52	1227.53	705.616	593.764	834.181	0.895983	4.20063e-06
LGR5	42.1241	77.036	48.8363	29.3475	15.6942	16.761	0.895165	0.00806178
NKRF	197.582	213.053	222.661	94.4224	95.4731	131.509	0.894232	5.53385e-06
ZNF431	255.753	237.127	235.904	125.046	139.94	104.434	0.893677	7.81173e-06
BRIX1	253.747	217.868	214.383	117.39	125.554	103.145	0.893349	1.19531e-05
WDR62	208.614	262.404	144.853	93.1464	143.864	37.3899	0.892813	0.0024367
DOCK6	1137.35	1645.44	781.381	603.538	602.919	594.37	0.892587	1.14355e-05
ZNF440	193.57	149.257	179.618	67.6268	82.3946	109.591	0.892568	6.91896e-05
CPSF3	303.895	314.163	269.014	125.046	136.017	190.817	0.892254	2.34197e-06
NOS1AP	72.2127	114.35	76.9793	47.2112	28.7727	48.9937	0.891917	0.000567148
NLRP2	415.223	417.68	428.766	233.504	188.331	216.604	0.889342	1.29897e-05
ZNF343	119.352	115.554	110.916	65.0749	60.1612	46.415	0.889303	8.44985e-05
INTS2	159.47	196.201	220.177	88.0425	79.7789	116.038	0.888306	0.000146757
KRT8P11	18.0532	27.6848	26.4875	12.7598	11.7707	3.86792	0.887972	0.007369
SANBR	267.789	252.774	192.862	114.838	137.324	105.723	0.887319	3.00767e-05
BICD1	405.193	476.66	314.539	178.637	185.715	243.679	0.886387	7.19657e-06
EXOSC10	748.204	781.193	612.523	315.167	405.434	395.817	0.884649	3.81071e-08
ZNF490	62.1832	49.3512	72.8406	24.2436	30.0806	32.2327	0.883229	0.00131703
ORC6	132.39	99.9061	120.849	51.0391	62.7769	54.1509	0.882258	0.000849284
RPGR	123.363	119.165	97.6726	30.6235	52.3141	81.2263	0.879359	0.000526953
NAA25	452.332	515.178	387.38	154.393	198.793	309.434	0.877334	0.00033706
ENOSF1	1891.57	2306.27	1234.15	768.139	830.486	1190.03	0.876665	7.53356e-06
INPP5B	273.806	367.125	262.392	103.354	124.246	224.339	0.876409	8.52012e-05
SNORD15B	94.2777	33.7033	451.115	59.971	39.2355	46.415	0.875353	0.00868711
CEP250	1480.36	1846.46	1441.91	977.399	762.477	765.848	0.87532	4.17686e-08
ATF7IP2	158.467	174.535	166.375	86.7665	60.1612	103.145	0.875161	9.41068e-05
MST1L	36.1063	56.5733	23.1766	22.9676	5.23141	18.0503	0.874512	0.00674613
MYH9	3836.3	4736.51	4620.41	2488.16	2091.25	2350.41	0.874214	7.20504e-08
PPFIBP1	624.84	605.455	480.086	250.092	270.725	357.138	0.874062	8.99076e-06
LINC02894	48.1418	42.1291	37.248	10.2078	23.5413	21.9182	0.873626	0.00415325
HGFAC	33.0975	28.8885	26.4875	12.7598	14.3864	10.3145	0.873413	0.0053449
RIC8B	129.381	154.072	107.605	42.1073	69.3161	81.2263	0.872875	0.000252201
ZNF367	66.195	62.5918	166.375	51.0391	51.0062	30.9434	0.870416	0.00325445
PLCG1-AS1	38.1123	28.8885	27.3152	14.0358	10.4628	15.4717	0.870364	0.00547559
POLD3	360.061	327.403	253.287	144.186	192.254	131.509	0.870169	0.000195259
CEP55	155.458	180.553	120.849	82.9386	73.2397	59.3081	0.870118	0.00131179
CLTCL1	77.2275	58.9807	40.559	26.7955	22.2335	30.9434	0.870118	0.002709
TRRAP	1826.38	2417.01	1753.97	978.675	1034.51	1129.43	0.868625	3.79115e-07
ANO9	1734.11	2597.56	1047.08	820.454	788.634	1067.55	0.868367	0.000215716
PRSS35	67.1979	64.9991	71.1851	33.1754	35.312	29.6541	0.867534	0.000851685
NBPF14	81.2393	105.925	56.2859	51.0391	19.6178	41.2578	0.866989	0.0021036
WDR4	165.487	207.034	105.122	71.4548	79.7789	81.2263	0.866788	0.000521728
PCDHGB7	44.13	142.035	43.0422	25.5196	22.2335	42.5471	0.866002	0.00753418
KIF18A	160.473	173.331	134.093	77.8347	103.32	52.8616	0.86585	0.000185971
RUFY2	542.598	559.715	438.699	197.777	253.723	340.377	0.865634	1.88733e-05
SNORD17	904.665	861.841	1421.22	524.427	341.349	582.767	0.865627	0.00257309
GJC1	179.529	198.608	182.102	100.802	88.9339	88.9622	0.865087	0.000247179
ANKRD42-DT	144.425	96.295	74.4961	37.0034	51.0062	58.0188	0.86471	0.00211214
RBM39	6569.35	7300.37	5828.9	2701.25	2445.68	4874.87	0.864559	6.60239e-05
IFT81	111.328	115.554	86.9121	63.7989	41.8512	51.5723	0.862314	0.000149572
IFT140	349.028	522.401	326.955	188.845	166.097	259.151	0.862231	2.80368e-05
NUP210	1298.83	1671.92	1107.51	709.444	653.926	763.27	0.859103	4.77255e-06
GBAP1	38.1123	34.9069	29.7984	10.2078	23.5413	9.02515	0.857914	0.00665088
ALKBH8	146.431	137.22	159.753	79.1106	62.7769	79.937	0.856696	0.000295954
ROCK2	1818.36	1907.85	1399.7	845.973	814.791	1028.87	0.855657	2.90833e-06
LUC7L	467.377	611.473	392.346	227.124	190.946	337.798	0.855628	4.12722e-05
TPP2	715.106	651.195	631.561	280.715	287.727	460.283	0.854917	4.16476e-05
SEMA4C	381.123	474.253	399.796	195.225	217.103	242.39	0.854821	7.39796e-06
POLR1C	130.384	132.406	81.9457	65.0749	60.1612	43.8364	0.854637	0.00058634
VPS13A	780.298	929.247	657.221	298.579	324.347	550.534	0.854399	0.000458274
TMEM63C	98.2895	120.369	126.643	65.0749	45.7748	64.4653	0.853628	0.000134283
ATM	1882.54	1821.18	1472.54	733.687	763.785	1119.12	0.85347	0.000186462
HERC2	2095.17	2708.3	2049.47	1156.04	1136.52	1346.04	0.852961	2.10479e-07
HSF2	137.405	69.8139	103.467	26.7955	39.2355	78.6477	0.852343	0.00254019
FILIP1L	269.795	250.367	224.316	116.114	139.94	137.956	0.852267	6.53006e-07
ARGLU1	1192.51	1145.91	882.365	541.015	431.591	674.307	0.851393	0.00011259
MSH6	417.229	381.569	591.002	237.332	240.645	241.1	0.850284	4.32222e-05
FAM111A	574.693	710.176	613.351	315.167	326.963	355.849	0.848616	5.4343e-06
ADGRV1	80.2363	114.35	46.3531	20.4156	36.6198	50.283	0.848116	0.00416607
ZNF700	146.431	182.961	158.097	72.7307	57.5455	119.906	0.8481	7.62299e-05
C2orf49-DT	52.1536	56.5733	52.1473	24.2436	24.8492	28.3647	0.848	0.00139183
PLCE1	2120.24	2569.87	1619.88	971.019	1077.67	1276.41	0.847285	7.10142e-06
CCDC144A	249.736	309.348	215.211	89.3185	95.4731	185.66	0.846883	0.00160789
PARGP1	201.594	256.386	146.509	95.6983	73.2397	136.667	0.846813	0.000192772
ITGA1	158.467	190.183	120.849	57.419	102.012	69.6226	0.846357	0.000967605
LIG1	549.619	657.214	510.712	322.822	264.186	297.83	0.845303	7.23495e-05
ALG11	263.777	198.608	200.312	89.3185	103.32	135.377	0.844911	0.000658934
NOMO3	46.1359	98.7024	61.2523	29.3475	28.7727	41.2578	0.843938	0.00120014
USP48	685.018	574.159	567.826	288.371	268.11	398.396	0.843705	2.1862e-05
BAZ1B	1127.32	1065.26	989.142	469.56	473.442	737.483	0.842225	5.24215e-06
MIGA2	354.043	468.235	259.081	160.773	151.711	235.943	0.842196	0.000231771
TRMT6	82.2422	87.8692	91.0508	51.0391	47.0826	33.522	0.840967	0.000397364
CRYZL1	135.399	196.201	95.1894	66.3509	45.7748	87.6729	0.840867	0.00251586
CLCN6	635.873	781.193	522.3	302.407	292.959	435.786	0.840461	1.67363e-06
EPB41L2	467.377	440.55	481.741	253.92	275.957	212.736	0.84011	8.57193e-07
MCM7	893.632	859.433	811.18	481.044	491.752	346.824	0.839999	0.000113779
MERTK	428.261	404.439	390.691	199.053	234.105	229.497	0.838927	8.6012e-09
CTSLP3	38.1123	37.3143	19.0379	2.55196	23.5413	7.73584	0.838294	0.0107145
DLGAP5	372.096	421.291	331.094	256.472	175.252	140.534	0.838196	0.000258156
DOCK1	1049.09	1188.04	1017.29	567.81	595.072	604.685	0.837867	3.15904e-09
TEC	32.0945	40.9254	31.4539	20.4156	6.53926	15.4717	0.837815	0.00826608
GOLIM4	1234.64	1167.58	1124.06	666.06	642.155	608.553	0.836984	3.20205e-09
CHAF1B	63.1861	66.2028	68.7019	42.1073	30.0806	21.9182	0.836884	0.00231143
TCAM1P	137.405	191.386	101.811	66.3509	62.7769	87.6729	0.836334	0.000366033
WDR90	584.722	1013.51	400.623	340.686	321.731	350.691	0.8343	0.000372761
WDR75	348.025	410.458	314.539	149.289	192.254	210.157	0.832996	0.000178743
PLEKHH1	1830.39	2378.49	1499.85	1020.78	975.657	1089.46	0.832703	1.18319e-07
DYNC2I1	579.707	698.139	427.939	267.955	312.576	327.484	0.831941	4.5981e-06
LRRFIP1P1	49.1448	40.9254	33.9371	10.2078	34.0041	5.15723	0.830319	0.00912604
WDR11	735.165	753.509	641.494	349.618	321.731	442.232	0.829732	6.45146e-05
GLDC	674.988	581.381	735.028	349.618	393.663	346.824	0.829598	1.87954e-09
ANLN	357.052	444.161	412.212	220.744	247.184	161.163	0.829561	0.000115652
MIA3	715.106	605.455	641.494	339.41	287.727	428.05	0.827617	1.65001e-06
MTOR	1124.31	1331.28	1071.92	560.154	642.155	702.672	0.827513	5.90284e-07
DNA2	511.507	430.92	411.384	266.679	232.798	214.025	0.82618	4.14527e-05
BRD8	537.583	601.844	655.566	306.235	336.118	344.245	0.825625	1.28785e-09
YLPM1	1821.36	2265.34	1824.33	1016.95	868.413	1282.86	0.825524	4.18087e-06
IQGAP1	1146.38	1144.71	1469.23	566.534	549.298	865.125	0.8242	5.88254e-05
SZT2	951.803	1271.09	683.708	502.735	419.82	626.603	0.824012	1.0635e-05
SPATA5	234.691	223.886	196.173	112.286	122.938	114.748	0.821702	9.72482e-06
ABCB1	379.117	344.255	551.271	190.121	224.95	234.654	0.820896	0.000534937
NEK3	145.428	167.313	115.055	70.1788	62.7769	91.5408	0.820806	5.6007e-05
GEMIN5	474.397	509.16	472.636	253.92	281.188	257.861	0.818681	3.58555e-07
PRDM1	488.439	552.493	426.283	234.78	257.647	300.408	0.818476	2.78861e-06
WDR76	106.313	49.3512	81.9457	45.9352	28.7727	32.2327	0.816856	0.00558166
SRRT	860.535	944.895	821.94	454.248	428.975	524.748	0.81685	1.25146e-05
GIT2	343.01	355.088	284.741	186.293	183.099	161.163	0.815876	3.47677e-06
CKAP2	511.507	489.901	444.493	283.267	258.955	226.918	0.815766	3.45139e-05
AHSA2P	957.821	1041.19	725.095	393.001	423.744	635.628	0.815423	2.83122e-05
TRAF3IP1	114.337	86.6655	113.4	54.8671	48.3905	61.8867	0.815134	0.000169247
NSD1	1033.04	1168.78	966.794	532.083	640.847	563.427	0.814812	1.37568e-07
SOX5	77.2275	129.998	74.4961	43.3832	45.7748	43.8364	0.813767	0.00336638
LYAR	53.1566	46.9438	24.0043	21.6916	17.0021	15.4717	0.81358	0.00674427
LSG1	697.053	806.471	636.528	364.93	330.886	478.333	0.812723	1.29092e-07
PAQR8	152.449	157.683	197.828	77.8347	111.167	79.937	0.812722	9.8766e-05
CCNL1	1472.34	1403.5	1869.85	575.466	673.543	1230	0.812195	0.000209387
DHODH	88.26	114.35	82.7734	58.695	45.7748	41.2578	0.811442	0.000546131
ZNF136	51.1507	50.5549	24.832	30.6235	11.7707	10.3145	0.810532	0.00860237
HSF4	321.948	505.549	223.488	170.981	132.093	226.918	0.80996	0.000981252
SPTAN1	4022.85	4979.66	4082.39	2395.01	2309.67	2554.12	0.8089	3.50443e-09
CACNA1D	813.396	1091.74	654.738	464.456	377.969	526.037	0.808121	3.06684e-05
STEAP1	51.1507	39.7217	28.9707	33.1754	11.7707	9.02515	0.807731	0.00581754
CASC19	572.687	510.364	382.413	223.296	252.415	256.572	0.807702	0.00151974
HERC2P3	117.346	121.572	56.2859	53.5911	48.3905	45.1257	0.806998	0.00131386
VPS13B	1114.28	1147.11	926.235	446.592	474.75	751.666	0.806634	0.000213637
CCDC82	538.586	535.641	434.56	213.088	260.262	306.855	0.805979	0.00048005
WLS	452.332	387.587	537.2	196.501	201.409	337.798	0.805887	6.01242e-05
NFE2L3	164.484	155.276	217.694	72.7307	102.012	104.434	0.805777	0.000468004
STX2	43.127	45.7401	31.4539	25.5196	18.3099	7.73584	0.805758	0.00805689
LARS2	394.161	424.902	375.791	225.848	210.564	223.05	0.805402	9.72535e-08
GCN1	2585.62	3150.05	2628.06	1475.03	1540.65	1612.92	0.803872	1.29153e-07
KATNIP	411.211	542.863	369.997	228.4	215.795	268.176	0.803649	2.29246e-05
ITGB6	140.414	144.443	144.853	65.0749	71.9318	79.937	0.801459	0.00129921
TTF1	138.408	250.367	109.261	103.354	61.469	83.8049	0.80082	0.00151524
RNFT1	72.2127	50.5549	79.4625	34.4514	26.157	41.2578	0.800276	0.00169355
ODF2	144.425	145.646	115.883	90.5944	57.5455	56.7295	0.799617	0.00132484
RHPN1	142.419	252.774	138.232	95.6983	95.4731	72.2012	0.799522	0.00206368
SGO1	104.307	89.0729	88.5676	35.7274	77.1632	15.4717	0.799404	0.00602222
WDR43	399.176	370.736	422.144	188.845	198.793	248.836	0.799309	0.000103224
COL2A1	215.635	257.589	134.921	118.666	96.781	73.4905	0.798714	0.00395474
RBM19	480.415	677.676	340.199	243.712	217.103	323.616	0.798447	0.000328145
ZNF540	28.0827	19.259	16.5547	2.55196	3.92355	12.8931	0.79795	0.0125369
TTI1	846.493	858.229	725.923	431.281	402.818	502.83	0.797287	1.66638e-06
DIP2A	761.242	1126.65	701.919	489.976	489.136	446.1	0.79624	1.60399e-06
TRAF5	175.517	170.924	104.295	85.4905	51.0062	91.5408	0.795586	0.00129559
KIF20A	418.232	352.681	464.359	290.923	228.874	137.956	0.794641	0.000160892
CCN2	138.408	103.517	410.556	117.39	85.0103	91.5408	0.794233	0.00682078
NRBP2	291.86	362.31	201.139	139.082	124.246	177.924	0.793976	0.000747994
AADAC	70.2068	87.8692	41.3867	21.6916	19.6178	51.5723	0.792093	0.00577493
DGKH	114.337	140.831	96.8449	63.7989	54.9298	58.0188	0.791217	0.0017458
TBCE	68.2009	91.4803	66.2187	15.3117	39.2355	50.283	0.790894	0.00556595
NAALAD2	137.405	161.294	130.782	58.695	85.0103	77.3584	0.790313	0.000952264
RABGAP1	713.1	730.639	555.41	330.478	324.347	446.1	0.788705	5.60575e-06
PFDN2	62.1832	52.9623	96.0172	42.1073	14.3864	45.1257	0.788077	0.00436687
EIF5B	764.251	859.433	821.94	461.904	345.273	522.169	0.786482	4.81376e-05
SRGAP1	1039.06	1236.19	1004.87	664.784	568.915	600.817	0.78645	1.76839e-07
RNU6-759P	28.0827	31.2959	10.7605	5.10391	10.4628	5.15723	0.786217	0.0123735
PEX1	284.839	312.959	321.161	145.461	153.019	194.685	0.785807	0.000159627
PYGL	2321.84	2425.43	2267.99	1254.29	1209.76	1474.97	0.785692	1.14342e-07
KRI1	157.464	211.849	118.366	99.5263	94.1653	55.4402	0.7854	0.00129674
SNHG20	64.1891	45.7401	36.4203	26.7955	20.9256	23.2075	0.783971	0.00387437
CTNNAL1	249.736	228.701	193.69	82.9386	156.942	117.327	0.783302	0.00032898
KDM3A	3151.28	3230.7	2932.66	1487.79	1744.67	1953.3	0.782981	1.59378e-06
BCLAF3	394.161	275.645	241.698	142.91	167.405	163.742	0.781813	0.000913303
FRYL	1109.27	1080.91	922.924	380.241	466.903	772.295	0.778844	0.00101352
LINC01252	38.1123	55.3696	42.2144	17.8637	13.0785	32.2327	0.77682	0.00620443
PLB1	314.928	475.457	195.345	131.426	173.944	195.975	0.77629	0.001822
CCDC88C	245.724	278.052	218.522	119.942	156.942	113.459	0.776179	0.000775473
AARS2	476.403	588.603	425.455	299.855	307.345	215.314	0.77466	2.07562e-05
KIF21A	731.154	769.157	687.019	327.926	397.587	492.515	0.774225	6.68381e-06
NOL11	377.111	351.477	340.199	150.565	218.411	211.446	0.774209	0.000140661
FIG4	176.52	229.904	160.58	86.7665	96.781	119.906	0.773233	0.000311117
ABCC10	496.462	629.529	345.993	279.439	266.802	246.258	0.772017	0.000250767
KIDINS220	847.496	931.654	848.428	322.822	421.128	665.282	0.771888	0.000351457
IKBKB	317.936	344.255	197.001	145.461	170.021	145.692	0.769466	0.000327155
ZNF594	107.316	169.72	98.5004	65.0749	48.3905	79.937	0.769253	0.00147894
LRCH3	571.684	625.918	515.678	289.647	286.419	394.528	0.769026	1.52658e-07
PMS1	226.668	221.479	163.064	132.702	96.781	96.698	0.768608	0.000488701
AGAP9	134.396	173.331	81.118	85.4905	57.5455	59.3081	0.768432	0.00112974
TBK1	431.27	355.088	315.367	190.121	192.254	226.918	0.768308	3.55229e-05
CFAP298	64.1891	55.3696	52.975	31.8994	24.8492	28.3647	0.767589	0.00399394
HS6ST2	199.588	246.756	256.598	122.494	145.171	122.484	0.767576	2.37938e-05
LEO1	64.1891	131.202	85.2566	44.6592	44.4669	54.1509	0.767342	0.0019524
TRIM37	446.315	381.569	384.069	190.121	238.029	251.415	0.766005	6.88549e-06
NSUN6	217.641	241.941	206.106	112.286	86.3182	161.163	0.765256	0.00029549
FGG	13061.5	10811.5	13586.4	6785.65	6386.24	7826.09	0.764933	9.35697e-06
DYNC1H1	5030.82	6277.23	5937.34	2869.67	2827.57	4008.45	0.764704	7.59543e-06
ZNF175	37.1093	38.518	31.4539	19.1397	9.15496	19.3396	0.764525	0.00907828
CSAD	330.975	358.699	223.488	128.874	141.248	216.604	0.76421	0.000628601
ZBED5	354.043	362.31	354.27	141.634	192.254	248.836	0.763573	0.00022782
KIF16B	482.421	523.604	351.787	229.676	170.021	339.088	0.76328	0.000217581
MDM1	84.2481	74.6286	44.6976	24.2436	35.312	29.6541	0.762988	0.00957957
ZNF721	187.552	240.738	138.232	57.419	82.3946	134.088	0.762887	0.00520883
NCBP1	631.861	623.51	542.994	287.095	323.039	395.817	0.762625	1.23344e-05
P3H1	158.467	126.387	97.6726	67.6268	52.3141	79.937	0.761658	0.00135925
SETD2	1413.16	1617.76	1344.24	819.178	693.161	938.615	0.76129	1.4877e-05
COL4A5	416.226	465.827	445.321	238.608	241.952	277.201	0.759956	1.4078e-07
POLR3A	807.378	995.45	620.801	432.557	440.746	493.804	0.759196	4.35332e-06
YTHDC1	902.659	826.934	847.6	410.865	418.512	595.66	0.759145	9.83934e-05
BBS2	269.795	328.607	278.946	168.429	121.63	183.082	0.759141	0.000466964
NSUN5P1	175.517	209.442	112.572	98.2503	87.626	74.7798	0.75824	0.0013073
ZNF287	41.1211	61.3881	23.1766	14.0358	26.157	7.73584	0.757862	0.0126464
UNC13B	625.843	817.304	559.548	385.345	379.277	373.899	0.756979	9.88401e-07
CLDN1	2881.49	2379.69	3347.36	1598.8	1531.49	1625.82	0.756629	0.000118078
SFSWAP	775.284	860.637	643.977	483.596	425.052	395.817	0.756536	1.01908e-07
AGER	49.1448	96.295	27.3152	21.6916	37.9277	11.6038	0.756052	0.0113883
AP1G2	545.607	813.693	395.657	316.443	296.882	341.666	0.755699	0.000408665
DMTF1	534.575	656.01	441.182	243.712	240.645	415.157	0.755371	0.000136292
TAF4B	54.1595	54.166	51.3195	26.7955	34.0041	20.6289	0.755174	0.00289061
EIF2B3	80.2363	72.2213	61.2523	30.6235	39.2355	37.3899	0.755011	0.00373322
DARS2	430.267	435.735	531.405	262.851	253.723	259.151	0.754625	9.70835e-05
MSANTD2	261.771	320.181	225.144	158.221	133.401	158.585	0.753923	3.85839e-05
RAD51-AS1	71.2097	87.8692	68.7019	16.5877	44.4669	34.8113	0.753474	0.0112246
ZNF160	1357	1366.19	1364.93	632.885	636.924	1006.95	0.753392	6.79087e-05
AHI1	308.91	371.94	240.871	132.702	138.632	226.918	0.753324	0.000505267
MTERF1	123.363	116.758	100.156	45.9352	75.8554	56.7295	0.753313	0.00167322
ALG8	703.071	643.973	672.12	364.93	384.508	393.239	0.752725	8.41207e-06
E2F7	94.2777	126.387	96.8449	59.971	44.4669	52.8616	0.752451	0.00450415
SSB	495.459	465.827	439.527	252.644	249.8	291.383	0.751915	6.176e-06
RRBP1	3123.2	4098.56	3685.07	2171.71	1762.98	2198.27	0.75154	2.94633e-05
SIN3B	601.772	795.638	437.871	354.722	303.422	357.138	0.751471	0.000116617
ZNF407	213.629	275.645	170.513	117.39	91.5496	148.27	0.750879	0.000472224
EP400P1	228.674	317.774	264.047	145.461	164.789	145.692	0.749835	2.22912e-05
ANAPC4	76.2245	104.721	78.6348	43.3832	41.8512	47.7044	0.749411	0.00285391
TPM2	92.2718	139.628	76.9793	56.143	40.5434	60.5974	0.747797	0.00314096
SDHAP3	124.366	217.868	118.366	77.8347	77.1632	91.5408	0.747618	0.000827085
RALGAPA2	657.938	825.73	662.187	363.654	400.203	449.968	0.747567	1.58827e-05
SRRM1	937.762	1172.39	1231.67	580.57	533.603	773.584	0.74712	2.17412e-05
PPFIBP2	673.985	916.006	519.817	495.079	289.035	371.32	0.746331	0.000395911
AIFM1	447.318	324.996	374.964	233.504	196.178	228.207	0.745934	1.6813e-06
ZNF846	97.2865	128.795	74.4961	47.2112	40.5434	69.6226	0.745561	0.00183773
GTF3C1	1325.91	1460.07	1337.62	839.593	704.932	852.232	0.745526	4.96066e-09
KIF27	83.2452	77.036	62.9078	22.9676	40.5434	39.9685	0.744994	0.00858283
TOP2B	1163.43	1148.32	1095.92	562.706	568.915	758.112	0.744298	0.000192224
NBPF9	198.585	244.349	150.648	119.942	107.244	103.145	0.742907	9.57122e-05
DQX1	935.756	1484.15	720.957	427.453	447.285	794.213	0.74239	0.00155673
ANKHD1	141.417	148.054	129.127	47.2112	54.9298	107.012	0.741683	0.00487434
CPS1	1050.09	962.95	1350.86	421.073	444.669	827.735	0.741338	0.00421355
PMFBP1	87.257	107.128	56.2859	34.4514	13.0785	65.7546	0.741264	0.00972288
NDNF	295.871	302.126	365.859	148.013	102.012	266.887	0.741113	0.00128318
SPDL1	212.626	255.182	140.715	136.53	115.091	55.4402	0.740877	0.00426092
ARHGEF26	263.777	341.847	204.45	155.669	167.405	128.931	0.740867	0.000105394
ZNF232	54.1595	44.5365	30.6262	15.3117	18.3099	29.6541	0.739882	0.0060165
CC2D2A	158.467	211.849	115.883	94.4224	85.0103	83.8049	0.739825	0.000714471
SBNO1-AS1	25.0739	38.518	25.6598	7.65587	3.92355	23.2075	0.739673	0.0135734
TRNT1	125.369	97.4987	69.5297	40.8313	43.1591	68.3333	0.739566	0.00251098
TIMELESS	340.001	482.679	296.329	218.192	217.103	181.792	0.739285	0.000298688
CEP85	288.851	291.292	239.215	131.426	158.25	177.924	0.739261	8.25621e-06
ZNF480	343.01	394.81	248.32	191.397	184.407	181.792	0.739185	2.88356e-05
ZKSCAN2-DT	88.26	83.0545	63.7355	44.6592	23.5413	50.283	0.738453	0.00444079
ERCC4	169.499	128.795	125.816	56.143	77.1632	86.3836	0.737093	0.00319034
CCDC162P	523.542	593.418	357.581	236.056	226.258	348.113	0.736852	0.000481585
DHX29	429.264	513.975	451.943	289.647	187.023	305.566	0.736826	0.000122751
TLN2	1874.52	2471.17	1613.25	1176.45	1123.44	1128.14	0.735899	4.37972e-06
CMTR1	626.846	635.547	556.237	302.407	409.357	339.088	0.735782	1.35695e-06
LPIN3	2729.04	3453.38	2022.15	1459.72	1216.3	1792.14	0.734325	0.00085395
ABCA1	1019	929.247	1030.53	560.154	500.907	634.339	0.733419	4.0867e-05
MIR3609	63.1861	39.7217	88.5676	34.4514	14.3864	41.2578	0.732504	0.00916365
PTCD3	1197.53	1136.28	980.865	525.703	640.847	709.119	0.732056	8.09961e-05
FANCM	185.547	249.163	163.064	132.702	113.783	79.937	0.731981	0.000723418
PDE4DIPP2	178.526	160.09	94.3617	47.2112	51.0062	121.195	0.731794	0.0045816
LAS1L	202.597	241.941	221.833	139.082	104.628	132.799	0.731436	8.41214e-05
HHAT	80.2363	49.3512	59.5969	42.1073	19.6178	34.8113	0.730025	0.00462402
TTC28	492.45	545.271	442.838	321.546	287.727	246.258	0.729998	5.58884e-06
PLD1	2042.01	2181.08	2044.5	1203.25	1102.52	1303.49	0.729905	6.50719e-06
MAP3K4	666.964	702.954	473.464	329.202	360.967	371.32	0.72975	6.20393e-06
BOD1L1	940.771	1038.78	820.285	468.284	402.818	696.226	0.729471	0.000244535
MYO7A	879.591	1065.26	685.364	401.933	405.434	644.653	0.729251	0.000554559
PHIP	1412.16	1596.09	1393.9	660.957	770.324	1037.89	0.728665	0.000229111
NINL	267.789	357.495	237.56	178.637	112.475	188.239	0.728648	0.000349435
KANK2	138.408	158.887	126.643	95.6983	68.0083	64.4653	0.728337	0.00146855
METAP1D	93.2747	122.776	72.8406	59.971	52.3141	38.6792	0.72824	0.0028221
NSUN2	592.746	684.898	631.561	357.274	345.273	411.289	0.728198	3.41694e-07
PDSS1	126.372	211.849	118.366	90.5944	70.624	82.5156	0.727631	0.00176244
KIAA1328	69.2038	71.0176	64.5633	24.2436	35.312	45.1257	0.727214	0.00461672
UACA	703.071	710.176	681.225	435.108	394.971	386.792	0.726088	2.63912e-06
CTPS1	109.322	111.943	118.366	74.0067	47.0826	65.7546	0.725894	0.000652584
BPTF	3190.4	3555.69	2640.47	1753.19	1612.58	2077.07	0.725834	5.87481e-06
ARID2	1344.96	1358.96	1092.61	690.304	642.155	838.049	0.724973	4.7341e-05
PFKFB1	53.1566	57.777	39.7312	28.0715	20.9256	25.7861	0.724724	0.00622424
GUSBP11	514.515	676.473	304.606	256.472	238.029	326.195	0.724317	0.000851991
SUGT1P4-STRA6LP	42.1241	77.036	18.2102	28.0715	9.15496	19.3396	0.72415	0.0130882
NUP205	830.446	840.174	825.251	458.076	360.967	563.427	0.724038	0.000611982
VWA8	573.69	653.603	526.439	274.335	368.814	359.717	0.723486	5.15722e-05
FLNA	2594.64	3366.71	2930.18	1892.28	1807.45	1285.44	0.723426	0.000231323
NUP188	497.465	420.087	512.368	269.231	219.719	326.195	0.722521	9.97199e-05
WNK4	519.53	575.363	496.641	322.822	307.345	282.358	0.722378	3.87623e-05
LEF1	53.1566	87.8692	31.4539	38.2793	27.4649	10.3145	0.71996	0.0117442
SYNGAP1	507.495	654.806	585.208	335.582	309.961	376.478	0.719954	3.39929e-06
FNBP4	1054.1	1162.76	801.247	555.05	473.442	705.251	0.719828	3.99663e-05
ZNF814	84.2481	93.8877	53.8027	47.2112	32.6963	37.3899	0.719228	0.00527178
SVIL	1120.3	1456.46	1005.7	640.541	598.996	841.917	0.719135	7.25707e-06
ELP4	248.733	213.053	198.656	109.734	126.862	140.534	0.718462	9.34186e-05
PSMA3-AS1	614.811	568.141	527.267	301.131	266.802	391.949	0.718019	0.000381918
CWC27	419.235	383.976	312.056	241.16	171.329	226.918	0.717804	5.77886e-05
EIF4ENIF1	269.795	231.108	197.828	149.289	119.014	135.377	0.717347	2.10038e-05
HERC1	1260.71	1426.37	1440.26	615.021	750.707	970.848	0.717126	0.000238596
TOPORS	197.582	167.313	267.358	56.143	116.399	165.031	0.716708	0.00277643
NVL	222.656	253.978	167.202	140.358	75.8554	136.667	0.716418	0.00119468
RACGAP1	322.951	338.236	352.615	232.228	215.795	107.012	0.715567	0.00136069
THADA	465.371	630.732	431.25	250.092	268.11	346.824	0.71537	0.000240761
TBC1D32	160.473	214.256	108.433	67.6268	49.6983	117.327	0.714919	0.0082998
TUT4	1198.53	1072.49	897.264	528.255	516.601	761.98	0.71479	0.00015667
U2SURP	1737.12	1431.18	1431.98	740.067	759.862	1090.75	0.714285	0.000396085
NXPH1	25.0739	40.9254	17.3824	14.0358	6.53926	6.44653	0.714002	0.0140933
ZNF662	174.514	225.09	145.681	95.6983	90.2417	117.327	0.713584	0.000653655
RBM45	92.2718	138.424	78.6348	68.9028	35.312	59.3081	0.713417	0.00301661
TOP3B	355.046	471.846	342.682	275.611	158.25	210.157	0.712974	0.00118193
STK3	372.096	391.199	273.98	176.085	163.481	248.836	0.712887	0.000228177
DSP	9037.62	9954.5	10248.2	5452.25	5384.42	6416.88	0.71243	1.3451e-06
CA12	545.607	609.066	773.932	375.138	401.51	359.717	0.712028	1.42774e-06
RHOT2	917.703	1165.17	715.99	413.417	540.143	616.289	0.711885	0.000588287
EXOC4	1185.49	1586.46	919.613	621.401	636.924	859.968	0.71135	9.96858e-05
ETAA1	287.848	180.553	191.207	111.01	128.169	127.641	0.709918	0.000965132
ARMCX4	84.2481	115.554	86.9121	39.5553	35.312	77.3584	0.709766	0.00320588
BBS1	56.1654	113.147	43.8699	22.9676	45.7748	34.8113	0.709481	0.00837003
AASS	71.2097	107.128	87.7398	43.3832	39.2355	60.5974	0.709318	0.00242739
ZNF518A	1414.17	1275.91	1071.92	616.297	605.535	841.917	0.708996	0.00157088
MCM5	308.91	398.421	322.816	215.64	205.333	143.113	0.708806	0.00159262
NAALADL2	171.505	184.164	121.677	71.4548	70.624	119.906	0.708707	0.00141611
SLX4	211.623	309.348	279.774	186.293	139.94	121.195	0.708373	0.000757717
PMS2P4	102.301	132.406	86.0844	49.7631	53.6219	70.9119	0.708343	0.00185373
EFL1	296.874	314.163	257.425	172.257	129.477	198.553	0.70826	8.03419e-05
ILF3	2630.75	2914.13	3012.95	1697.05	1706.75	1665.78	0.707906	3.15774e-07
ESCO1	753.219	693.324	551.271	350.894	426.36	346.824	0.707599	0.000591477
STARD13	280.827	261.2	209.417	109.734	126.862	186.949	0.705362	0.000517991
SMG1P3	295.871	394.81	264.047	168.429	166.097	203.71	0.704824	0.000545001
SUGP2	870.564	946.099	826.079	520.599	406.742	630.471	0.704156	3.2228e-06
C3	2404.08	2939.41	2083.41	1416.34	1120.83	1605.19	0.703795	0.00101601
XDH	120.354	119.165	108.433	72.7307	36.6198	72.2012	0.702906	0.00490234
NFIA	764.251	684.898	542.994	333.03	315.192	479.622	0.702187	0.000540053
TUBGCP6	552.628	662.028	453.598	294.751	333.502	342.956	0.701949	4.5842e-05
POLR2B	705.077	649.991	746.616	281.991	337.426	524.748	0.701889	0.00249691
SETDB1	683.012	914.803	626.595	430.005	417.205	469.308	0.70063	2.22352e-06
NCOR1	1770.21	2449.5	1567.73	1102.44	1088.13	1197.77	0.700538	2.64267e-05
PI4KAP1	535.577	727.027	360.892	248.816	251.107	404.842	0.700498	0.00114859
IK	536.58	519.993	452.771	315.167	213.18	341.666	0.700451	0.000151767
FAM184A	56.1654	46.9438	32.2816	15.3117	18.3099	29.6541	0.700079	0.0114709
NOL10	365.075	445.365	374.964	224.572	217.103	246.258	0.699533	8.32841e-05
MYO9B	594.752	872.674	562.859	427.453	368.814	370.031	0.699369	0.000224387
PAK1IP1	92.2718	99.9061	64.5633	56.143	40.5434	42.5471	0.698283	0.00235241
PATJ	1229.62	1239.8	938.651	497.631	537.527	899.936	0.698218	0.000561713
RTEL1	93.2747	160.09	52.1473	45.9352	47.0826	60.5974	0.696817	0.00738489
MCF2L	767.26	885.914	600.935	460.628	381.893	465.44	0.696674	0.000134556
CCDC61	119.352	133.609	109.261	57.419	90.2417	38.6792	0.696297	0.00645192
LAMB1	2152.34	2657.74	2119	1305.33	1438.64	1414.37	0.695548	1.15908e-07
TGS1	217.641	139.628	186.24	102.078	78.4711	122.484	0.694692	0.00154753
MCM9	196.579	181.757	235.077	149.289	86.3182	117.327	0.694677	0.000335228
PI4KA	1668.92	2247.29	1581.8	1084.58	1027.97	1157.8	0.694487	4.28415e-06
PCAT1	49.1448	80.6471	19.8656	15.3117	30.0806	14.1824	0.694167	0.0149372
VPS16	346.019	381.569	332.749	237.332	155.634	198.553	0.694076	0.0014031
HOXA5	18.0532	25.2774	19.8656	6.37989	10.4628	7.73584	0.693569	0.0162102
TAMM41	110.325	85.4618	89.3953	63.7989	39.2355	54.1509	0.693107	0.00220689
ZNF26	366.078	388.791	294.673	107.182	204.025	269.465	0.692132	0.00195659
INTS4	662.953	668.047	648.116	368.758	313.884	492.515	0.692038	7.13885e-06
FAM193A	506.492	694.528	446.976	275.611	234.105	421.603	0.691549	0.000892638
TOGARAM1	248.733	302.126	182.929	142.91	107.244	163.742	0.691541	0.000855346
HTATSF1	341.004	346.662	317.85	196.501	158.25	223.05	0.69028	0.000412283
TFDP1	488.439	653.603	417.178	307.511	260.262	305.566	0.689946	0.00139167
WDR27	684.015	783.601	445.321	290.923	281.188	501.54	0.68981	0.00126981
SLC1A3	250.739	213.053	306.262	146.737	113.783	177.924	0.68935	0.000837348
CARMIL1	859.532	863.044	786.348	518.047	481.289	502.83	0.687891	2.27401e-06
CUL9	426.255	499.53	438.699	244.988	272.033	300.408	0.687882	1.38354e-06
NUP214	1108.26	1198.87	1224.22	609.917	576.762	908.961	0.687525	1.68175e-05
ACACB	958.824	1192.85	904.714	623.953	564.992	635.628	0.687179	5.66256e-06
GCFC2	394.161	468.235	338.543	222.02	221.027	265.597	0.686381	3.97376e-05
SUPT20H	601.772	594.622	521.473	297.303	321.731	395.817	0.686368	4.15889e-05
NME7	76.2245	75.8323	84.4289	61.2469	36.6198	30.9434	0.686266	0.00347286
REV3L	781.301	994.246	604.246	449.144	392.355	511.855	0.685778	0.000925639
CTTNBP2NL	208.614	172.127	158.097	79.1106	78.4711	143.113	0.685363	0.00180963
RBM41	345.016	368.328	306.262	197.777	198.793	206.289	0.685143	3.45081e-05
RAD51C	64.1891	80.6471	62.0801	42.1073	44.4669	16.761	0.684773	0.00926664
AASDH	157.464	172.127	172.996	56.143	104.628	110.88	0.684603	0.00408594
ZNF430	98.2895	54.166	76.9793	53.5911	26.157	41.2578	0.684461	0.00606428
DDX1	781.301	721.009	779.726	447.868	415.897	501.54	0.684229	5.65269e-06
NUP85	259.765	251.571	193.69	135.254	147.787	126.352	0.682401	0.00028488
HNRNPD	753.219	623.51	824.423	459.352	417.205	428.05	0.682088	5.1632e-05
ZNF391	79.2334	93.8877	67.8742	43.3832	52.3141	23.2075	0.681061	0.0102536
CCDC93	662.953	786.008	629.078	325.374	346.581	535.062	0.680789	0.000360828
PPWD1	345.016	328.607	360.892	153.117	155.634	277.201	0.680701	0.00137081
CLUAP1	96.2836	93.8877	82.7734	52.3151	41.8512	59.3081	0.680339	0.00158905
DOCK7	598.764	627.121	542.166	247.54	380.585	384.213	0.680223	0.000886766
USP7	1382.07	1646.65	1575.18	868.941	795.174	1058.52	0.680134	7.86444e-05
FASTKD2	506.492	440.55	456.909	216.916	213.18	366.163	0.679166	0.00130198
RRN3P1	107.316	83.0545	56.2859	47.2112	52.3141	25.7861	0.679031	0.00868771
GTF2I	1082.19	1197.67	819.457	585.674	589.841	689.779	0.67871	2.85125e-06
NYNRIN	940.771	1149.52	1190.28	663.509	617.306	684.622	0.678533	9.14247e-06
MST1R	294.869	376.754	225.971	151.841	207.948	158.585	0.678187	0.000499268
ZNF782	279.824	238.33	162.236	151.841	96.781	134.088	0.677949	0.00175648
PRPF40B	329.972	521.197	230.11	271.783	179.176	139.245	0.67725	0.00377308
MBD4	343.01	415.272	228.455	170.981	187.023	212.736	0.676458	0.000495887
LINC01806	73.2156	72.2213	46.3531	37.0034	35.312	25.7861	0.676262	0.0083473
THNSL1	224.662	214.256	205.278	125.046	121.63	128.931	0.676158	0.000355183
UPF3A	232.685	162.498	192.034	71.4548	128.169	134.088	0.675315	0.00150204
HAUS6	107.316	134.813	128.299	72.7307	56.2376	74.7798	0.674989	0.00350502
KIF26B	40.1182	67.4065	29.7984	7.65587	35.312	16.761	0.67355	0.0152239
ZNF708	159.47	105.925	109.261	77.8347	66.7004	65.7546	0.67354	0.00235815
PCDHGB5	148.437	108.332	139.887	68.9028	91.5496	63.176	0.673121	0.00213116
WASHC2A	216.638	314.163	322.816	135.254	166.097	201.132	0.673021	0.000217768
SLC38A9	223.659	215.46	217.694	103.354	105.936	158.585	0.672292	0.0024397
AGAP13P	53.1566	58.9807	30.6262	19.1397	23.5413	28.3647	0.67168	0.0103929
MTREX	951.803	972.58	881.537	465.732	551.913	613.71	0.670072	0.000623397
PDIA3	1986.85	1712.85	2454.23	1143.28	1141.75	1451.76	0.669979	3.86446e-06
ERCC3	464.368	471.846	350.132	215.64	244.568	302.987	0.669591	0.000123743
MIPOL1	230.679	158.887	128.299	84.2145	99.3967	110.88	0.669329	0.00160465
LINC01572	300.886	287.681	135.748	100.802	112.475	172.767	0.66734	0.00639301
LINC01876	226.668	214.256	158.097	79.1106	81.0868	158.585	0.66721	0.0065119
TP53BP2	572.687	636.751	672.12	331.754	355.736	440.943	0.667058	4.81621e-05
EMSY	617.82	605.455	574.448	322.822	323.039	434.496	0.667053	3.29937e-05
RSF1	1475.35	1531.09	1583.46	886.805	813.484	1053.36	0.666846	5.24795e-05
ZW10	360.061	435.735	357.581	159.497	210.564	295.251	0.666769	0.00103997
ZNF326	352.037	334.625	387.38	123.77	151.711	300.408	0.666444	0.0062652
SULF2	1112.28	1139.89	1050.39	580.57	529.68	835.471	0.66636	0.000298751
ZNF286A	33.0975	46.9438	43.0422	20.4156	14.3864	25.7861	0.666336	0.012022
CCDC183	375.105	404.439	281.43	186.293	171.329	225.629	0.665972	0.00417562
ZNF226	238.703	329.81	201.967	153.117	91.5496	190.817	0.665575	0.00220894
NPIPB4	78.2304	114.35	50.4918	30.6235	44.4669	45.1257	0.665172	0.0114196
SRBD1	290.857	246.756	177.135	139.082	116.399	159.874	0.663797	0.000758138
ZNF738	59.1743	44.5365	59.5969	22.9676	32.6963	28.3647	0.663605	0.00998599
LINC01146	133.393	131.202	101.811	66.3509	74.5475	60.5974	0.662592	0.00449969
MDC1	307.907	400.828	439.527	210.536	265.494	177.924	0.662383	0.00205951
HAL	386.137	344.255	309.573	205.432	206.641	215.314	0.662017	3.02493e-05
CPNE7	415.223	694.528	291.362	307.511	228.874	205	0.661997	0.00729761
ZRANB3	112.331	154.072	130.782	62.5229	86.3182	73.4905	0.661926	0.00317979
TELO2	417.229	519.993	326.127	281.991	207.948	239.811	0.661873	0.00114499
EXOSC3	117.346	104.721	113.4	67.6268	68.0083	48.9937	0.661632	0.00468551
COL28A1	171.505	148.054	126.643	82.9386	70.624	100.566	0.661271	0.00202358
PPP1R9A	897.644	952.117	749.099	501.459	481.289	553.113	0.660664	0.000359232
PPP1R12A	878.588	978.598	761.516	537.187	436.822	607.263	0.660203	4.99024e-05
DNAH1	940.771	1200.08	499.951	390.449	325.655	729.748	0.660068	0.00525638
BBS7	70.2068	60.1844	76.1516	31.8994	32.6963	46.415	0.659809	0.00699177
PDXDC2P-NPIPB14P	388.143	457.401	272.325	176.085	160.866	296.541	0.659285	0.00242564
PMS2	201.594	207.034	217.694	102.078	103.32	159.874	0.658722	0.000902397
CEP97	113.334	73.425	123.332	65.0749	70.624	29.6541	0.658522	0.00774901
ICE1	1258.71	1306	1133.17	671.164	723.242	830.314	0.658231	7.69063e-05
KANK1	980.889	1062.86	763.999	578.018	591.149	547.955	0.657175	3.35073e-06
IMMT	1272.75	1055.63	1388.11	706.892	748.091	817.42	0.657088	7.05215e-06
WRN	246.727	243.145	188.723	93.1464	133.401	136.667	0.657086	0.00710331
GAS2L3	186.549	215.46	174.652	79.1106	120.322	105.723	0.657083	0.0080648
ANO8	175.517	235.923	179.618	123.77	112.475	108.302	0.656794	0.000895055
BHLHE40	716.109	767.953	860.016	479.768	445.977	514.433	0.656681	1.53243e-06
CNTNAP1	53.1566	108.332	77.807	43.3832	44.4669	42.5471	0.656158	0.00550786
ARID5B	1690.98	1744.14	1731.62	992.711	1160.06	905.093	0.655249	0.000475742
ICE2	565.666	584.992	552.926	322.822	363.583	324.905	0.654953	0.000378123
RIBC2	61.1802	52.9623	54.6305	34.4514	17.0021	36.1006	0.654017	0.00997993
PLEKHG2	673.985	778.786	625.767	430.005	380.585	452.547	0.653784	2.58339e-05
SPINK5	111.328	123.98	76.1516	25.5196	34.0041	94.1194	0.653428	0.0123985
MICU2	382.126	349.069	313.711	160.773	201.409	235.943	0.653305	0.00227278
LTV1	72.2127	63.7955	76.1516	39.5553	40.5434	41.2578	0.653045	0.00273966
CWF19L2	472.391	481.475	356.753	247.54	269.417	270.754	0.652665	0.000122533
ALS2	782.304	808.878	803.73	438.936	444.669	571.163	0.652325	3.60609e-05
GRB14	87.257	85.4618	52.1473	35.7274	32.6963	52.8616	0.652276	0.00674385
SAFB2	356.049	447.772	432.077	220.744	193.562	318.459	0.651612	0.000542174
MAPK8IP3	1554.58	2111.27	1002.39	875.321	762.477	1080.44	0.651506	0.00117082
BLZF1	245.724	234.719	133.265	125.046	109.86	123.773	0.6512	0.000935799
PHF14	518.527	418.883	398.968	182.465	277.264	330.063	0.651114	0.000665069
SMC1A	673.985	631.936	777.242	395.553	375.353	469.308	0.650923	0.000330074
OGT	2311.81	2253.3	1726.65	932.74	1114.29	1571.66	0.650715	0.00256936
LACC1	50.1477	34.9069	44.6976	11.4838	10.4628	34.8113	0.650674	0.0168545
PRDM15	126.372	170.924	129.127	57.419	81.0868	105.723	0.650358	0.00228165
OFD1	613.808	623.51	491.674	265.403	282.496	478.333	0.650303	0.000439516
ERCC6L	98.2895	55.3696	68.7019	49.7631	44.4669	21.9182	0.650176	0.0099769
DCDC2	232.685	300.922	201.139	146.737	141.248	136.667	0.649486	0.00169837
AKAP13	1896.59	2191.92	2128.1	1131.79	1179.68	1493.02	0.648863	3.58053e-05
ZNF184	128.378	99.9061	96.8449	72.7307	58.8533	56.7295	0.648736	0.00176493
LPIN1	442.303	542.863	376.619	183.741	281.188	344.245	0.648654	0.000477429
APP	2000.89	2166.64	1972.49	1203.25	1260.77	1369.24	0.647852	2.84423e-09
IFT88	307.907	337.033	256.598	141.634	206.641	189.528	0.647775	0.000377771
CEP135	118.349	91.4803	73.6683	34.4514	41.8512	76.0691	0.647692	0.00778299
PLEKHG5	453.335	664.436	418.006	339.41	234.105	313.302	0.646929	0.00205058
MPHOSPH9	546.61	540.456	327.783	227.124	277.264	304.276	0.646808	0.0028296
BRCC3	270.798	243.145	240.871	150.565	159.558	145.692	0.646528	0.000152956
GDAP1	52.1536	61.3881	38.9035	15.3117	20.9256	41.2578	0.645127	0.0118348
BMS1P1	299.883	343.051	181.274	137.806	103.32	207.578	0.645102	0.00693585
ERVK13-1	599.767	649.991	410.556	276.887	321.731	379.056	0.644902	0.00101212
KIN	215.635	253.978	172.996	100.802	103.32	167.61	0.644878	0.00193862
DDX55	237.7	328.607	192.862	164.601	141.248	145.692	0.644721	0.000446793
HSPBAP1	122.36	179.349	143.198	67.6268	75.8554	112.17	0.644553	0.0024665
HEBP2P1	53.1566	36.1106	24.832	7.65587	14.3864	19.3396	0.644402	0.0166694
SNX14	432.273	446.568	361.72	197.777	211.872	313.302	0.644333	0.00158954
NADSYN1	1773.22	2090.81	1310.3	981.227	953.424	1138.46	0.643359	0.000734055
SCAF11	2245.61	2232.84	2259.71	1138.17	1225.46	1674.81	0.642761	0.000446151
HLTF	972.865	916.006	1048.74	492.527	615.998	640.785	0.642373	0.000681682
PADI2	265.783	215.46	325.3	199.053	143.864	132.799	0.641628	0.00125402
EWSR1	1894.58	1797.11	1920.34	1158.59	1016.2	1315.09	0.641528	3.32783e-06
TTC21B	480.415	428.513	481.741	210.536	244.568	348.113	0.641143	0.00259137
KIFBP	316.933	308.144	360.892	165.877	207.948	233.365	0.640122	3.16239e-05
ZNF83	395.164	385.18	327.783	181.189	181.791	277.201	0.639996	0.00255092
RNU4ATAC	28.0827	7.22213	25.6598	7.65587	2.6157	7.73584	0.639887	0.0143893
GTPBP4	530.563	535.641	865.81	310.063	309.961	520.88	0.639433	0.00129665
SUPT6H	2279.71	2749.22	2670.27	1527.35	1209.76	1972.64	0.638673	6.96924e-05
CCDC175	68.2009	75.8323	50.4918	39.5553	23.5413	36.1006	0.637793	0.0124802
PRRC2C	5170.23	5594.74	5514.37	3026.62	3094.38	3691.29	0.637765	0.000512412
ADAM23	293.866	346.662	354.27	204.156	176.56	214.025	0.637543	0.000672674
MAML2	529.56	587.4	422.144	299.855	355.736	290.094	0.637454	3.37121e-05
PNPLA7	99.2925	150.461	86.0844	53.5911	56.2376	77.3584	0.637119	0.00539191
ZNF432	159.47	168.516	155.614	108.458	77.1632	103.145	0.636842	0.000653414
PROM1	395.164	465.827	332.749	232.228	278.572	207.578	0.636812	0.00039101
SLC12A4	375.105	485.086	331.094	257.748	201.409	253.993	0.636033	0.000605507
CHEK1	436.285	374.347	420.489	238.608	292.959	183.082	0.635555	0.00268757
CCDC141	146.431	144.443	115.055	70.1788	94.1653	60.5974	0.635381	0.00651598
VPS50	249.736	175.738	250.803	130.15	126.862	135.377	0.633525	0.00302265
VPS13D	1498.41	1710.44	1441.91	780.898	868.413	1138.46	0.633372	0.000725922
KDM4C	689.029	649.991	499.951	340.686	342.657	446.1	0.63257	7.58644e-05
DBF4	216.638	192.59	261.564	132.702	125.554	119.906	0.63255	0.00554414
TRPV3	102.301	114.35	131.61	70.1788	62.7769	69.6226	0.631977	0.00282228
ASCC3	1275.76	1157.95	1427.84	673.716	786.019	859.968	0.631515	0.000759936
GOLGA4	2882.49	3225.88	2316	1449.51	1379.78	2267.89	0.631472	0.000440095
HEATR5B	465.371	515.178	431.25	234.78	249.8	321.037	0.631361	0.00437741
INCENP	364.072	439.346	427.111	306.235	258.955	166.321	0.631016	0.00121182
CPLANE1	993.928	1186.84	890.642	524.427	527.064	758.112	0.630469	0.00184039
ADCY7	283.836	379.162	239.215	234.78	173.944	108.302	0.63035	0.0039401
LMO7	1965.79	2036.64	1902.96	987.607	1141.75	1453.05	0.630318	0.000378543
NBN	323.954	266.015	293.018	164.601	154.326	206.289	0.629936	0.00125408
SUGCT	166.49	146.85	123.332	45.9352	77.1632	122.484	0.629286	0.00556939
CMSS1	80.2363	81.8508	31.4539	37.0034	35.312	24.4968	0.62846	0.0141361
ABCA5	647.908	624.714	558.721	241.16	232.798	469.308	0.62814	0.0127574
ACTN1	2249.63	2461.54	2390.5	1621.77	1402.02	1386	0.627816	2.9941e-05
WDR59	1503.43	1718.87	1142.27	835.766	914.188	961.823	0.62778	3.30267e-05
PGGHG	2068.09	2630.06	1847.5	1307.88	1211.07	1449.18	0.627541	0.000506062
STK31	210.62	237.127	181.274	122.494	94.1653	143.113	0.627528	0.00453235
LIG4	153.452	140.831	171.341	62.5229	85.0103	114.748	0.627381	0.00603822
PBRM1	741.183	734.25	658.876	408.313	337.426	526.037	0.626859	0.0013342
ST3GAL3	69.2038	84.2582	41.3867	29.3475	37.9277	36.1006	0.626639	0.0106185
MSH3	586.728	560.919	472.636	264.127	316.5	412.578	0.626028	0.000183328
ATP7B	1146.38	1357.76	987.487	719.652	689.238	771.005	0.625774	1.22521e-05
SLC4A3	60.1772	56.5733	33.9371	25.5196	14.3864	32.2327	0.625405	0.0166199
BTAF1	1144.37	1283.13	1106.68	529.531	580.686	960.534	0.625271	0.00268148
RRM1	442.303	450.179	521.473	269.231	326.963	251.415	0.624563	0.00099003
C2	210.62	187.775	218.522	90.5944	95.4731	170.188	0.624549	0.00404701
CENPC	460.356	639.158	383.241	230.952	231.49	397.106	0.624015	0.00363806
CENPL	108.319	92.684	137.404	71.4548	68.0083	36.1006	0.623808	0.0134479
COL5A2	1164.43	1206.1	1425.36	715.824	697.085	937.326	0.623776	0.000105175
TUBGCP5	509.501	548.882	407.245	281.991	230.182	372.61	0.623633	0.000731118
C1RL-AS1	637.879	796.841	333.577	368.758	258.955	404.842	0.62319	0.00299215
PDHA1	630.858	541.66	612.523	390.449	411.973	313.302	0.622622	2.10476e-05
MORC3	369.087	347.866	360.892	156.945	211.872	243.679	0.621448	0.0059544
ORC3	437.288	476.66	351.787	218.192	224.95	333.93	0.62139	0.000219656
EMSLR	75.2216	89.0729	72.0129	33.1754	45.7748	52.8616	0.620679	0.00757693
CARF	152.449	180.553	124.988	88.0425	71.9318	105.723	0.620611	0.00369831
PRPF4B	836.464	808.878	722.612	395.553	423.744	631.76	0.620161	0.000279546
CALCOCO1	776.286	789.619	733.373	433.832	413.281	551.823	0.619782	0.000576114
NID1	349.028	453.79	384.069	276.887	231.49	181.792	0.619622	0.00382635
PLXNA3	836.464	1263.87	847.6	461.904	542.758	772.295	0.619194	0.000926461
ORC1	107.316	83.0545	105.95	65.0749	52.3141	45.1257	0.61909	0.00943574
KIZ	283.836	243.145	167.202	94.4224	163.481	156.006	0.618327	0.00170444
NAA15	614.811	468.235	561.204	264.127	294.267	407.421	0.618228	0.00321267
ZNF644	547.613	519.993	470.153	302.407	295.574	341.666	0.618096	0.0006466
CDH26	44.13	66.2028	40.559	30.6235	27.4649	19.3396	0.617708	0.0142307
NOP14	321.948	179.349	249.976	142.91	170.021	146.981	0.616901	0.000578224
FRAS1	2829.33	3082.64	2945.91	1621.77	1510.57	2328.49	0.615768	0.000309617
ZNF337	108.319	179.349	114.227	80.3866	85.0103	70.9119	0.615703	0.00273069
FAN1	518.527	544.067	411.384	285.819	299.498	326.195	0.615379	0.000179489
NT5DC3	228.674	234.719	251.631	164.601	107.244	118.616	0.615232	0.0102541
ACAD9	740.18	871.47	528.094	458.076	425.052	438.364	0.615176	0.000274848
CWC25	163.482	161.294	201.139	99.5263	87.626	131.509	0.614827	0.00116624
ANAPC7	220.65	180.553	218.522	131.426	128.169	119.906	0.614646	0.000608796
RAB30-DT	602.775	616.288	388.207	260.299	249.8	419.025	0.61463	0.00456003
DOP1B	435.282	566.937	457.737	284.543	247.184	376.478	0.614065	9.09635e-05
GIGYF1	1060.12	1439.61	888.159	691.58	635.616	758.112	0.613151	0.00037739
NOMO1	485.43	529.623	458.565	329.202	266.802	326.195	0.612983	4.93014e-05
RCN3	148.437	185.368	165.547	108.458	98.0888	97.9873	0.612924	0.000677981
MCCC2	897.644	814.897	1024.74	541.015	508.754	622.735	0.612782	0.000741598
SEC31A	2475.29	2639.69	2720.76	1577.11	1598.19	1796	0.612664	3.84167e-06
PNPLA3	364.072	454.994	320.333	213.088	272.033	210.157	0.612244	0.00069737
TMEM63A	1848.44	2320.71	1475.85	1111.38	1080.29	1321.54	0.612231	0.000145907
DUSP8P5	85.2511	137.22	56.2859	49.7631	26.157	69.6226	0.612218	0.0136464
USP54	1816.35	2061.92	1835.09	1147.1	1029.28	1422.11	0.612049	1.88515e-05
PRR11	265.783	337.033	285.568	192.673	209.256	105.723	0.612037	0.00627683
ZNF823	117.346	110.739	96.0172	61.2469	88.9339	34.8113	0.611951	0.00634178
KLHL20	175.517	163.702	126.643	86.7665	65.3926	116.038	0.611879	0.0055383
KRT8P4	64.1891	109.536	45.5254	14.0358	20.9256	55.4402	0.611363	0.0189384
MROH1	1383.07	2046.27	946.928	802.59	776.864	988.898	0.611182	0.00366734
MYCBP2	642.894	852.211	675.431	308.787	414.589	555.691	0.611126	0.00343195
PARN	350.031	376.754	365.859	163.325	235.413	273.333	0.611069	0.00048512
CDK11A	76.2245	116.758	63.7355	48.4872	30.0806	61.8867	0.610905	0.0099954
PIEZO1	2632.75	3680.88	2196.81	1671.53	1708.05	1901.73	0.610797	0.000235739
KIF13A	687.024	721.009	562.859	336.858	385.816	492.515	0.610405	0.00038653
ATXN7L1	360.061	381.569	283.913	201.605	206.641	226.918	0.610192	0.000225947
P3H3	228.674	308.144	219.35	137.806	129.477	153.428	0.610054	0.00898758
SKIV2L	976.877	961.747	793.797	491.251	572.839	621.446	0.610018	0.0004081
MEGF6	237.7	377.958	160.58	142.91	164.789	132.799	0.609279	0.00697661
ANAPC1	540.592	721.009	579.414	341.962	330.886	433.207	0.608789	0.00196478
WASH5P	27.0798	32.4996	16.5547	12.7598	7.84711	10.3145	0.607238	0.0199529
TBCD	980.889	1163.97	869.121	626.505	559.76	707.829	0.60708	6.34607e-05
SPEN	1482.37	2058.31	1595.04	1013.13	980.888	1120.41	0.605757	0.00151204
TNRC6A	908.676	1315.63	874.087	593.33	576.762	711.697	0.60543	0.00138804
ANK3	2406.09	2620.43	2474.93	1412.51	1254.23	2008.74	0.604229	0.000271883
INTS3	1162.42	1436	1069.43	757.931	784.711	787.766	0.604183	5.4059e-06
TRIT1	105.31	142.035	85.2566	65.0749	51.0062	72.2012	0.603507	0.00783886
ESF1	100.295	90.2766	100.984	35.7274	20.9256	94.1194	0.603486	0.0156752
VPS52	677.997	669.25	651.427	401.933	377.969	487.358	0.603146	1.6301e-05
CBLB	575.696	660.825	687.847	368.758	364.891	470.597	0.6031	0.000204204
CSPP1	417.229	388.791	341.854	216.916	206.641	286.226	0.603013	0.000529786
NIPBL	2395.05	2656.54	2496.45	1441.86	1430.79	1882.39	0.602503	8.05986e-05
SMARCC1	1249.68	1234.98	1336.79	782.174	745.475	835.471	0.602321	0.000501167
SRSF10	900.653	778.786	721.784	371.31	465.595	580.188	0.60138	0.0046029
HEATR1	903.662	802.86	869.949	452.972	496.983	599.528	0.601233	0.00254954
TRMT44	185.547	170.924	141.543	102.078	115.091	77.3584	0.600693	0.00398096
DOCK5	1326.91	1664.7	1140.62	842.145	799.097	960.534	0.600244	0.00010924
KDM5B	2443.2	2228.03	2738.97	1320.64	1515.8	1730.25	0.600028	0.000870513
GPLD1	106.313	160.09	132.437	79.1106	71.9318	83.8049	0.599995	0.00454731
ADAMTS9	67.1979	105.925	85.2566	40.8313	44.4669	56.7295	0.599981	0.0114411
ACTL8	324.957	276.848	369.169	183.741	204.025	170.188	0.599924	0.00725288
ZNF69	121.357	172.127	89.3953	52.3151	58.8533	88.9622	0.599755	0.0152391
ZFYVE16	884.606	838.97	852.566	381.517	476.058	675.597	0.599239	0.00365354
NAE1	656.935	610.27	599.28	377.689	372.738	435.786	0.599234	2.92118e-05
TCTN1	153.452	182.961	146.509	102.078	74.5475	110.88	0.59913	0.00342052
FASTKD3	120.354	139.628	105.95	61.2469	87.626	60.5974	0.598681	0.00794759
NUDCD1	193.57	186.572	131.61	93.1464	103.32	117.327	0.598245	0.00114792
CLUH	2627.74	3265.61	2256.4	1791.47	1573.35	1686.41	0.597902	0.000706939
VPS45	157.464	185.368	124.16	77.8347	85.0103	114.748	0.59736	0.00363476
GRHL1	458.35	575.363	500.779	259.024	260.262	428.05	0.597003	0.000882352
GGNBP2	915.697	835.359	929.546	452.972	465.595	732.326	0.59699	0.000968266
TCAF1	632.864	541.66	597.624	412.141	384.508	339.088	0.596975	6.31536e-06
UBE2Q2P1	41.1211	38.518	43.0422	21.6916	22.2335	19.3396	0.596933	0.0171102
OBI1	423.247	320.181	366.686	233.504	201.409	233.365	0.596451	0.00294773
SRSF7	676.994	572.955	788.831	456.8	394.971	425.471	0.596441	0.000294011
CHD9	2428.15	2543.39	2107.41	1186.66	1337.93	1790.85	0.595822	0.00188606
SAFB	629.855	681.287	660.532	484.872	309.961	446.1	0.595772	0.00016957
GINS4	50.1477	96.295	112.572	51.0391	57.5455	20.6289	0.595763	0.0182686
MAP3K8	129.381	145.646	162.236	65.0749	96.781	96.698	0.595479	0.0052295
AGAP4	60.1772	90.2766	55.4582	38.2793	22.2335	51.5723	0.595445	0.012689
KIF7	121.357	91.4803	96.0172	63.7989	45.7748	67.044	0.59541	0.00837338
HOOK2	755.224	994.246	610.868	487.424	451.209	474.465	0.595407	0.00341666
MYO1B	1053.1	1031.56	970.105	637.989	593.764	712.987	0.595376	3.80911e-05
KRIT1	311.919	276.848	209.417	112.286	132.093	220.471	0.595044	0.00630292
UTP15	187.552	190.183	162.236	93.1464	108.552	109.591	0.594963	0.00750323
FAM227A	30.0886	36.1106	23.1766	16.5877	11.7707	9.02515	0.594206	0.0207417
MST1	1680.95	2105.25	1427.84	857.457	854.027	1321.54	0.593967	0.00728053
ZNF608	1062.13	1031.56	980.865	733.687	636.924	596.949	0.593959	1.56402e-05
TAF1C	744.192	932.858	586.036	506.563	464.287	437.075	0.593392	0.000681961
TIGD1	208.614	262.404	165.547	105.906	138.632	135.377	0.593246	0.00370648
APBB3	92.2718	125.184	76.1516	62.5229	53.6219	58.0188	0.592989	0.00385847
ACTR3C	101.298	117.961	90.223	76.5587	40.5434	64.4653	0.592862	0.00575844
CRYBG1	861.538	1066.47	836.839	534.635	570.223	661.414	0.59282	2.34739e-05
KIF24	102.301	78.2397	86.0844	57.419	61.469	27.0754	0.592186	0.0132375
DMD	417.229	345.458	291.362	191.397	219.719	242.39	0.592138	0.00084846
ERMARD	125.369	151.665	99.3281	82.9386	51.0062	87.6729	0.591997	0.00527279
RIF1	1811.34	1794.7	1662.92	870.217	898.494	1451.76	0.591772	0.00206902
LBR	1013.99	916.006	1100.06	598.434	604.227	618.867	0.591286	0.00358624
NOL6	318.939	345.458	309.573	255.196	147.787	198.553	0.590272	0.00118604
DDX5	2710.98	2309.88	4102.25	1503.1	1373.24	2583.77	0.590247	0.00426313
MORC2	1013.99	1265.08	970.105	660.957	532.295	854.81	0.590176	0.000258421
SON	3403.02	3384.77	4123.77	1971.39	1978.78	2907.39	0.589657	0.000410378
EME1	109.322	116.758	76.9793	59.971	51.0062	61.8867	0.589518	0.00959741
COL6A2	349.028	317.774	302.951	173.533	143.864	250.126	0.589274	0.00666084
ERCC6L2	852.511	870.266	699.435	417.245	381.893	687.201	0.589009	0.00179394
PI4KAP2	961.833	1255.45	817.801	653.301	529.68	723.301	0.588562	0.000365095
PAPLN	757.23	1053.23	673.776	502.735	479.981	578.899	0.587967	0.000369276
TANC1	553.631	745.083	480.914	316.443	342.657	455.125	0.587778	0.000526291
GNL3	304.898	320.181	282.257	222.02	150.403	189.528	0.587499	0.00108254
ERCC5	93.2747	129.998	57.1137	43.3832	51.0062	60.5974	0.587402	0.0122072
PXYLP1	190.561	227.497	221.833	156.945	120.322	117.327	0.587333	0.00151587
VPS13C	1881.54	2031.83	1901.31	919.98	1188.84	1253.21	0.587043	0.00836033
CTR9	538.586	540.456	677.087	322.822	286.419	462.861	0.586675	0.00280989
MCM2	695.047	878.692	825.251	537.187	536.219	324.905	0.586029	0.00741998
NOC3L	152.449	119.165	105.95	48.4872	71.9318	87.6729	0.585849	0.0133429
PLXNB1	2167.38	3113.94	1693.54	1450.79	1136.52	1713.49	0.585486	0.00163657
MPHOSPH8	371.093	459.809	396.485	222.02	255.031	278.49	0.585085	0.0019054
XPO1	2779.19	2584.32	2719.93	1584.76	1573.35	1810.19	0.58506	0.0020505
PAXIP1	284.839	365.921	293.018	177.361	232.798	176.635	0.583733	0.000909393
FGB	5454.06	4911.05	5261.91	3255.02	2728.18	3945.28	0.583634	0.000199412
TRIO	2848.39	3775.97	2034.57	1675.36	1832.3	1971.35	0.583621	0.000337399
CAST	785.313	838.97	609.212	526.979	486.521	410	0.582987	0.000125707
REV1	577.702	658.417	528.094	317.719	320.424	470.597	0.582655	0.000558547
EHBP1	1885.55	2153.4	1445.22	888.081	1033.2	1487.86	0.582413	0.00130965
IQCN	172.508	184.164	153.131	102.078	91.5496	119.906	0.58219	0.00197674
POLE2	78.2304	71.0176	80.2902	52.3151	44.4669	30.9434	0.581608	0.0132073
RAD52	300.886	317.774	196.173	135.254	192.254	168.899	0.581311	0.00296407
PTPRK	2136.29	2453.12	2287.03	1402.3	1462.18	1557.48	0.580889	5.97218e-05
NDUFAF7	107.316	140.831	136.576	61.2469	74.5475	90.2515	0.580797	0.00738858
VRK1	211.623	245.552	182.929	117.39	121.63	145.692	0.580277	0.00453137
HAUS5	189.558	232.312	172.169	131.426	136.017	94.1194	0.580268	0.00311402
ZCCHC8	391.152	308.144	347.648	195.225	206.641	263.019	0.580219	0.00033113
HDAC2-AS2	56.1654	44.5365	31.4539	14.0358	24.8492	23.2075	0.579844	0.0214461
NAT8L	61.1802	45.7401	45.5254	25.5196	31.3884	19.3396	0.579689	0.0202041
FYCO1	493.453	481.475	427.111	312.615	266.802	314.591	0.57945	0.000179248
NUP88	257.759	286.478	205.278	123.77	125.554	214.025	0.579421	0.00170718
IQCB1	302.892	274.441	255.77	140.358	139.94	229.497	0.578793	0.00296068
CLK4	235.694	257.589	235.077	72.7307	90.2417	238.522	0.577327	0.0145045
TRAPPC11	331.978	337.033	311.228	213.088	197.486	197.264	0.576975	0.00180911
SLF2	345.016	317.774	323.644	188.845	180.483	241.1	0.576909	0.0021489
ARHGAP21	949.798	1102.58	860.016	510.391	672.236	642.075	0.57657	0.00111526
SPG11	1040.06	1052.02	1057.84	581.846	621.229	787.766	0.576528	0.000639179
SFPQ	1898.59	1842.85	2128.1	1221.11	1153.52	1365.38	0.576467	0.000347821
FLII	2145.32	2911.72	2034.57	1603.9	1272.54	1536.85	0.576094	0.00135572
DHX36	527.554	487.494	545.477	289.647	261.57	429.339	0.575962	0.000948458
TP53BP1	739.177	734.25	655.566	510.391	404.126	435.786	0.575466	0.000498352
AFP	6057.84	6159.27	7721.11	3825.38	3692.06	4009.74	0.575188	0.0091291
HNRNPU	4073	4084.11	5437.39	2706.35	2409.06	3469.52	0.574498	0.000811446
DTNA	100.295	136.017	63.7355	51.0391	24.8492	86.3836	0.573758	0.0161131
DDX39B	1042.07	1207.3	1010.66	570.362	631.692	872.861	0.573744	0.000365092
MMS22L	418.232	450.179	394.829	255.196	287.727	201.132	0.573615	0.00817295
MAP3K5	219.647	266.015	199.484	123.77	137.324	157.295	0.573517	0.0035533
SLC27A3	278.821	375.551	286.396	204.156	210.564	137.956	0.57345	0.00832271
ABCC6	1591.69	2083.58	1232.5	965.915	969.118	1124.28	0.573364	0.00172332
AQR	927.733	759.527	807.869	486.148	507.446	594.37	0.572806	0.000514196
FBXO38	580.71	589.807	476.775	233.504	257.647	488.647	0.572433	0.00709669
NT5E	124.366	142.035	157.27	94.4224	79.7789	85.0942	0.571322	0.00394033
YEATS2	1461.3	1621.37	1093.44	867.665	881.492	938.615	0.571284	0.00015406
ARHGAP4	422.244	536.845	292.19	273.059	244.568	226.918	0.570264	0.00722526
DOP1A	601.772	523.604	498.296	289.647	307.345	411.289	0.570093	0.00247472
POLR3B	90.2659	150.461	111.744	66.3509	73.2397	74.7798	0.569959	0.00421233
PITX1-AS1	43.127	69.8139	33.1094	19.1397	31.3884	23.2075	0.569892	0.0206643
SUPT5H	1364.02	1708.03	1395.56	967.191	877.568	1063.68	0.569841	2.01308e-05
PNPT1	362.066	300.922	376.619	209.26	197.486	241.1	0.569839	0.00221924
TRAIP	57.1684	84.2582	52.1473	52.3151	30.0806	20.6289	0.569512	0.0178509
CDK5RAP1	377.111	375.551	349.304	259.024	193.562	255.283	0.569499	0.0002654
HDAC6	1374.05	1458.87	1188.63	817.902	694.469	1027.58	0.569499	0.000915495
LINC00858	140.414	168.516	102.639	98.2503	73.2397	73.4905	0.568638	0.00705286
HTT	1210.57	1534.7	1168.76	800.038	765.093	948.93	0.568382	0.00026673
DIS3L	355.046	364.717	307.917	224.572	239.337	183.082	0.568141	0.00129301
RANBP6	121.357	85.4618	117.538	33.1754	47.0826	85.0942	0.567524	0.0205799
CCDC57	493.453	610.27	313.711	290.923	261.57	315.88	0.566176	0.00416591
TIGD6	74.2186	89.0729	81.118	67.6268	41.8512	34.8113	0.565789	0.00889521
HMGCR	1570.63	1563.59	3202.5	992.711	1092.06	1591	0.565623	0.0116133
IFT122	456.344	497.123	369.997	273.059	324.347	230.786	0.565604	0.00200821
DCP1B	116.343	145.646	121.677	80.3866	88.9339	69.6226	0.565414	0.00223087
ZNF202	234.691	245.552	216.866	154.393	141.248	145.692	0.565205	0.00108178
ADM5	23.0679	49.3512	42.2144	25.5196	14.3864	18.0503	0.564936	0.0215213
ZMYM2	1879.54	1968.03	1680.3	1033.54	919.419	1498.17	0.564811	0.00242346
MYO10	1597.71	1769.42	1487.44	979.951	945.576	1236.45	0.563545	6.56934e-05
POC5	107.316	90.2766	77.807	37.0034	64.0847	63.176	0.563058	0.00807717
CUL7	1173.46	1531.09	1210.15	831.938	789.942	890.911	0.562885	0.000426242
CABIN1	1474.34	1863.31	1278.85	1032.27	1005.74	917.986	0.562486	0.000627383
SCAND2P	158.467	191.386	139.887	61.2469	117.707	119.906	0.5623	0.00500066
SREK1	1345.96	1098.97	1137.31	452.972	592.457	1031.45	0.562125	0.0120777
KDM1A	1321.89	1280.72	1105.85	796.21	746.783	884.464	0.561758	2.80659e-05
SLC44A3	245.724	281.663	254.942	135.254	188.331	166.321	0.561361	0.0023576
NCL	2832.34	2782.93	2760.49	2017.32	1604.73	1835.97	0.561287	0.000100979
SNX29	122.36	133.609	112.572	75.2827	79.7789	68.3333	0.561041	0.00618799
FCSK	636.876	858.229	619.973	444.04	411.973	474.465	0.56081	0.00190088
FAM171A1	284.839	256.386	225.144	111.01	213.18	134.088	0.560359	0.00777674
GNL2	207.611	215.46	162.236	127.598	98.0888	144.402	0.560039	0.00135028
AHNAK	10927.2	11467.5	12996.3	7204.17	6960.38	8472.03	0.55952	0.000881909
NUMA1	4023.85	4123.83	4062.52	2957.72	2584.31	2441.95	0.558922	5.70619e-05
AHI1-DT	28.0827	21.6664	28.9707	6.37989	11.7707	18.0503	0.558921	0.0241965
DHX38	927.733	1059.25	878.226	535.911	609.459	725.88	0.558616	9.19753e-05
ADGRG6	2677.89	2528.95	2690.14	1518.41	1757.75	1685.12	0.558138	0.00284819
HELB	75.2216	62.5918	70.3574	37.0034	26.157	51.5723	0.558115	0.0178151
BMP2K	926.73	1046	833.528	535.911	593.764	600.817	0.557626	0.00471412
LMNB1	711.094	831.748	698.608	590.778	485.213	306.855	0.557611	0.0045769
ZNF731P	221.653	293.7	172.996	104.63	137.324	153.428	0.557491	0.0134507
ZFP82	42.1241	66.2028	45.5254	30.6235	15.6942	37.3899	0.557236	0.0183463
GRIPAP1	354.043	454.994	280.602	260.299	177.868	238.522	0.557071	0.00357836
CGNL1	247.73	249.163	249.148	155.669	138.632	184.371	0.55651	0.000751142
FRMD4A	251.741	302.126	223.488	122.494	196.178	167.61	0.555907	0.00294273
ZNF461	70.2068	67.4065	75.3238	57.419	32.6963	28.3647	0.555269	0.017428
UPF3B	106.313	116.758	91.8785	61.2469	47.0826	76.0691	0.555097	0.0116588
ADGRE5	260.768	306.94	276.463	185.017	189.638	167.61	0.55487	0.000892598
NUP155	1168.44	1184.43	1374.04	710.72	800.405	777.452	0.55453	0.00588951
ZNF507	519.53	621.103	446.976	250.092	328.271	408.71	0.554089	0.00424957
MIPEP	191.564	194.997	188.723	140.358	130.785	86.3836	0.55365	0.00426848
UBR1	479.412	515.178	511.54	207.984	278.572	410	0.553275	0.0101764
SRSF4	418.232	394.81	456.909	238.608	204.025	354.559	0.553063	0.00312662
SENP6	1539.53	1572.02	1191.94	778.347	851.411	1132.01	0.552768	0.00103043
LZTR1	170.502	211.849	158.925	132.702	119.014	87.6729	0.552763	0.00269733
ACE	242.715	269.626	248.32	172.257	142.556	166.321	0.552216	0.00222705
C2CD3	567.672	748.694	443.666	345.79	359.659	386.792	0.551743	0.00451562
ZGRF1	120.354	173.331	114.227	75.2827	83.7025	86.3836	0.551436	0.0083543
LINC02320	19.0561	22.8701	8.27734	1.27598	6.53926	5.15723	0.551309	0.0134316
DEPDC5	170.502	169.72	96.8449	67.6268	66.7004	125.063	0.550739	0.0105059
MED12	990.919	1244.61	1138.96	757.931	672.236	799.37	0.550348	2.82712e-05
CNOT4	340.001	436.939	406.418	223.296	261.57	272.044	0.550337	0.00137883
RBM5	874.576	925.636	786.348	414.693	513.986	734.905	0.550219	0.000934228
CEP350	2338.89	2825.06	2032.92	1288.74	1385.01	1930.09	0.550135	0.0019537
RGL1	679	783.601	831.873	502.735	486.521	497.672	0.549988	0.000628741
TOP1	1525.49	1501	1975.8	868.941	895.878	1415.66	0.549899	0.0020881
USP15	458.35	457.401	445.321	225.848	273.341	358.427	0.549376	0.00304435
LINC01414	36.1063	27.6848	14.8992	14.0358	9.15496	11.6038	0.548886	0.0246584
APOBEC3B	145.428	157.683	186.24	111.01	90.2417	101.855	0.548418	0.00559466
JMJD1C	3771.11	4035.97	3729.77	1942.04	2070.33	3214.24	0.548188	0.00397063
HECTD4	2416.12	3278.85	2229.09	1644.74	1680.59	1852.73	0.547762	0.000415288
ATP13A1	676.994	954.524	534.716	481.044	431.591	439.654	0.546085	0.00448397
DNAH3	157.464	174.535	103.467	109.734	69.3161	83.8049	0.545934	0.0088122
HOMER2	52.1536	50.5549	33.1094	35.7274	17.0021	15.4717	0.545871	0.0239901
ERVK9-11	67.1979	73.425	73.6683	28.0715	19.6178	67.044	0.544991	0.0216357
GOLM1	1472.34	1345.72	1724.17	979.951	939.037	1076.57	0.544904	0.000137289
RPAP2	193.57	208.238	180.446	122.494	132.093	114.748	0.543803	0.00278367
SPG7	2988.8	3639.95	2296.96	1606.46	1510.57	2594.09	0.542599	0.00205562
CHAF1A	230.679	256.386	232.593	173.533	149.095	126.352	0.542565	0.00523877
CLIP3	80.2363	75.8323	67.0465	39.5553	51.0062	42.5471	0.542357	0.0116601
UBA6	550.622	678.88	647.288	271.783	391.048	440.943	0.542164	0.0138615
C12orf4	211.623	250.367	191.207	104.63	134.709	165.031	0.541993	0.00617048
PDE3B	700.062	784.804	705.23	422.349	479.981	532.484	0.541858	0.000468596
TSEN2	187.552	170.924	153.959	98.2503	129.477	97.9873	0.541776	0.00286546
SLC35E1P1	27.0798	26.4811	14.8992	8.93185	11.7707	2.57861	0.54164	0.0191555
KNOP1	215.635	293.7	230.938	173.533	133.401	163.742	0.541014	0.00270165
TAF3	351.034	322.588	361.72	172.257	248.492	253.993	0.540846	0.000739528
CPSF1	1551.57	2031.83	1279.68	997.815	1060.67	1064.97	0.540442	0.00155281
CAHM	13.0384	7.22213	10.7605	1.27598	2.6157	3.86792	0.540145	0.0159467
UTP6	199.588	204.627	236.732	148.013	111.167	146.981	0.539609	0.00377414
TAF15	828.44	948.506	715.99	597.158	411.973	594.37	0.539403	0.00180744
RNF20	308.91	298.515	283.913	191.397	158.25	232.075	0.539322	0.000572833
MSANTD3P1	38.1123	34.9069	38.0758	16.5877	15.6942	24.4968	0.539182	0.0247247
SMG6	923.721	1079.71	888.987	644.369	640.847	608.553	0.539035	0.000374086
ZNF195	284.839	300.922	251.631	150.565	196.178	201.132	0.539028	0.000470029
TIAM2	309.913	294.904	292.19	163.325	141.248	260.44	0.538289	0.00475134
MELK	169.499	144.443	163.891	109.734	113.783	33.522	0.537965	0.0217804
GARS1-DT	545.607	767.953	386.552	349.618	292.959	421.603	0.53795	0.0053137
TCHP	124.366	132.406	104.295	93.1464	66.7004	68.3333	0.537661	0.00351974
ZFC3H1	1024.02	1094.15	954.378	537.187	550.605	878.018	0.537267	0.00309144
PUS7	213.629	170.924	171.341	100.802	126.862	127.641	0.536479	0.00312512
RSRC2	742.186	558.511	977.554	366.206	383.2	669.15	0.536455	0.0068703
EXD2	378.114	323.792	351.787	210.536	253.723	233.365	0.536144	0.000206689
TENM3	677.997	740.268	628.25	418.521	461.672	466.729	0.536069	0.000372824
ATAD2B	747.201	718.602	538.855	380.241	375.353	547.955	0.536065	0.00117103
RABEP1	191.564	284.07	211.9	136.53	124.246	159.874	0.535637	0.00917773
SMARCE1	191.564	166.109	134.093	100.802	85.0103	125.063	0.534878	0.00417519
RFC1	806.375	758.323	693.641	468.284	474.75	554.402	0.534876	0.000199988
HUWE1	5217.37	6185.75	6150.89	3459.18	3764	4200.56	0.534625	0.00124982
RRP7BP	156.461	144.443	172.169	88.0425	79.7789	126.352	0.5336	0.0075209
COL12A1	353.04	495.919	429.594	246.264	218.411	331.352	0.533582	0.00693567
ZNF813	92.2718	113.147	110.089	59.971	81.0868	54.1509	0.533546	0.00819743
ERICH1	143.422	136.017	86.9121	59.971	103.32	48.9937	0.533335	0.0168281
ZNF680	139.411	127.591	103.467	75.2827	66.7004	81.2263	0.532897	0.0120064
TRIM24	1573.63	1476.93	1515.58	1056.51	923.343	1084.31	0.532607	2.19015e-05
NPM1P27	25.0739	32.4996	21.5211	6.37989	14.3864	18.0503	0.532489	0.026395
SLC39A10	257.759	197.405	292.19	156.945	153.019	146.981	0.532436	0.01034
HMGN3	340.001	423.698	341.854	255.196	262.878	211.446	0.532243	0.000367293
DBR1	99.2925	92.684	143.198	61.2469	83.7025	50.283	0.531797	0.0174893
HSPG2	6426.93	9343.03	6477.02	5029.9	4472.85	5146.91	0.531311	0.000757629
POGLUT3	561.654	587.4	600.935	385.345	394.971	278.49	0.531039	0.0121239
GARNL3	119.352	120.369	95.1894	66.3509	60.1612	82.5156	0.530841	0.00670541
UCHL3	39.1152	34.9069	39.7312	25.5196	14.3864	21.9182	0.530683	0.0237753
TRMT11	384.131	323.792	222.661	125.046	162.174	281.069	0.530411	0.0105935
SUZ12P1	360.061	333.422	336.888	176.085	226.258	272.044	0.53029	0.00105126
SLC30A10	124.366	173.331	157.27	70.1788	92.8574	117.327	0.529253	0.00919424
ITPR2	525.548	574.159	490.019	307.511	367.506	327.484	0.529185	0.0058632
JRKL	363.069	370.736	422.144	222.02	247.184	264.308	0.528977	0.00505181
MAGI3	691.035	681.287	461.876	389.173	374.045	439.654	0.528687	0.000910106
MOV10	1231.63	1377.02	1032.18	828.11	742.86	804.527	0.528441	0.00143843
ZNF3	456.344	547.678	444.493	331.754	317.808	319.748	0.527955	6.4637e-05
CYFIP1	2024.96	2224.42	2141.35	1384.44	1438.64	1507.2	0.527785	3.33712e-06
CHAMP1	271.801	281.663	352.615	177.361	194.87	188.239	0.52759	0.00947713
ZNF510	271.801	274.441	219.35	167.153	167.405	165.031	0.527511	0.00135723
KRT18P31	68.2009	98.7024	39.7312	30.6235	31.3884	34.8113	0.527383	0.026094
INTS9	172.508	167.313	161.408	116.114	107.244	99.2766	0.526858	0.00318201
SF3B1	4316.71	4301.98	4237.17	2379.7	2403.83	3522.39	0.526021	0.00291902
PIGU	379.117	386.384	471.809	298.579	215.795	279.78	0.525909	0.0038006
CLCC1	266.786	261.2	249.976	145.461	117.707	212.736	0.52586	0.0111483
RIOK1	155.458	145.646	154.786	88.0425	75.8554	122.484	0.525782	0.00720863
TSC2	1146.38	1727.29	996.592	880.425	894.57	734.905	0.525752	0.00228531
USP37	470.385	439.346	341.854	200.329	249.8	353.27	0.525726	0.00367759
QTRT1	123.363	129.998	97.6726	54.8671	75.8554	76.0691	0.525581	0.0166077
PPRC1	484.427	604.251	655.566	431.281	316.5	349.402	0.525435	0.00697108
CDC42BPB	1144.37	1286.74	1009.01	759.207	716.703	835.471	0.525159	5.80809e-05
HECW2	53.1566	73.425	48.8363	26.7955	27.4649	37.3899	0.524568	0.0255131
MRPS5	147.434	188.979	117.538	81.6626	83.7025	112.17	0.524407	0.0110679
ARHGEF1	947.792	1182.02	672.948	607.365	566.3	598.238	0.523699	0.00626855
PCBP2-OT1	22.065	10.8332	25.6598	5.10391	1.30785	15.4717	0.52369	0.0229147
CSE1L	1600.71	1368.59	1597.53	912.324	979.581	1037.89	0.523633	0.00412683
TAPT1-AS1	104.307	139.628	100.156	74.0067	69.3161	68.3333	0.523617	0.0104464
RBM28	434.279	469.438	394.002	315.167	269.417	273.333	0.523416	0.000664642
INO80	446.315	459.809	421.317	262.851	277.264	339.088	0.523253	0.000580754
ZC3HAV1	713.1	695.732	886.503	514.219	470.826	529.905	0.52315	0.000830747
IZUMO4	34.1004	34.9069	19.8656	16.5877	13.0785	11.6038	0.522779	0.0271413
UBR2	1013.99	996.654	1054.53	501.459	551.913	885.754	0.522525	0.00659943
CLMP	251.741	231.108	257.425	167.153	179.176	116.038	0.522332	0.00909367
DNMBP	1236.64	1478.13	1601.67	786.002	789.942	1214.53	0.521994	0.00336373
CEP164	597.761	805.267	506.573	463.18	405.434	382.924	0.521781	0.00139974
RLF	427.258	447.772	574.448	246.264	282.496	371.32	0.521468	0.010006
RAD51B	259.765	217.868	175.48	128.874	85.0103	188.239	0.521417	0.010872
EHHADH	617.82	546.474	629.906	343.238	367.506	431.918	0.521301	0.00525467
LSS	1145.37	1655.07	1406.32	1034.82	919.419	763.27	0.520694	0.00377983
ZNF841	233.688	259.997	201.139	121.218	130.785	184.371	0.520305	0.00785546
CENPT	494.456	664.436	277.291	366.206	272.033	229.497	0.519704	0.01418
TTC17	1594.7	1397.48	1305.34	956.983	868.413	1076.57	0.519165	6.2889e-05
MYOF	1297.82	1253.04	1189.45	705.616	878.876	884.464	0.519077	0.00124569
ACLY	2427.15	2696.26	2600.74	1899.93	1506.64	1775.38	0.518815	0.000226353
DNAJC28	24.0709	36.1106	12.416	6.37989	15.6942	7.73584	0.518212	0.0253693
HIF3A	360.061	361.106	509.884	304.959	241.952	251.415	0.518209	0.00353108
RGS12	239.706	305.737	211.9	148.013	171.329	166.321	0.51783	0.00466735
PELP1	450.326	405.643	469.325	312.615	292.959	269.465	0.517697	0.00130863
SNRNP35	115.34	122.776	91.8785	81.6626	57.5455	61.8867	0.517024	0.0133013
HSD17B4	1307.85	1021.93	1306.99	669.888	694.469	988.898	0.516756	0.00335065
AHCTF1	1120.3	1023.13	1099.23	571.638	593.764	884.464	0.51662	0.00788119
SNAPC4	388.143	554.9	249.976	269.231	217.103	250.126	0.516496	0.0112197
ABCC4	447.318	447.772	422.144	243.712	278.572	306.855	0.516488	0.00854864
HIP1R	396.167	487.494	357.581	241.16	260.262	300.408	0.516249	0.0032465
LCLAT1	426.255	322.588	445.321	238.608	247.184	260.44	0.51613	0.010162
NFRKB	1217.59	1553.96	1055.36	940.396	776.864	848.364	0.515614	0.000314296
ATXN2	965.845	958.136	960.999	521.875	623.845	777.452	0.515279	0.000736982
CEL	252.744	288.885	325.3	237.332	159.558	128.931	0.515253	0.0144567
PABPN1	389.146	426.106	307.917	252.644	218.411	263.019	0.514723	0.00257052
EIF3A	2211.51	2299.04	2387.19	1217.28	1402.02	1908.17	0.514663	0.00228086
LRBA	3364.91	3654.4	3152.84	1728.95	1917.31	2784.9	0.514526	0.00811987
PLXNC1	324.957	297.311	259.909	205.432	166.097	195.975	0.513984	0.0052075
ASAP2	640.888	712.583	534.716	401.933	457.748	400.974	0.513938	0.000569075
CRNKL1	238.703	272.033	287.224	154.393	141.248	223.05	0.51385	0.00338696
CYP2W1	780.298	1056.84	999.903	600.986	461.672	724.59	0.513849	0.00904109
ITSN1	802.363	906.377	749.099	547.395	544.066	568.584	0.513843	0.000121246
PEAK1	732.156	999.061	761.516	474.664	557.145	571.163	0.513801	0.00538005
POLA2	51.1507	58.9807	34.7648	30.6235	23.5413	21.9182	0.513453	0.0271127
USP32P1	119.352	123.98	59.5969	39.5553	39.2355	77.3584	0.513449	0.0273761
PYGB	556.64	584.992	524.784	422.349	342.657	351.981	0.513387	0.000446391
ZNF81	107.316	133.609	93.534	74.0067	65.3926	67.044	0.513201	0.0120147
LARP7	272.804	146.85	174.652	121.218	102.012	153.428	0.513194	0.00835639
ACO1	843.484	843.785	853.394	549.946	530.988	638.207	0.512875	0.000126635
ALDH7A1	1034.05	908.784	1202.7	748.999	635.616	749.087	0.512681	0.000112716
DBN1	670.976	770.36	639.011	408.313	487.829	410	0.512674	0.0104198
ABCC3	5292.59	6525.19	5106.29	3848.35	3454.04	4051	0.512285	0.000570547
INVS	370.09	392.402	230.938	233.504	188.331	225.629	0.512102	0.00311535
NCKAP5	284.839	398.421	231.766	155.669	160.866	232.075	0.511994	0.0171356
PSMD12	524.545	518.789	547.132	298.579	333.502	422.893	0.511656	0.00126376
PRKCQ	82.2422	60.1844	54.6305	37.0034	36.6198	43.8364	0.51133	0.0182877
USP5	802.363	793.23	881.537	548.671	589.841	468.018	0.511262	0.00350338
PIK3R4	488.439	438.142	475.119	238.608	303.422	372.61	0.510376	0.00372061
PRDM10	221.653	263.608	212.728	142.91	115.091	186.949	0.510367	0.0071683
RFC4	162.479	138.424	124.988	85.4905	95.4731	92.8301	0.510361	0.00599105
EIF2AK4	456.344	542.863	400.623	299.855	321.731	300.408	0.51035	0.00193936
EP400	1480.36	1788.68	1475.02	1089.69	1056.74	1040.47	0.510237	0.000475261
TBCK	462.362	429.717	446.976	289.647	269.417	330.063	0.510167	0.00142207
DNM1L	485.43	475.457	509.884	279.439	324.347	364.874	0.510097	0.00243531
MALRD1	938.765	1017.12	811.18	463.18	387.124	844.496	0.510058	0.0145306
GAPVD1	1125.31	1136.28	1146.41	644.369	634.308	968.269	0.509472	0.00272826
MCPH1	226.668	291.292	168.858	117.39	143.864	177.924	0.509026	0.00646659
HECTD1	1666.91	1793.49	1734.1	1015.68	945.576	1454.34	0.508784	0.00259892
TRPM4	550.622	640.362	561.204	312.615	349.196	477.044	0.508241	0.00451606
ALMS1	2178.42	2613.21	1747.35	1275.98	1289.54	1683.83	0.508127	0.00469485
PTCD1	128.378	123.98	97.6726	76.5587	90.2417	41.2578	0.508027	0.0191019
PIDD1	295.871	432.124	245.837	210.536	235.413	170.188	0.507994	0.00895355
LRIG2	455.341	352.681	365.859	214.364	255.031	279.78	0.50756	0.00808408
SRPK2	261.771	249.163	199.484	168.429	145.171	146.981	0.507161	0.00492825
WASHC4	957.821	748.694	874.915	449.144	496.983	644.653	0.506663	0.0145298
TYW1B	74.2186	50.5549	61.2523	38.2793	13.0785	52.8616	0.506653	0.0257031
PCGF6	103.304	107.128	90.223	54.8671	73.2397	64.4653	0.506617	0.00711645
BANK1	58.1713	44.5365	46.3531	24.2436	30.0806	24.4968	0.506518	0.0284001
CEP192	1672.93	1759.79	1329.34	996.539	1075.05	1115.25	0.506421	0.00103337
DDX10	558.645	547.678	421.317	301.131	287.727	403.553	0.506154	0.00496183
ZNF587	814.399	914.803	835.184	501.459	494.368	593.081	0.505934	0.0153805
GUSBP18	266.786	310.551	148.992	125.046	113.783	193.396	0.50505	0.0195967
YTHDC2	419.235	331.014	403.107	172.257	200.101	335.22	0.503781	0.0157502
DCTN1	1363.01	1488.96	1410.46	916.152	876.26	1070.12	0.503689	0.000999104
SLC22A9	68.2009	57.777	86.0844	59.971	39.2355	27.0754	0.503462	0.0213081
CDAN1	230.679	286.478	213.555	185.017	124.246	165.031	0.503121	0.00529081
FER1L5	39.1152	39.7217	30.6262	19.1397	14.3864	24.4968	0.502804	0.0288108
FRA10AC1	85.2511	91.4803	95.1894	65.0749	30.0806	69.6226	0.502792	0.0182212
ACSL4	458.35	364.717	601.763	264.127	241.952	348.113	0.502658	0.0194851
SGSM1	238.703	249.163	226.799	207.984	120.322	136.667	0.502631	0.00524871
PDGFRB	43.127	61.3881	44.6976	29.3475	19.6178	30.9434	0.502406	0.0282312
ZC3H14	759.236	786.008	681.225	459.352	479.981	560.848	0.502166	0.000693659
VASH2	73.2156	91.4803	77.807	65.0749	40.5434	39.9685	0.501973	0.0191612
DDX52	498.468	421.291	476.775	310.063	275.957	350.691	0.501799	0.00133848
FTX	1445.26	1354.15	1022.25	584.398	687.93	1161.67	0.501521	0.00984297
DEPDC7	475.4	453.79	358.409	257.748	248.492	332.641	0.50138	0.00515832
SEM1	121.357	105.925	123.332	84.2145	62.7769	74.7798	0.501361	0.0118847
FARSB	577.702	594.622	487.535	354.722	389.74	371.32	0.500821	0.000945566
VANGL1	120.354	123.98	105.95	91.8704	52.3141	67.044	0.500813	0.0187937
POLI	214.632	154.072	179.618	136.53	66.7004	136.667	0.500551	0.0151684
CHD3	557.642	710.176	605.901	445.316	464.287	349.402	0.500487	0.00101216
PARP2	94.2777	133.609	88.5676	44.6592	77.1632	76.0691	0.500045	0.0125113
CDC42BPG	734.162	1166.37	697.78	584.398	487.829	624.024	0.499905	0.00420572
GMPS	1013.99	979.802	995.764	682.648	703.624	660.125	0.499857	9.27988e-05
ZNF416	67.1979	80.6471	51.3195	39.5553	48.3905	28.3647	0.499824	0.0226023
GCSH	40.1182	33.7033	19.0379	12.7598	7.84711	20.6289	0.499681	0.0285141
IARS2	1483.37	1390.26	1613.25	911.048	899.802	1184.87	0.499413	0.00275041
N4BP2L2	1385.08	1254.24	1287.13	641.817	783.403	1133.3	0.499054	0.00602374
NFXL1	211.623	256.386	193.69	104.63	166.097	149.56	0.49901	0.010293
TEPSIN	366.078	513.975	302.123	255.196	256.339	248.836	0.498971	0.00738221
NEK11	114.337	129.998	81.118	56.143	71.9318	74.7798	0.49878	0.0134708
IGF2BP2	1699	2064.32	1356.66	1172.62	1012.28	1267.39	0.497896	0.000882221
MUC20	234.691	190.183	245.009	117.39	121.63	192.107	0.497639	0.00901241
TMEM132A	533.572	875.081	415.523	418.521	375.353	305.566	0.497519	0.0195779
ACAT1	495.459	386.384	578.586	384.069	326.963	263.019	0.497349	0.0025123
PSMD1	700.062	544.067	778.898	366.206	371.43	603.396	0.497051	0.0034939
ATP9B	313.925	305.737	247.493	177.361	153.019	243.679	0.496818	0.00331548
L1CAM	149.44	259.997	145.681	140.358	109.86	90.2515	0.496511	0.0169395
MACO1	328.969	367.125	300.468	238.608	180.483	244.968	0.495898	0.00255549
CEP78	63.1861	57.777	52.1473	38.2793	39.2355	20.6289	0.495413	0.0265956
MIR647	35.1034	79.4434	13.2437	12.7598	26.157	15.4717	0.49534	0.0269806
PKHD1	565.666	706.565	376.619	285.819	304.729	462.861	0.495122	0.0105002
GNL3L	680.003	663.232	860.016	435.108	496.983	551.823	0.494975	0.0017323
TRIM66	422.244	521.197	312.884	241.16	274.649	318.459	0.494816	0.00337202
ZNF273	53.1566	61.3881	40.559	31.8994	19.6178	34.8113	0.494207	0.0281775
DNAJC10	874.576	712.583	768.137	491.251	530.988	527.326	0.49401	0.00465145
NEURL4	196.579	291.292	169.686	98.2503	129.477	192.107	0.493837	0.0103909
NPR2	48.1418	78.2397	33.9371	21.6916	18.3099	45.1257	0.493357	0.0297731
NUDT6	28.0827	42.1291	34.7648	19.1397	23.5413	14.1824	0.49321	0.0299645
SENP7	285.842	272.033	216.866	156.945	167.405	177.924	0.493191	0.00771832
VPS8	620.829	767.953	522.3	347.066	406.742	504.119	0.492924	0.00491756
IRS1	2538.48	3105.51	2800.22	2022.42	1836.22	1955.88	0.49284	0.000120328
EHMT2-AS1	229.676	216.664	113.4	153.117	91.5496	97.9873	0.492525	0.0183742
DCAF6	1232.63	1349.33	1009.01	756.655	744.167	941.194	0.492411	0.000741449
KCTD21-AS1	86.2541	93.8877	86.0844	62.5229	40.5434	60.5974	0.492407	0.0180574
GFM2	440.297	430.92	439.527	287.095	274.649	308.144	0.492363	0.00382618
DHPS	55.1625	95.0913	45.5254	38.2793	28.7727	47.7044	0.491989	0.023293
ZNF611	226.668	258.793	226.799	174.809	146.479	149.56	0.491959	0.00419363
RIBC1	26.0768	31.2959	14.8992	11.4838	7.84711	12.8931	0.491593	0.0299953
INTS13	242.715	243.145	212.728	144.186	162.174	156.006	0.491041	0.00437578
NEK2	127.375	158.887	177.963	131.426	100.705	43.8364	0.491032	0.0230952
ABCC1	422.244	548.882	421.317	307.511	326.963	299.119	0.490955	0.00234244
ANKRD17	1769.21	1887.38	1864.06	1212.18	1254.23	1306.07	0.490181	0.000541545
PRIM1	126.372	107.128	158.097	65.0749	108.552	74.7798	0.489996	0.0143348
MTR	857.526	855.822	778.898	547.395	486.521	622.735	0.48999	0.00399367
MSL3	82.2422	99.9061	67.8742	44.6592	41.8512	65.7546	0.489355	0.0196656
PRMT3	161.476	129.998	139.059	74.0067	96.781	101.855	0.489088	0.0142519
TAF2	349.028	280.459	305.434	163.325	197.486	194.685	0.488906	0.0240159
KLHDC7A	97.2865	184.164	107.605	89.3185	86.3182	55.4402	0.488828	0.023322
ZNF780B	474.397	495.919	357.581	201.605	221.027	402.264	0.488661	0.0182479
SEC31B	148.437	176.942	88.5676	54.8671	56.2376	131.509	0.488447	0.0247789
CHERP	695.047	724.62	753.238	500.183	507.446	492.515	0.48819	0.000157355
MYO6	1898.59	1903.03	2148.8	1069.27	1064.59	1727.67	0.488024	0.00928011
RMDN2	70.2068	40.9254	50.4918	21.6916	35.312	37.3899	0.487954	0.026445
IPO11	423.247	345.458	417.178	211.812	240.645	295.251	0.487793	0.0151368
KIF18B	319.942	404.439	315.367	257.748	234.105	145.692	0.487028	0.0199
AKTIP	250.739	196.201	161.408	132.702	129.477	131.509	0.486863	0.00992001
ZNF180	163.482	157.683	114.227	88.0425	95.4731	97.9873	0.486745	0.00949916
LAMA5	9627.36	14214.4	8571.19	7242.45	6876.68	7622.38	0.486743	0.00319796
SLK	714.103	764.342	848.428	433.832	430.283	648.521	0.486641	0.00945741
CROT	352.037	321.385	298.812	169.705	192.254	241.1	0.486556	0.0183047
XRCC5	2530.45	2228.03	2639.64	1482.69	1506.64	2026.79	0.486118	0.00156945
TMEM117	231.682	231.108	250.803	133.978	137.324	199.843	0.486114	0.00619424
SECISBP2	319.942	376.754	439.527	205.432	244.568	308.144	0.485898	0.00417048
ZNF571	81.2393	32.4996	48.8363	25.5196	32.6963	28.3647	0.485665	0.0316004
SYDE2	129.381	214.256	158.097	75.2827	126.862	114.748	0.484956	0.015619
SLC12A8	261.771	389.995	253.287	215.64	200.101	183.082	0.484832	0.00519971
ZNF606	266.786	225.09	168.858	114.838	130.785	177.924	0.484112	0.0125596
SI	5001.73	4282.72	6282.5	2345.25	2450.91	4441.66	0.484049	0.0223595
CCDC136	44.13	69.8139	32.2816	24.2436	14.3864	33.522	0.483654	0.0317795
PRKD3	378.114	376.754	372.48	216.916	266.802	255.283	0.483568	0.00741195
ANKZF1	983.898	1222.95	711.851	645.645	615.998	675.597	0.4832	0.00524455
VPS18	229.676	234.719	211.9	177.361	120.322	144.402	0.482833	0.00869595
ZNF850	18.0532	49.3512	34.7648	7.65587	20.9256	18.0503	0.482573	0.0306194
MTMR9LP	81.2393	98.7024	62.0801	51.0391	40.5434	55.4402	0.482147	0.0218818
WDR12	507.495	451.383	518.162	343.238	261.57	386.792	0.481997	0.00396994
UBE2O	622.834	681.287	578.586	390.449	452.517	449.968	0.481995	0.00056945
HIVEP1	812.393	979.802	958.516	612.469	587.225	604.685	0.481947	0.00843823
ZNF276	399.176	560.919	360.892	317.719	303.422	255.283	0.481099	0.00574145
PRMT9	69.2038	91.4803	97.6726	40.8313	53.6219	54.1509	0.480786	0.0291184
HDAC8	216.638	235.923	119.194	114.838	87.626	134.088	0.480646	0.0265219
EDA	203.6	317.774	221.005	150.565	173.944	167.61	0.480538	0.00578995
KDM2B	545.607	733.046	471.809	452.972	425.052	299.119	0.480334	0.00329779
USP33	312.922	344.255	338.543	188.845	201.409	264.308	0.480207	0.00779745
BAHCC1	1000.95	1401.09	966.794	802.59	748.091	741.351	0.480039	0.00154902
RPL7AP52	13.0384	10.8332	14.0715	0	5.23141	3.86792	0.479864	0.0140613
PDCD6IPP1	36.1063	43.3328	29.7984	10.2078	23.5413	23.2075	0.479486	0.0330106
DAAM1	441.3	459.809	509.057	269.231	268.11	385.503	0.479143	0.00959502
TNFRSF25	213.629	194.997	168.858	122.494	94.1653	158.585	0.479115	0.0107613
SYMPK	1353.99	1841.64	1216.77	1168.8	830.486	919.276	0.478568	0.00747126
PON2	843.484	843.785	819.457	520.599	613.382	598.238	0.478188	0.000413164
ZNF808	469.383	367.125	375.791	227.124	213.18	351.981	0.477871	0.0103705
SRRM2	12613.2	17901.2	14703.9	10745	9245.2	10697.4	0.47783	0.00270166
GABPB2	195.576	173.331	168.03	107.182	117.707	121.195	0.47771	0.0134972
ITIH2	776.286	840.174	516.506	438.936	432.899	496.383	0.477705	0.0142236
LRCH1	363.069	382.773	318.678	204.156	221.027	300.408	0.477603	0.00171192
UBA5	504.486	501.938	442.01	335.582	371.43	273.333	0.477557	0.00307858
POLD1	434.279	662.028	451.943	313.891	347.888	319.748	0.477438	0.0181851
SGSM2	704.074	1038.78	522.3	524.427	479.981	491.226	0.477193	0.0074631
PLEKHM1P1	338.998	515.178	282.257	206.708	255.031	281.069	0.476997	0.00969029
OGA	1403.13	1354.15	1452.67	706.892	772.94	1239.02	0.476627	0.012797
MICAL1	227.671	281.663	195.345	132.702	154.326	170.188	0.476086	0.0124233
DDX27	953.809	1138.69	1079.37	680.096	619.922	857.389	0.475917	0.0023247
PAF1	266.786	273.237	368.342	246.264	155.634	195.975	0.475689	0.00947597
EPG5	543.601	559.715	586.036	312.615	336.118	480.911	0.475681	0.00575242
CELF3	69.2038	72.2213	67.8742	47.2112	31.3884	46.415	0.475476	0.0265157
COL7A1	627.849	840.174	395.657	299.855	253.723	541.509	0.475467	0.0286396
ZNF888	82.2422	86.6655	104.295	38.2793	64.0847	68.3333	0.475055	0.0210381
NEK1	125.369	97.4987	92.7062	59.971	69.3161	64.4653	0.47503	0.0231801
HNF1A-AS1	1065.14	1337.3	891.47	678.82	610.767	923.144	0.47483	0.00487471
ZNF182	117.346	97.4987	101.811	56.143	65.3926	82.5156	0.474742	0.0144968
BRAP	314.928	208.238	314.539	177.361	185.715	197.264	0.474587	0.00654497
INTS1	2041.01	2719.13	1574.35	1462.27	1302.62	1413.08	0.474415	0.00889998
HSPA8P15	40.1182	50.5549	19.8656	16.5877	18.3099	6.44653	0.473941	0.0238583
CCDC47	475.4	391.199	683.708	270.507	294.267	438.364	0.473788	0.0140541
RAI14	340.001	302.126	253.287	219.468	193.562	186.949	0.473555	0.00531778
SCAT8	15.0443	22.8701	13.2437	1.27598	9.15496	9.02515	0.473438	0.0268536
OAS3	275.812	297.311	345.993	207.984	245.876	134.088	0.47328	0.0167878
TRIM52	282.833	256.386	173.824	123.77	187.023	153.428	0.472907	0.0119294
ZNF785	244.721	335.829	199.484	162.049	197.486	152.138	0.472802	0.0102697
COG2	468.38	519.993	455.254	283.267	333.502	363.585	0.4727	0.00317547
HIF1A	1003.96	1037.58	1225.05	575.466	664.388	914.119	0.472677	0.00974559
CNTN4	372.096	388.791	301.295	163.325	209.256	330.063	0.472377	0.00873126
DCAF4	174.514	214.256	128.299	126.322	90.2417	112.17	0.472277	0.0169907
STK11IP	300.886	353.884	226.799	202.88	187.023	193.396	0.472071	0.00808164
EDC4	1117.29	1342.11	993.281	783.45	796.481	756.823	0.471955	0.00403215
DLG1	1508.44	1509.42	1329.34	872.769	1007.05	1061.1	0.471628	0.00418528
FANCL	574.693	606.659	413.867	264.127	345.273	435.786	0.471614	0.0114776
ZNF493	85.2511	75.8323	67.8742	33.1754	40.5434	65.7546	0.471061	0.0254409
SHLD2	484.427	423.698	504.09	315.167	291.651	333.93	0.471029	0.00808891
FAM120B	409.205	442.957	391.518	266.679	269.417	324.905	0.470789	0.000750821
FUT2	322.951	321.385	348.476	269.231	193.562	202.421	0.47078	0.00654063
BTBD8	112.331	92.684	81.9457	48.4872	43.1591	82.5156	0.470661	0.0257497
SEC63	734.162	775.175	864.155	446.592	533.603	638.207	0.470598	0.00320868
ARHGEF10	21.062	24.0738	14.0715	2.55196	0	15.4717	0.470519	0.0183538
KRT8P33	30.0886	115.554	46.3531	40.8313	10.4628	39.9685	0.470108	0.0324208
CUL4A	824.428	949.71	746.616	505.287	593.764	625.314	0.469685	0.00235195
GOLGA1	279.824	365.921	235.077	188.845	192.254	206.289	0.468755	0.00734581
FGA	1098.23	981.006	1071.09	694.132	697.085	680.754	0.468638	0.0118577
ROCK1	834.458	826.934	723.44	512.943	516.601	590.503	0.468389	0.00381684
EFCAB13	237.7	247.96	172.996	146.737	137.324	144.402	0.467355	0.0136164
NDC80	144.425	179.349	114.227	105.906	68.0083	103.145	0.467057	0.0195698
TUT7	319.942	316.57	267.358	117.39	149.095	310.723	0.466781	0.0192762
USP28	806.375	864.248	787.175	572.914	563.684	562.138	0.46677	0.00139084
ZNF630	92.2718	125.184	103.467	71.4548	61.469	76.0691	0.466704	0.0135896
TFCP2	550.622	495.919	552.099	344.514	394.971	370.031	0.466498	0.000989288
FAM133B	127.375	198.608	97.6726	71.4548	73.2397	118.616	0.466316	0.0228886
UNK	656.935	825.73	566.17	525.703	474.75	417.735	0.466179	0.00105496
SRGAP2B	26.0768	18.0553	19.8656	14.0358	0	5.15723	0.466009	0.0177258
QRICH2	38.1123	87.8692	29.7984	33.1754	18.3099	24.4968	0.465961	0.033853
ADCK1	63.1861	68.6102	58.7691	31.8994	54.9298	24.4968	0.46465	0.0315497
EML4	2292.75	2187.1	2553.56	1490.34	1487.03	1677.39	0.464438	0.0111603
LENG8-AS1	236.697	176.942	194.518	125.046	115.091	163.742	0.464349	0.0105124
WDR6	980.889	1144.71	1386.45	803.866	823.946	804.527	0.463898	0.00150941
ACOX2	445.312	641.566	461.048	363.654	316.5	342.956	0.463878	0.0113793
PPFIA4	1180.48	1631	642.322	635.437	617.306	927.012	0.463799	0.0212478
IGSF9	1214.58	1653.87	1181.18	911.048	880.184	960.534	0.463352	0.00471707
CFAP298-TCP10L	64.1891	64.9991	42.2144	37.0034	17.0021	37.3899	0.463096	0.0354647
NRDE2	300.886	329.81	303.778	187.569	180.483	269.465	0.462957	0.00391732
PPP1R21	261.771	269.626	191.207	105.906	189.638	180.503	0.462796	0.0121957
USP24	1087.2	1296.37	1126.55	623.953	689.238	916.697	0.462665	0.0214168
TTC37	1420.18	1462.48	1496.54	871.493	851.411	1195.19	0.46244	0.0100352
PCDHGA12	39.1152	40.9254	19.0379	14.0358	17.0021	14.1824	0.462401	0.0329225
COPG2	199.588	211.849	181.274	107.182	136.017	154.717	0.462075	0.00779091
ZNF92	164.484	194.997	187.068	99.5263	143.864	114.748	0.461906	0.0140367
NSRP1	168.496	127.591	112.572	77.8347	100.705	88.9622	0.461699	0.0144571
PCCA	340.001	316.57	339.371	215.64	183.099	282.358	0.461487	0.00418989
ERVK3-1	99.2925	123.98	97.6726	72.7307	52.3141	81.2263	0.46142	0.0183159
CNTLN	147.434	158.887	146.509	109.734	90.2417	101.855	0.461367	0.0101401
PPL	911.685	1056.84	952.722	727.307	564.992	693.647	0.461297	0.00504007
NOP2	34.1004	48.1475	43.0422	21.6916	18.3099	33.522	0.461229	0.0323931
GART	392.155	315.366	397.312	270.507	197.486	248.836	0.460781	0.0171816
AKAP1	2236.59	2508.49	2123.97	1617.94	1596.89	1649.02	0.460404	6.49225e-05
SMG1P2	27.0798	25.2774	20.6934	8.93185	11.7707	12.8931	0.460379	0.0341961
RBM4B	265.783	291.292	216.039	188.845	180.483	154.717	0.459969	0.00573819
MCM8	104.307	80.6471	106.778	57.419	52.3141	72.2012	0.459873	0.0263404
DSCC1	44.13	43.3328	26.4875	29.3475	14.3864	14.1824	0.459848	0.0359942
ASMTL-AS1	156.461	257.589	99.3281	117.39	81.0868	112.17	0.459769	0.0286271
WDSUB1	165.487	193.794	157.27	105.906	85.0103	143.113	0.459672	0.0176916
MSH5	222.656	327.403	178.791	127.598	120.322	206.289	0.459654	0.0253975
POGLUT1	77.2275	79.4434	91.8785	68.9028	48.3905	33.522	0.459554	0.029413
PIEZO2	13.0384	31.2959	32.2816	10.2078	9.15496	11.6038	0.459498	0.0286407
EFTUD2	831.449	872.674	892.298	571.638	566.3	683.333	0.459495	0.000518241
ANKRD1	39.1152	45.7401	46.3531	28.0715	23.5413	16.761	0.459361	0.0361643
ANK2	1196.52	1327.67	1029.7	659.681	702.316	1059.81	0.459213	0.00526499
PSTK	93.2747	83.0545	78.6348	56.143	44.4669	65.7546	0.458913	0.0162347
XPO5	848.499	788.416	781.381	542.291	558.453	544.087	0.458861	0.00580687
DHX37	298.88	357.495	251.631	207.984	136.017	242.39	0.458754	0.0185694
TRMT10C	189.558	185.368	151.475	116.114	142.556	95.4087	0.458438	0.00766046
PDHB	499.471	435.735	407.245	317.719	313.884	313.302	0.458426	0.000342268
SVEP1	145.428	167.313	154.786	88.0425	88.9339	135.377	0.458341	0.0102493
NUP133	680.003	735.453	730.062	500.183	453.824	529.905	0.45794	0.00256169
GIGYF2	869.561	953.321	761.516	511.667	460.364	794.213	0.45772	0.0047981
RPAP3	340.001	322.588	342.682	246.264	187.023	261.729	0.457415	0.00278412
SNRNP70	1468.32	1709.24	1156.34	1018.23	903.725	1037.89	0.457315	0.00514864
DET1	66.195	69.8139	47.1809	21.6916	27.4649	46.415	0.457244	0.0364123
LINC02889	160.473	216.664	168.858	140.358	85.0103	127.641	0.457124	0.0181991
PHF3	2595.65	2640.89	2248.95	1492.89	1583.81	2008.74	0.457019	0.00671431
ESPL1	608.793	752.305	752.41	475.94	457.748	510.565	0.456967	0.00500005
SFXN2	242.715	291.292	223.488	200.329	173.944	105.723	0.456949	0.0231239
ZNF212	165.487	156.479	118.366	102.078	104.628	86.3836	0.456892	0.0108762
TSC1	777.289	912.395	720.957	594.606	506.138	582.767	0.456832	0.00139361
ULK4	64.1891	69.8139	55.4582	44.6592	37.9277	34.8113	0.45679	0.0267126
TLN1	2093.17	2406.17	2336.69	1777.44	1453.02	1569.09	0.45648	0.000620972
ATP11C	352.037	355.088	216.866	150.565	171.329	272.044	0.456418	0.0202534
GVQW3	405.193	450.179	308.745	188.845	176.56	354.559	0.455983	0.027802
HEATR6	167.493	208.238	173.824	137.806	128.169	107.012	0.455843	0.00640591
TBCCD1	197.582	232.312	221.005	114.838	149.095	172.767	0.455827	0.0100463
OPA1	1556.58	1337.3	1263.12	746.447	852.719	1133.3	0.455694	0.0156407
EXOC6B	568.675	683.695	506.573	395.553	421.128	400.974	0.455621	0.00249223
EBLN2	58.1713	58.9807	19.8656	17.8637	13.0785	27.0754	0.455565	0.030005
GPC3	8333.55	7867.3	9169.64	5499.46	4816.82	7258.8	0.455413	0.00239809
OPLAH	352.037	565.733	293.846	228.4	243.26	304.276	0.455395	0.0209585
ARNTL2	73.2156	91.4803	94.3617	54.8671	51.0062	58.0188	0.454785	0.0247848
STT3A	2666.85	2607.19	3382.95	1688.12	1697.59	2582.48	0.454339	0.00378524
ZNF107	262.774	228.701	230.938	185.017	160.866	130.22	0.454038	0.0155037
HSD17B7P2	75.2216	85.4618	105.95	30.6235	40.5434	88.9622	0.453317	0.0324544
PCLO	88.26	143.239	72.0129	54.8671	47.0826	82.5156	0.452968	0.0299125
BBS4	239.706	291.292	170.513	150.565	158.25	163.742	0.452385	0.0090094
CCNB2	268.792	345.458	245.837	232.228	189.638	136.667	0.451801	0.0193695
TASOR	1112.28	1064.06	1081.02	649.473	767.709	812.263	0.45171	0.00640263
BRPF3-AS1	18.0532	33.7033	28.143	20.4156	7.84711	7.73584	0.451577	0.0341227
OSGEP	270.798	340.644	249.148	227.124	180.483	179.214	0.451546	0.00637772
EPS8L2	4271.58	5512.89	3332.46	2919.44	2499.3	3064.68	0.45128	0.0223011
LPCAT1	145.428	204.627	149.82	114.838	124.246	92.8301	0.450978	0.0134976
ZNF34	43.127	67.4065	67.0465	33.1754	39.2355	36.1006	0.45097	0.0311508
N6AMT1	108.319	108.332	50.4918	65.0749	61.469	33.522	0.450931	0.032221
TTC26	66.195	39.7217	60.4246	34.4514	30.0806	33.522	0.450727	0.0356092
ZNF587B	266.786	228.701	220.177	127.598	156.942	161.163	0.450658	0.0282736
RABL2B	125.369	109.536	96.0172	66.3509	74.5475	77.3584	0.450647	0.0161119
CEP72	309.913	402.032	196.173	229.676	201.409	158.585	0.450335	0.0191347
SRPK1	1026.02	891.933	1003.21	534.635	618.614	816.131	0.450164	0.010443
MARK3	807.378	911.192	696.952	566.534	504.831	621.446	0.450029	0.00144619
TPST1	270.798	285.274	268.186	182.465	196.178	197.264	0.449779	0.00189847
DPY19L1	73.2156	115.554	77.807	48.4872	61.469	39.9685	0.449647	0.0370291
STAG1	503.483	459.809	437.044	224.572	315.192	377.767	0.449602	0.0185593
ATIC	719.118	782.397	826.079	562.706	600.304	468.018	0.449534	0.00171223
UTP14A	194.573	209.442	150.648	136.53	107.244	126.352	0.449422	0.0127945
AKAP8L	744.192	858.229	864.155	518.047	564.992	616.289	0.449379	0.00433291
HCN3	257.759	392.402	312.884	211.812	200.101	250.126	0.449167	0.00517232
STAU2	381.123	371.94	336.888	244.988	223.643	274.622	0.449122	0.00755935
RSRC1	441.3	374.347	295.501	242.436	241.952	277.201	0.449007	0.00570561
ZNF35	57.1684	83.0545	64.5633	48.4872	40.5434	41.2578	0.448839	0.0243644
CYP2D7	46.1359	26.4811	22.3488	25.5196	9.15496	12.8931	0.448677	0.0380814
MAOA	89.2629	111.943	82.7734	44.6592	44.4669	83.8049	0.448649	0.0317859
KANTR	299.883	251.571	264.047	163.325	167.405	223.05	0.448483	0.00933087
IQCG	18.0532	18.0553	9.10508	6.37989	7.84711	0	0.44845	0.0216021
PCNX2	192.567	291.292	178.791	164.601	128.169	146.981	0.447607	0.0146798
KDM6A	925.727	976.191	955.205	543.567	617.306	814.842	0.447429	0.00464921
PLXNB2	3983.73	5669.37	3608.92	2859.47	2890.35	3212.95	0.447162	0.0109287
TSTD3	54.1595	49.3512	38.0758	28.0715	24.8492	32.2327	0.446951	0.0341271
USP47	902.659	753.509	879.054	511.667	461.672	711.697	0.446915	0.0158973
CKAP2L	143.422	162.498	165.547	88.0425	128.169	90.2515	0.446836	0.0215475
MLH3	585.725	609.066	556.237	384.069	371.43	455.125	0.446741	0.00502275
FCHSD1	386.137	367.125	283.913	229.676	232.798	239.811	0.446608	0.0100926
LENG8	2815.29	3571.34	2415.33	1916.52	1692.36	2440.66	0.446558	0.00505709
FRMD1	72.2127	67.4065	54.6305	31.8994	51.0062	32.2327	0.446539	0.0352213
DDX42	897.644	881.1	940.306	607.365	575.455	727.169	0.446279	0.00155913
IL1R2	25.0739	39.7217	24.832	11.4838	19.6178	12.8931	0.446111	0.0374719
JARID2	426.255	467.031	448.632	316.443	290.343	345.534	0.445777	0.000463568
ABCE1	778.292	541.66	801.247	390.449	515.293	469.308	0.445729	0.0223749
GPC2	19.0561	48.1475	24.0043	7.65587	20.9256	11.6038	0.445359	0.0332121
EPM2AIP1	396.167	365.921	394.002	224.572	205.333	331.352	0.445339	0.0185046
FARP2	795.343	819.711	771.448	541.015	459.056	679.465	0.445101	0.00154804
SH2D4A	226.668	252.774	179.618	159.497	162.174	128.931	0.44506	0.00726279
ZC3H7A	477.406	433.328	494.157	265.403	306.037	382.924	0.444706	0.0103036
FAM13A	6353.71	6347.05	4085.7	3756.48	3771.84	3994.27	0.444693	0.00738154
GEMIN4	188.555	133.609	164.719	109.734	109.86	100.566	0.444507	0.0198666
DCAF1	323.954	255.182	337.716	172.257	175.252	253.993	0.444344	0.020449
PPIP5K2	835.461	769.157	851.739	520.599	455.132	598.238	0.444235	0.0255922
STIM2	111.328	144.443	120.021	74.0067	95.4731	82.5156	0.443898	0.0135786
MGA	2164.37	2299.04	2104.93	1415.06	1347.09	1824.37	0.443246	0.00368784
JMJD7	13.0384	13.2406	10.7605	1.27598	2.6157	7.73584	0.443021	0.0231447
ARL13B	73.2156	26.4811	61.2523	30.6235	18.3099	29.6541	0.442793	0.0371185
UGGT2	428.261	367.125	320.333	220.744	193.562	328.773	0.442741	0.01693
FETUB	27.0798	31.2959	26.4875	10.2078	11.7707	20.6289	0.442602	0.0391163
PPIL2	934.753	1132.67	873.26	701.788	638.231	722.012	0.442556	0.00241144
SHANK2	2638.77	3235.51	2495.62	2053.05	1955.24	1953.3	0.442534	0.000391855
RAB3GAP2	831.449	899.155	780.553	463.18	453.824	738.773	0.442523	0.0194652
NBPF15	208.614	168.516	134.093	80.3866	128.169	132.799	0.441935	0.0158346
OSBPL7	366.078	735.453	386.552	340.686	287.727	345.534	0.441581	0.0207923
LINC01395	331.978	414.069	213.555	153.117	163.481	293.962	0.441025	0.027636
PKP2	895.638	1060.45	1052.05	847.249	754.63	479.622	0.440823	0.00754897
MYBL1	29.0857	27.6848	19.0379	12.7598	13.0785	10.3145	0.440499	0.0380617
NGDN	102.301	137.22	110.916	58.695	86.3182	88.9622	0.440228	0.0154258
R3HCC1L	333.984	322.588	277.291	220.744	207.948	225.629	0.440101	0.00297049
DPY19L3	426.255	412.865	400.623	219.468	273.341	302.987	0.440048	0.0269588
LRIG3	472.391	456.198	467.67	327.926	286.419	371.32	0.439935	0.00176711
TAFA2	33.0975	15.6479	28.9707	11.4838	0	15.4717	0.439911	0.0232391
MYH7B	27.0798	55.3696	43.8699	19.1397	18.3099	15.4717	0.439751	0.0307027
DLG5	1512.45	1819.98	1234.15	1042.47	1051.51	1117.83	0.43947	0.00257158
EFCAB7	39.1152	27.6848	19.0379	14.0358	18.3099	12.8931	0.439364	0.0406191
POGZ	1184.49	1318.04	1355	899.564	805.636	987.609	0.439184	0.00442821
ZNF764	325.96	371.94	321.161	267.955	210.564	226.918	0.439041	0.00629348
KMT2A	3193.41	4007.08	2958.32	2050.5	2313.59	2489.65	0.438938	0.0143712
PALB2	421.241	398.421	327.783	233.504	282.496	286.226	0.438931	0.00394007
SH3BP5-AS1	129.381	179.349	130.782	86.7665	70.624	127.641	0.43863	0.024297
AK9	146.431	81.8508	100.984	61.2469	86.3182	50.283	0.438557	0.0367662
UBR5	1428.21	1686.37	1424.53	842.145	969.118	1311.22	0.438146	0.00874167
ZNF445	759.236	814.897	696.125	521.875	513.986	544.087	0.438056	0.00531924
SDHAP1	472.391	512.771	283.913	239.884	198.793	394.528	0.437979	0.0215793
SETD5	2132.28	2473.58	1768.87	1325.74	1309.16	1815.34	0.437848	0.00457422
ARMC8	443.306	458.605	317.85	269.231	262.878	306.855	0.437701	0.00836581
OFCC1	97.2865	62.5918	50.4918	22.9676	34.0041	61.8867	0.43754	0.0400579
ZMYM4	493.453	409.254	500.779	325.374	313.884	342.956	0.437131	0.00421521
TCF7L2	927.733	888.322	1369.07	740.067	685.314	754.244	0.437007	0.0111043
EEA1	1210.57	1320.45	1081.85	811.522	816.099	887.043	0.4365	0.00585433
USP40	457.347	557.307	438.699	269.231	370.122	364.874	0.436454	0.00770531
LINC00174	381.123	505.549	351.787	278.163	247.184	335.22	0.436354	0.00594544
SASS6	61.1802	36.1106	47.1809	31.8994	15.6942	28.3647	0.436067	0.0405871
COPB2	1571.63	1546.74	1933.59	1080.75	940.345	1516.22	0.435648	0.00449114
HAPLN3	83.2452	122.776	116.711	77.8347	71.9318	63.176	0.43545	0.0217301
BPNT1	317.936	343.051	335.232	190.121	264.186	220.471	0.43504	0.0145696
PCNA	370.09	343.051	345.993	239.884	256.339	230.786	0.434964	0.0104354
LIMA1	2684.91	2368.86	2824.23	1708.53	1582.5	2231.79	0.434674	0.00486318
KMT2C	3779.13	4968.82	3320.87	2384.8	2652.32	3185.88	0.434641	0.0126583
ADGRA3	635.873	623.51	723.44	437.66	469.519	464.15	0.434523	0.00889587
HKDC1	966.848	1089.34	969.277	534.635	622.537	933.458	0.434488	0.00862603
XNDC1N	171.505	220.275	148.992	65.0749	88.9339	172.767	0.43418	0.0365879
KDM5A	1319.89	1325.26	1420.39	718.376	805.636	1210.66	0.434155	0.0173859
PROS1	673.985	518.789	575.275	353.446	394.971	433.207	0.433981	0.0192438
LINC01600	43.127	27.6848	29.7984	26.7955	11.7707	12.8931	0.433947	0.0409917
TMEM67	99.2925	105.925	67.8742	44.6592	45.7748	73.4905	0.433887	0.0371562
RNF123	869.561	1055.63	635.7	489.976	655.234	581.477	0.433763	0.0162555
ZBTB1	543.601	587.4	571.137	367.482	408.05	408.71	0.433504	0.00690229
ZNF891	175.517	172.127	129.127	72.7307	153.019	85.0942	0.433344	0.0258119
NCOA5	390.149	402.032	443.666	322.822	268.11	295.251	0.432848	0.000716045
IDUA	122.36	178.146	91.0508	71.4548	88.9339	91.5408	0.432803	0.0276229
GUCY1B2	52.1536	92.684	43.8699	45.9352	18.3099	34.8113	0.43269	0.0408403
ABCA2	1364.02	1825.99	916.302	956.983	952.116	889.622	0.432668	0.0133668
HSPA14	125.369	127.591	131.61	84.2145	88.9339	78.6477	0.43262	0.0246579
MAMDC4	237.7	331.014	131.61	193.949	119.014	122.484	0.432409	0.0340401
FAHD2B	109.322	180.553	118.366	96.9743	99.3967	55.4402	0.43237	0.0353345
ZNF37A	455.341	427.309	406.418	321.546	258.955	286.226	0.432144	0.0176404
GATA6-AS1	225.665	181.757	167.202	130.15	107.244	137.956	0.431984	0.0258447
RASAL2	802.363	966.561	782.209	449.144	646.079	693.647	0.431729	0.00493839
PHKA2	710.091	860.637	687.019	584.398	460.364	572.452	0.431311	0.000725568
GFM1	605.784	464.624	698.608	381.517	371.43	477.044	0.431287	0.00845111
CROCC	98.2895	83.0545	48.0086	51.0391	49.6983	38.6792	0.431188	0.0374901
MED23	712.097	643.973	634.872	303.683	396.279	556.981	0.430831	0.0335243
STX18-AS1	200.591	280.459	126.643	113.562	129.477	152.138	0.43056	0.0263782
ODR4	430.267	353.884	445.321	223.296	291.651	332.641	0.430382	0.0109817
EXOC2	293.866	249.163	255.77	167.153	196.178	203.71	0.430271	0.00274982
ZNF66	86.2541	110.739	45.5254	58.695	41.8512	24.4968	0.430128	0.0408046
LINC00265	50.1477	90.2766	64.5633	35.7274	51.0062	36.1006	0.430116	0.0393761
ZNF292	2410.1	2749.22	2114.03	1466.1	1538.03	1946.85	0.430039	0.0164327
LAMC1	2989.81	3375.14	3285.28	2278.9	2283.51	2438.08	0.429986	0.000111604
PDCL3P4	111.328	114.35	118.366	57.419	85.0103	76.0691	0.429724	0.0325297
THUMPD2	94.2777	102.313	97.6726	59.971	68.0083	65.7546	0.429554	0.0251826
NOMO2	203.6	237.127	194.518	178.637	88.9339	157.295	0.429432	0.0202115
RFC3	173.511	119.165	119.194	74.0067	79.7789	100.566	0.429413	0.03677
CDCA7L	90.2659	131.202	92.7062	86.7665	58.8533	41.2578	0.429159	0.0399429
SMARCA5	1699	1539.52	1990.7	1029.71	1038.43	1493.02	0.429093	0.0167119
ZNF845	155.458	129.998	199.484	86.7665	94.1653	123.773	0.42868	0.0352084
SDHAP4	362.066	300.922	318.678	205.432	196.178	281.069	0.428524	0.00861596
SPON1	2519.42	2762.46	2517.97	1846.34	1730.29	2092.54	0.427756	8.24069e-05
B3GNTL1	81.2393	104.721	54.6305	56.143	49.6983	41.2578	0.427576	0.0372353
ACOT9	95.2806	110.739	120.021	72.7307	77.1632	73.4905	0.427246	0.0145075
CARMIL2	37.1093	56.5733	29.7984	25.5196	27.4649	15.4717	0.427008	0.0429407
ZNF239	96.2836	95.0913	53.8027	65.0749	40.5434	45.1257	0.426949	0.0372626
PLRG1	359.058	362.31	454.426	274.335	256.339	266.887	0.426936	0.0177594
TBC1D8	700.062	869.063	605.901	409.589	568.915	536.352	0.426528	0.00749532
CCT2	832.452	770.36	986.659	518.047	587.225	701.383	0.426313	0.00849702
TMEM209	162.479	186.572	192.862	111.01	116.399	139.245	0.426211	0.0186714
ERG28	492.45	377.958	625.767	372.586	351.812	300.408	0.426183	0.0146922
FAM76B	404.19	352.681	383.241	207.984	200.101	350.691	0.425878	0.0232823
STAT2	856.523	922.025	1007.35	612.469	585.917	780.031	0.425706	0.00382735
UCKL1	897.644	1136.28	703.574	646.921	572.839	661.414	0.425624	0.0114364
DHX15	1002.95	857.026	946.928	514.219	559.76	826.446	0.425462	0.0182159
ACIN1	1839.42	2356.82	1614.08	1438.03	1343.16	1353.77	0.425375	0.00223895
SNORA54	28.0827	38.518	52.1473	10.2078	11.7707	36.1006	0.42511	0.0401148
MYO15B	4501.26	6031.68	3402.82	2916.89	2705.94	3604.9	0.424427	0.0280311
GPATCH1	229.676	273.237	177.135	173.533	103.32	185.66	0.424188	0.0164793
NOM1	250.739	293.7	205.278	165.877	167.405	172.767	0.423651	0.0190124
UBR4	4268.57	5041.04	4478.87	2904.13	3047.29	3816.35	0.42355	0.00488413
WDR70	374.102	324.996	276.463	264.127	197.486	217.893	0.423439	0.00928574
SNHG3	179.529	229.904	206.934	109.734	95.4731	175.346	0.42338	0.0385371
ZNF619	100.295	126.387	109.261	68.9028	85.0103	68.3333	0.423224	0.0258614
DIMT1	171.505	136.017	120.849	107.182	88.9339	86.3836	0.423007	0.0270839
MCM3AP	1018	1314.43	1053.71	742.619	762.477	919.276	0.422997	0.00249112
SEMA4A	19.0561	10.8332	71.1851	5.10391	9.15496	18.0503	0.422838	0.0196734
MAP4K4	522.539	605.455	492.502	380.241	408.05	344.245	0.422816	0.00851893
RESF1	2134.29	2160.62	1787.91	1082.03	1207.15	1865.63	0.42266	0.01696
TRMT5	262.774	197.405	172.169	118.666	164.789	148.27	0.422241	0.0166523
ADAMTS13	157.464	180.553	116.711	93.1464	119.014	99.2766	0.421566	0.0146884
FNBP1	350.031	355.088	396.485	269.231	207.948	286.226	0.420977	0.0124025
KMT2E	1316.88	1455.26	1298.72	941.672	984.812	977.295	0.42092	0.00353459
SCFD1	555.637	542.863	563.687	324.098	346.581	501.54	0.420173	0.00693367
THAP9-AS1	389.146	352.681	297.984	199.053	226.258	291.383	0.420141	0.0146209
HAVCR1	4584.5	4541.51	5165.89	2915.61	3225.16	3514.65	0.419929	0.0190317
DDB1	2180.42	2112.47	2878.03	1663.88	1498.8	1991.98	0.419815	0.0020325
USP11	401.182	412.865	492.502	380.241	217.103	288.805	0.419239	0.0208857
TEP1	1929.68	1999.33	1769.7	1244.08	1294.77	1561.35	0.419175	0.00201224
FRMD3	53.1566	44.5365	48.0086	17.8637	44.4669	20.6289	0.419128	0.0456684
NFX1	497.465	554.9	469.325	334.306	342.657	417.735	0.419052	0.001643
RAD54B	24.0709	25.2774	18.2102	12.7598	7.84711	10.3145	0.418952	0.0395149
CEP89	170.502	202.22	189.551	156.945	102.012	126.352	0.418749	0.0168751
PPP4R3A	905.668	840.174	790.486	565.258	507.446	727.169	0.418727	0.00535384
BAZ1A	319.942	291.292	328.61	139.082	158.25	306.855	0.418502	0.0350835
QRICH1	711.094	700.546	753.238	502.735	477.366	572.452	0.418487	0.00262096
APOH	561.654	527.215	618.317	324.098	303.422	544.087	0.418485	0.0172041
GBF1	2954.7	3239.12	3108.14	2299.31	2036.32	2432.92	0.418406	0.000541312
RAD21	944.783	1013.51	1145.58	590.778	723.242	792.924	0.418225	0.0211227
RECQL5	571.684	629.529	530.578	373.862	396.279	451.257	0.418173	0.00713921
LAMA3	355.046	500.734	337.716	238.608	298.19	291.383	0.418067	0.0127364
GPAM	450.326	350.273	459.393	246.264	302.114	296.541	0.417689	0.0252757
COIL	177.523	184.164	221.833	163.325	100.705	137.956	0.417391	0.0164425
SLC16A13	128.378	128.795	130.782	116.114	87.626	52.8616	0.417325	0.0290013
CCDC183-AS1	48.1418	93.8877	69.5297	52.3151	36.6198	37.3899	0.417234	0.0435389
RABGAP1L	779.295	759.527	670.465	505.287	428.975	532.484	0.417006	0.0279215
CPSF2	566.669	434.531	638.183	293.475	377.969	421.603	0.416999	0.0272943
ANKRD10-IT1	60.1772	56.5733	30.6262	12.7598	22.2335	37.3899	0.416975	0.0419091
PRPF38B	191.564	160.09	199.484	105.906	125.554	135.377	0.4167	0.0281474
SDCCAG8	178.526	227.497	161.408	132.702	137.324	125.063	0.416093	0.0108806
ICA1	297.877	305.737	289.707	229.676	180.483	228.207	0.416063	0.00382246
RNF32	111.328	140.831	81.9457	76.5587	66.7004	78.6477	0.415672	0.0267099
DCBLD1	271.801	241.941	232.593	172.257	132.093	217.893	0.415647	0.011018
DDX39A	302.892	428.513	491.674	274.335	282.496	291.383	0.415543	0.0149971
PRIMPOL	58.1713	58.9807	47.1809	30.6235	24.8492	45.1257	0.415482	0.0426044
LIPG	97.2865	133.609	187.896	75.2827	91.5496	90.2515	0.415358	0.0426135
HAT1	261.771	223.886	295.501	173.533	175.252	192.107	0.415275	0.0159697
ANKRD24	47.1388	56.5733	47.1809	26.7955	23.5413	38.6792	0.415158	0.0451048
STX1A	103.304	160.09	90.223	80.3866	87.626	64.4653	0.414805	0.0300107
MOGAT3	724.133	897.951	773.104	501.459	557.145	654.968	0.414616	0.00431104
WNK2	817.408	1038.78	757.377	617.573	557.145	676.886	0.414172	0.00748955
HCFC2	76.2245	79.4434	91.8785	53.5911	40.5434	64.4653	0.414031	0.0377018
KMT2B	1156.41	1643.03	1174.55	1008.02	863.182	942.483	0.413966	0.00754153
MON2	845.49	989.431	910.508	514.219	593.764	792.924	0.413897	0.0161506
SRSF11	533.572	534.437	599.28	298.579	324.347	517.012	0.413107	0.0211495
KIF22	1001.95	1177.21	956.033	894.461	783.403	410	0.4131	0.0286587
DTNB	117.346	95.0913	68.7019	56.143	62.7769	58.0188	0.413091	0.0400645
LINC00862	31.0916	30.0922	26.4875	16.5877	1.30785	14.1824	0.412693	0.0271374
CAPN12	1060.12	1507.02	728.406	782.174	682.698	727.169	0.412595	0.0276505
MATR3	247.73	241.941	213.555	75.2827	113.783	235.943	0.412511	0.0444369
SESN1	245.724	222.682	202.795	122.494	166.097	154.717	0.412388	0.0320248
RNGTT	166.49	166.109	186.24	105.906	105.936	136.667	0.412051	0.027404
CENPU	49.1448	78.2397	39.7312	45.9352	23.5413	27.0754	0.412003	0.0461751
UTP25	222.656	168.516	177.963	122.494	133.401	141.824	0.411967	0.0136172
BBS9	149.44	129.998	75.3238	57.419	81.0868	76.0691	0.411637	0.0442185
PARD6G	30.0886	25.2774	23.1766	7.65587	13.0785	15.4717	0.411359	0.0399426
MTUS1	2309.8	2241.27	2085.06	1671.53	1611.27	1597.45	0.411307	0.000108994
PLA2G6	332.981	488.697	313.711	275.611	247.184	252.704	0.411144	0.0209105
ZNF318	597.761	742.675	497.468	436.384	498.291	366.163	0.411131	0.00849067
NBEAL1	2086.14	1863.31	1926.14	1034.82	1196.68	1656.76	0.411114	0.0323189
ABCB6	114.337	144.443	145.681	71.4548	91.5496	112.17	0.411054	0.0235581
UFD1	308.91	346.662	293.018	202.88	206.641	256.572	0.410975	0.0119281
SMYD4	376.108	356.292	352.615	241.16	274.649	270.754	0.410895	0.0018324
ARMH3	386.137	406.846	383.241	252.644	264.186	310.723	0.410591	0.011816
COG4	673.985	739.064	613.351	525.703	442.054	474.465	0.41036	0.00705571
IGDCC3	341.004	493.512	343.51	244.988	202.717	287.515	0.410102	0.0424375
ZNF75A	232.685	234.719	229.282	140.358	129.477	215.314	0.409706	0.015792
SPIDR	313.925	327.403	284.741	224.572	198.793	233.365	0.409635	0.00843686
BCAS3	491.448	497.123	446.149	352.17	345.273	335.22	0.40919	0.00371463
EIF3C	22.065	4.81475	21.5211	3.82793	5.23141	9.02515	0.408719	0.0299647
PSME4	912.688	1050.82	972.588	507.839	519.217	947.64	0.408618	0.0288594
USP8	652.923	779.99	698.608	447.868	428.975	625.314	0.408392	0.0118271
MAPK12	93.2747	86.6655	55.4582	57.419	49.6983	41.2578	0.408338	0.0412114
ATAD3B	231.682	304.533	180.446	132.702	151.711	203.71	0.408266	0.0237882
UHRF1	369.087	375.551	367.514	292.199	201.409	243.679	0.407657	0.0336548
CDK3	15.0443	25.2774	9.93281	3.82793	3.92355	12.8931	0.406926	0.0364601
PLEKHG7	36.1063	42.1291	25.6598	8.93185	13.0785	30.9434	0.406618	0.0456134
NBPF10	64.1891	72.2213	47.1809	24.2436	6.53926	58.0188	0.406501	0.0422576
TAOK3	592.746	534.437	646.46	394.277	351.812	520.88	0.406334	0.00757261
COG1	406.196	557.307	389.863	336.858	291.651	336.509	0.406111	0.00696082
EPHB2	425.253	422.494	389.035	287.095	221.027	290.094	0.406075	0.039394
YJU2B	286.845	361.106	181.274	193.949	143.864	205	0.405801	0.0360366
JPX	583.719	678.88	458.565	354.722	324.347	528.616	0.405166	0.0153221
ZDBF2	269.795	258.793	251.631	139.082	194.87	172.767	0.404714	0.0391176
RBM34	35.1034	31.2959	16.5547	14.0358	10.4628	15.4717	0.404695	0.04384
ALB	894.635	802.86	1868.2	537.187	542.758	676.886	0.404117	0.042985
CHST3	569.678	512.771	829.39	445.316	396.279	514.433	0.404113	0.0108908
SLC7A2	537.583	595.825	727.578	274.335	466.903	412.578	0.403879	0.0456584
LINC01347	45.1329	109.536	63.7355	24.2436	52.3141	52.8616	0.403737	0.0480996
SLC12A2	292.863	245.552	322.816	167.153	184.407	144.402	0.403171	0.048716
PLXNA1	1345.96	1872.94	1110.82	1046.3	1051.51	903.804	0.40304	0.0204009
DRC3	41.1211	72.2213	37.248	34.4514	18.3099	28.3647	0.402993	0.0479079
MGST1	393.158	374.347	389.035	264.127	330.886	219.182	0.402982	0.0135798
CTSC	848.499	843.785	1028.87	597.158	584.61	706.54	0.402981	0.0204659
ACSL3	2177.41	1928.31	2972.39	1273.43	1456.95	2144.12	0.402887	0.0236733
USP43	86.2541	99.9061	81.9457	72.7307	60.1612	45.1257	0.402713	0.0340896
SMCHD1	1239.65	1226.56	1210.15	598.434	625.153	1184.87	0.402686	0.0385248
MRPS9	301.889	290.089	337.716	248.816	194.87	226.918	0.402672	0.00573215
TTC13	203.6	203.423	173.824	160.773	113.783	132.799	0.402563	0.0157537
KALRN	695.047	694.528	598.452	463.18	473.442	515.723	0.402359	0.00163657
WDR3	181.535	129.998	180.446	85.4905	126.862	112.17	0.40235	0.0363406
VIRMA	589.737	467.031	602.591	302.407	294.267	510.565	0.402172	0.0340552
VARS1	631.861	766.749	640.666	467.008	546.682	397.106	0.402116	0.0215549
SSH2	384.131	479.068	357.581	280.715	253.723	331.352	0.402092	0.011419
ZNF354A	76.2245	72.2213	65.391	45.9352	44.4669	54.1509	0.401968	0.0297217
VASH1-AS1	23.0679	51.7586	37.248	21.6916	18.3099	21.9182	0.401461	0.04959
LINC01091	63.1861	63.7955	44.6976	33.1754	31.3884	37.3899	0.401172	0.0493509
C1RL	1154.4	1090.54	1172.9	904.668	804.329	810.974	0.401165	0.000942094
APOB	82399.7	86475.3	92036.6	56284.7	55025.2	75691.3	0.401104	0.00842831
RRM2	766.257	781.193	807.041	579.294	639.539	366.163	0.400608	0.0319566
SLC39A6	80.2363	86.6655	66.2187	52.3151	31.3884	64.4653	0.400463	0.043214
ZMYM5	246.727	252.774	255.77	200.329	172.636	166.321	0.40035	0.0099526
TBC1D8B	358.055	232.312	359.237	177.361	173.944	279.78	0.400127	0.0357867
KANSL2	396.167	406.846	336.888	224.572	292.959	296.541	0.400116	0.0101097
COL6A1	2554.52	2757.65	3351.5	1912.69	1799.6	2365.88	0.40008	0.0179471
ZKSCAN2	244.721	209.442	235.077	158.221	170.021	165.031	0.399951	0.0099677
FASTKD1	227.671	243.145	199.484	150.565	143.864	146.981	0.399568	0.0369989
AGL	356.049	385.18	384.069	196.501	272.033	288.805	0.399568	0.0329892
TONSL	370.09	547.678	294.673	287.095	286.419	247.547	0.399435	0.0313059
PLEKHG3	2696.94	2791.35	2226.61	1934.38	2029.79	1598.74	0.399404	0.00684682
CCP110	117.346	126.387	110.089	79.1106	98.0888	51.5723	0.399404	0.0419484
CTNNBL1	976.877	914.803	908.852	685.2	684.006	669.15	0.398958	0.00377747
SETD4	171.505	149.257	141.543	114.838	73.2397	119.906	0.398956	0.0355934
SORCS2	1145.37	1472.11	1096.75	782.174	931.19	881.886	0.398887	0.0198295
SLC36A4	24.0709	22.8701	21.5211	3.82793	10.4628	18.0503	0.398744	0.0441178
PA2G4	732.156	639.158	715.162	539.739	503.523	458.993	0.398547	0.00797015
WDR33	1236.64	1291.56	1310.3	946.776	825.254	1068.84	0.398327	0.000372297
TMTC4	383.128	434.531	395.657	318.994	249.8	284.937	0.39823	0.0168687
C1S	62.1832	48.1475	52.1473	35.7274	35.312	33.522	0.398087	0.0440049
DHX8	554.634	619.899	677.087	458.076	421.128	488.647	0.397957	0.00069923
BRWD1	1372.04	1586.46	1230.84	703.064	846.18	1303.49	0.397822	0.0303282
CNKSR1	346.019	387.587	288.879	270.507	206.641	235.943	0.397694	0.0207191
PPP1R12B	533.572	746.286	504.09	368.758	372.738	528.616	0.396831	0.0123715
URB2	178.526	110.739	131.61	54.8671	88.9339	103.145	0.396618	0.0508088
IDE	578.705	675.269	653.91	344.514	456.44	538.93	0.39627	0.0195294
WASHC1	58.1713	46.9438	38.9035	33.1754	28.7727	25.7861	0.395828	0.0500724
SEMA3B	1464.31	1857.29	1246.57	1045.03	946.884	1139.75	0.395132	0.0277442
SPPL2B	1044.08	1461.28	880.709	747.723	793.866	862.546	0.394948	0.0131164
MINK1	1520.48	1805.53	1270.57	1179	1103.83	1001.79	0.394711	0.0119565
COG5	579.707	517.586	517.334	366.206	387.124	413.867	0.394467	0.00750465
ZC3H11A	32.0945	34.9069	24.0043	7.65587	7.84711	28.3647	0.394245	0.0448233
RPRD2	1006.97	1156.74	1147.24	824.282	732.397	845.785	0.394207	0.00611964
PHF8	780.298	920.821	730.889	502.735	517.909	733.616	0.394096	0.00851261
RSRP1	417.229	345.458	546.305	234.78	241.952	417.735	0.394049	0.0315647
MRPS28	56.1654	40.9254	42.2144	24.2436	32.6963	27.0754	0.393916	0.051902
ZNF586	158.467	162.498	113.4	81.6626	102.012	113.459	0.393837	0.0295114
SLC4A1AP	262.774	219.071	226.799	201.605	134.709	167.61	0.39376	0.0150694
NOL9	354.043	349.069	454.426	227.124	342.657	246.258	0.393583	0.0203709
ZBTB11	329.972	338.236	671.292	247.54	257.647	376.478	0.393205	0.0415985
CEP95	593.749	616.288	494.157	348.342	350.504	524.748	0.393047	0.0107738
TOMM5	87.257	75.8323	54.6305	53.5911	39.2355	45.1257	0.393037	0.0476368
DUS4L	74.2186	68.6102	38.9035	52.3151	35.312	20.6289	0.392799	0.0518215
APC	928.735	1059.25	920.44	671.164	672.236	723.301	0.391913	0.0161591
XXYLT1	224.662	281.663	226.799	163.325	192.254	143.113	0.391737	0.033096
RIOK2	304.898	229.904	273.98	197.777	166.097	202.421	0.391331	0.0236631
INTU	152.449	193.794	124.988	104.63	121.63	77.3584	0.390917	0.0461867
GTF2IRD2	26.0768	21.6664	11.5883	6.37989	3.92355	6.44653	0.390821	0.0186745
SEMA3A	232.685	205.831	217.694	145.461	183.099	109.591	0.39046	0.0400386
ZNF383	106.313	99.9061	112.572	53.5911	69.3161	81.2263	0.390444	0.0472361
TSR1	651.92	688.509	599.28	498.907	502.215	407.421	0.390176	0.00724345
SLC12A9	338.998	489.901	315.367	283.267	275.957	247.547	0.390032	0.019767
PTRH2	99.2925	160.09	127.471	113.562	83.7025	67.044	0.389196	0.0320216
PARG	551.625	618.696	411.384	330.478	359.659	435.786	0.38918	0.016391
ALDH18A1	4569.46	4292.35	4449.07	3367.31	3278.78	3268.39	0.389137	0.000606327
UNC45A	403.188	318.977	377.447	306.235	255.031	214.025	0.389074	0.0215879
ZNF281	436.285	408.05	426.283	223.296	334.81	345.534	0.388885	0.0176053
EHMT1	842.481	1029.15	667.982	630.333	517.909	656.257	0.388732	0.0178834
LTBP1	66.195	69.8139	108.433	61.2469	52.3141	39.9685	0.388611	0.0513585
WDR36	601.772	541.66	627.423	355.998	406.742	469.308	0.388567	0.0279099
CILP2	18.0532	38.518	52.1473	11.4838	13.0785	30.9434	0.38835	0.0490291
RBM33	1599.71	1771.83	1499.85	1152.21	1073.75	1324.12	0.387625	0.00707582
CZIB-DT	7.02068	8.42582	9.93281	2.55196	0	2.57861	0.387461	0.0169497
PCYOX1L	187.552	175.738	172.169	118.666	116.399	152.138	0.387147	0.010813
ATP8B4	47.1388	38.518	31.4539	8.93185	15.6942	34.8113	0.387141	0.0490698
TANGO6	135.399	120.369	110.916	76.5587	73.2397	103.145	0.386907	0.0313074
CDCA7	200.591	222.682	139.059	93.1464	159.558	92.8301	0.386799	0.0526461
USP19	717.112	899.155	659.704	585.674	456.44	599.528	0.386542	0.0117117
SOAT2	892.629	901.562	826.907	657.129	609.459	587.924	0.386349	0.0213444
ZNF283	237.7	193.794	182.102	111.01	141.248	158.585	0.385897	0.0414425
ABRAXAS2	290.857	255.182	259.909	182.465	177.868	215.314	0.385748	0.017211
NAGPA	198.585	300.922	202.795	151.841	173.944	153.428	0.385515	0.0355751
NIPAL1	259.765	179.349	240.871	162.049	132.093	122.484	0.385394	0.0534242
AP3M2	146.431	125.184	86.9121	56.143	96.781	85.0942	0.385332	0.0430514
[truncated: 28,349 more rows]
