# Supplementary material for: A 3D Bioprinted Gut Anaerobic Model for Studying Bacteria–Host Interactions
Source: Research (Wash D C). 2023 Feb 27;6:0058. doi: 10.34133/research.0058 (PMC10076011; doi:10.34133/research.0058)
Supplement: Supplementary 2 — Table S1. The gene expression data comparison between cells cultured under aerobic and anaerobic conditions. Table S2. The gene expression data comparison of the cells with and without Salmonella infection under the aerobic condition in the gut 3D model. Table S3. The gene expression data comparison of the cells with and without Salmonella infection under the anaerobic condition in the gut 3D model. Table S4. The gene expression data comparison of cells under aerobic and anaerobic conditions with Salmonella infection in the gut 3D model. Table S5. The gene expression data comparison of the cells with and without Lactobacillus coculture under the anaerobic condition in the gut 3D model. Table S6. The gene expression data comparison of the cells with Salmonella coculture and with Lactobacillus coculture under the anaerobic condition in the gut 3D model. [file research.0058.f2.zip › Supplementary Table 5.xlsx]

## Sheet: annotated_id_human_106
Gene.name	Lactobacillus Anaerobic1	Lactobacillus Anaerobic2	Lactobacillus Anaerobic3	Control Anaerobic1	Control Anaerobic2	Control Anaerobic3	log2FoldChange	pvalue
MYH7B	117.192	24.1394	215.296	27.2937	14.2373	26.0357	2.12571	1.18202e-05
TMEM11-DT	34.3493	38.1559	29.7314	13.6468	14.2373	5.65994	1.24512	0.000552094
TCF4	31.3184	26.4755	36.908	11.5473	12.943	7.92392	1.09346	0.00171877
KCNQ1OT1	8488.31	5450.84	9306.96	4153.89	4048.58	3966.49	0.783301	7.56351e-05
KANTR	206.096	191.558	149.682	121.772	104.838	76.9752	0.710787	0.000123677
MT-ND6	499.075	241.394	300.39	248.792	150.786	133.575	0.682386	0.00185844
NEAT1	4397.72	4213.5	3240.72	2708.37	2387.99	1889.29	0.590668	0.00071824
DNAL1	115.171	119.14	101.497	78.7318	69.8923	47.5435	0.571	0.00125837
IQCH-AS1	101.027	99.6725	82.0177	55.6371	54.3607	56.5994	0.563898	0.00137899
TTN	707.191	724.183	664.343	430.4	385.702	433.552	0.560671	0.00104119
FTX	431.386	565.33	338.323	279.235	283.452	223.002	0.503467	0.0028728
PRDM1	470.787	570.781	419.315	329.624	319.693	296.581	0.48881	0.000698202
NKD1	302.071	229.714	336.272	192.106	186.379	175.458	0.484535	0.00110415
ZNRD1ASP	142.448	161.189	106.623	94.4781	83.4825	71.3153	0.44173	0.00385336
NFIA	300.051	386.231	232.725	222.549	194.792	152.818	0.397183	0.00427476
SYNE2	2324.64	1879.76	2352.88	1585.13	1569.34	1280.28	0.394697	0.00207892
FGFR2	993.098	992.053	977.036	829.308	709.277	759.564	0.224345	0.00430047
NRAV	154.572	165.083	126.102	109.175	128.783	183.382	0.000501318	0.762849
POF1B	1555.82	1569.06	1198.48	1638.67	1388.14	1021.05	0.000426429	0.592709
MAPKAPK2	1529.55	1497.42	1971.5	1794.04	1654.76	1808.92	0.000325107	0.612372
MORF4L1	1170.91	1206.97	994.464	1226.12	1407.55	834.276	0.000295608	0.831228
B2M	1722.51	2119.6	2163.22	3054.79	2059.88	2044.37	0.000284528	0.161666
STRADB	507.157	622.953	544.392	634.053	530.664	474.303	0.000229549	0.835048
RNF44	1816.47	1555.83	2120.16	1301.7	1990.64	1806.65	0.00020588	0.546035
VSIG10	429.366	456.313	394.71	476.59	378.583	412.044	0.000198524	0.916531
DDAH2	820.341	628.404	1020.09	688.641	753.284	1348.2	0.00015718	0.494206
FUT8	1307.29	1258.37	1319.46	1231.37	1296.89	1091.24	0.000144391	0.42593
ERCC1	462.705	380.001	505.434	374.763	409.647	633.914	0.000141027	0.75284
PRDM4	629.4	557.543	678.696	629.854	689.863	495.811	0.000126197	0.821013
AGT	8755.02	10864.3	10189.7	11250.2	7878.42	18815.9	0.000115059	0.148929
PBX2	1585.12	1537.14	1541.93	1451.81	1573.22	1601.76	0.000110476	0.929593
MTOR	1338.61	1264.6	1779.78	1176.78	1612.7	1311.97	0.000107326	0.590447
DDX52	500.085	412.707	482.879	534.326	592.79	434.684	9.86076e-05	0.341739
PROS1	541.506	659.552	471.602	686.541	465.949	306.769	9.64532e-05	0.423219
ASCC2	795.084	738.978	908.346	699.138	762.991	1254.24	8.79366e-05	0.491175
BBC3	148.51	97.3364	102.522	113.374	110.663	169.798	8.47745e-05	0.538837
PRR14L	942.584	999.84	1001.64	1025.61	806.35	476.567	7.78895e-05	0.143852
ARID1A	2255.94	1889.88	2941.36	1883.26	2092.24	1930.04	6.24204e-05	0.112244
CLUH	3653.15	3090.63	3985.03	2726.22	3766.42	4816.61	6.09978e-05	0.707282
NUCB2	129.315	109.017	135.329	146.966	159.199	142.631	6.09777e-05	0.175299
FUS	2202.39	1832.26	2234.98	1728.95	2445.58	1615.35	5.987e-05	0.494724
PER3	754.674	737.421	676.646	772.621	655.564	496.943	5.84175e-05	0.38142
THOC7	279.845	282.665	256.305	292.882	333.283	319.221	5.62893e-05	0.201798
PLEKHA8	341.472	331.723	317.818	357.967	234.269	202.626	5.41285e-05	0.115147
KCTD2	286.917	326.272	346.525	352.718	373.406	329.409	5.14278e-05	0.427079
PPM1F	266.712	243.73	253.23	249.842	302.867	332.805	4.99449e-05	0.283597
CDK12	2107.43	2144.52	2535.37	2029.18	2108.42	1776.09	4.69421e-05	0.219084
NOTCH2	1195.15	1237.34	1490.67	1249.21	1262.59	736.925	4.66033e-05	0.174874
UQCC1	552.619	633.855	542.342	524.879	605.733	613.538	4.59013e-05	0.934702
SDR42E1	121.233	129.263	91.2447	115.473	103.544	52.0715	4.4439e-05	0.225828
RAPGEFL1	728.406	614.388	824.278	694.939	621.912	700.701	4.28858e-05	0.544852
VASP	1294.16	1104.18	1479.39	1382.53	1462.56	2254.92	4.27233e-05	0.0378956
TRAK2	740.53	865.905	644.864	1016.16	705.395	528.639	4.16535e-05	0.994814
DGUOK	485.941	548.199	602.83	540.625	565.61	510.527	4.09416e-05	0.926394
RANBP17	185.89	167.419	199.918	163.762	163.082	101.879	3.96964e-05	0.102488
ZFYVE27	540.496	552.092	451.097	459.794	442.004	604.482	3.86165e-05	0.826708
RFC1	700.119	645.535	700.226	618.307	642.621	459.587	3.82602e-05	0.117164
ABHD10	261.661	294.345	223.498	341.171	295.101	209.418	3.80255e-05	0.585147
SDHB	973.903	840.987	855.034	1093.85	1033.5	1179.53	3.59906e-05	0.0359951
PHF2	285.907	263.976	297.314	216.25	278.922	219.606	3.54927e-05	0.187689
FAM149B1	236.404	260.862	207.095	267.688	237.504	223.002	3.46856e-05	0.809673
ALG2	320.256	384.674	355.752	349.569	341.049	332.805	3.43675e-05	0.7212
ABL1	1538.64	1422.67	1744.93	1300.65	1472.92	1581.39	3.427e-05	0.39193
KIAA1671	3190.44	3307.1	3293.01	3171.32	2626.14	2716.77	3.37989e-05	0.0935512
AAR2	736.489	880.7	858.11	714.885	871.712	1144.44	3.36399e-05	0.406865
SCAMP3	347.534	390.124	391.634	390.51	427.12	472.039	3.27768e-05	0.238136
LRRC47	461.695	578.568	439.82	490.237	540.371	579.578	3.2714e-05	0.46534
GJB7	37.3801	55.2871	39.9836	48.2888	55.0078	48.6755	3.18855e-05	0.523907
TMEM94	3870.35	4004.03	4682.18	3934.49	3121.21	5341.85	3.18781e-05	0.925332
SEC16A	2102.38	1955.29	2928.03	2071.17	2008.76	1702.51	3.11326e-05	0.118743
C1QTNF6	380.873	377.665	340.373	265.589	271.156	326.013	3.04899e-05	0.0404381
NUP54	354.606	324.714	358.827	354.818	370.817	239.982	3.03167e-05	0.576409
GATD1	900.153	752.216	843.757	690.74	924.132	878.423	3.03013e-05	0.996644
BNIP3	2423.64	2314.27	2327.25	2449.08	1933.04	2078.33	3.02066e-05	0.354701
TMEM11	246.506	255.411	291.163	307.579	357.227	537.695	2.95286e-05	0.0078517
RPL37	7796.27	7872.57	6093.91	6459.16	8488.03	14324.2	2.86976e-05	0.087237
HNMT	882.978	930.536	659.217	994.12	773.345	734.661	2.83823e-05	0.929333
ASCC1	395.017	424.387	373.18	463.993	423.237	387.14	2.7928e-05	0.561202
NFIL3	408.15	478.117	459.299	413.604	364.993	337.333	2.69245e-05	0.0687365
NECTIN3	496.044	576.232	475.703	528.028	584.377	319.221	2.68977e-05	0.597113
OPA3	598.081	465.658	662.293	516.481	552.02	646.365	2.68782e-05	0.961763
EDRF1	312.174	299.796	240.927	255.091	254.977	175.458	2.67331e-05	0.126812
USP47	701.129	728.077	601.805	692.84	572.729	319.221	2.66662e-05	0.143762
AFF1	2146.83	2402.26	2254.46	2247.53	2072.18	1568.94	2.66457e-05	0.162199
SH2B1	1378.01	1299.64	1316.38	1205.12	1307.24	2141.72	2.65418e-05	0.25807
VAPA	1318.41	1294.96	1456.84	1812.93	1513.69	1156.89	2.60219e-05	0.380698
RPRD2	1037.55	1128.32	1295.88	1128.49	1034.15	751.64	2.59946e-05	0.139429
CTSL	307.123	446.969	276.81	387.36	314.515	561.466	2.55629e-05	0.305627
PRSS16	241.455	295.124	289.112	275.036	202.558	241.114	2.50821e-05	0.266723
RBM12B	356.626	430.616	333.197	318.076	313.221	142.631	2.49678e-05	0.0369523
DNAJC2	278.835	243.73	334.222	279.235	274.392	262.621	2.48273e-05	0.723862
CIRBP	1586.13	1513.78	1438.38	1316.4	1287.83	1358.39	2.47097e-05	0.167473
MSL2	426.335	439.961	408.038	452.445	444.593	218.474	2.45811e-05	0.409337
CNOT11	1001.18	1071.48	966.783	1158.93	1102.75	982.566	2.44428e-05	0.4564
DYNC1H1	6090.93	5324.69	7333.41	5058.78	5747.99	4034.41	2.38157e-05	0.0684213
HTATIP2	401.078	459.428	331.146	478.689	434.238	379.216	2.32219e-05	0.50278
HAUS6	111.13	105.902	102.522	135.419	122.312	55.4674	2.3159e-05	0.942546
RFX3	104.058	87.2135	106.623	79.7815	80.2467	58.8634	2.29295e-05	0.0841156
RMI2	140.428	116.025	138.405	103.926	136.549	72.4473	2.28604e-05	0.199578
SMYD4	325.308	362.87	326.02	349.569	301.572	293.185	2.26107e-05	0.462834
GALK1	1043.61	928.2	892.967	838.756	861.358	2302.46	2.16356e-05	0.110947
PLEKHM3	468.766	506.928	445.971	432.5	400.586	344.125	2.16067e-05	0.0479131
RPP14	78.8013	93.443	50.2358	91.3289	83.4825	26.0357	2.1328e-05	0.702165
ZNF706	225.291	255.411	244.003	225.698	251.742	201.494	2.08014e-05	0.587965
RPS10	1766.97	847.995	1372.77	1192.52	1362.9	2559.43	2.0746e-05	0.262545
SLC25A38	312.174	274.099	361.903	323.325	284.099	348.652	2.06443e-05	0.957163
SHANK2	2566.09	2201.36	2791.68	1925.25	1843.09	2085.12	2.02264e-05	0.00727662
LACTB	166.695	157.296	144.556	139.618	148.845	118.859	2.01146e-05	0.362674
SH3PXD2A	1054.72	983.487	1166.7	942.682	835.472	730.133	2.00839e-05	0.00899476
USP6NL	443.51	373.772	391.634	439.848	429.708	219.606	2.00672e-05	0.522255
ROCK1	683.954	598.035	616.158	668.695	590.849	386.008	1.98448e-05	0.287859
MARK3	649.605	642.421	562.846	587.864	608.969	464.115	1.9804e-05	0.325006
NSD1	936.523	995.946	969.859	794.666	911.189	622.594	1.97665e-05	0.0523018
RREB1	3520.8	3279.85	3928.65	3029.6	2851.99	2534.52	1.95542e-05	0.0116171
ZNF740	734.468	795.823	686.898	586.814	713.807	629.386	1.95093e-05	0.219396
ATP6V1H	214.178	220.37	215.296	267.688	225.856	160.742	1.87968e-05	0.956458
CHD3	766.797	728.855	931.926	609.909	690.51	640.706	1.85016e-05	0.0590184
UGT8	760.735	904.84	702.276	840.856	719.632	381.48	1.83889e-05	0.227449
MPLKIP	250.548	267.87	213.246	207.852	236.857	178.854	1.83463e-05	0.230681
PNRC1	1981.14	1972.43	2295.47	2219.19	1950.51	2094.18	1.83282e-05	0.983324
SPTAN1	5097.83	4465.8	6154.4	4375.39	4480.87	4778.12	1.83234e-05	0.151585
MECP2	690.016	706.273	645.889	543.774	546.195	541.091	1.8309e-05	0.0167451
MTCL1	354.606	190.779	309.617	149.066	228.444	243.378	1.82699e-05	0.0714552
HPS4	923.389	1017.75	937.052	1036.11	924.132	817.296	1.82173e-05	0.714409
UTP20	387.945	355.083	395.735	347.47	443.298	186.778	1.80856e-05	0.397723
AMOT	482.91	478.895	530.039	479.739	417.412	268.281	1.79612e-05	0.0906037
H3-3B	2744.91	2849.23	2689.15	3217.51	3140.62	2226.62	1.79451e-05	0.73573
AMPD2	404.109	399.469	410.088	373.714	405.764	569.39	1.78955e-05	0.421799
DEPDC1B	250.548	278.772	266.557	314.927	352.697	187.91	1.78472e-05	0.614323
ATXN1-AS1	60.6163	89.5495	33.8323	46.1893	31.0632	46.4115	1.76172e-05	0.109372
SP5	121.233	76.3118	129.178	59.8362	56.9493	117.727	1.74273e-05	0.157889
EP400	1623.51	1424.23	1898.71	1189.37	1413.38	1028.98	1.72743e-05	0.00650403
ZDHHC17	192.962	217.255	163.01	167.961	143.668	66.7873	1.727e-05	0.03886
DENND11	1144.64	1192.96	994.464	1173.63	1013.44	577.314	1.70428e-05	0.216467
ABCA1	1001.18	1243.57	982.162	987.822	929.956	633.914	1.6987e-05	0.0843993
TTLL5	490.992	457.092	535.165	469.241	460.124	434.684	1.69813e-05	0.454961
URI1	506.146	523.281	397.786	496.535	528.722	379.216	1.68805e-05	0.90072
IQSEC1	764.776	784.142	868.362	666.596	668.507	743.716	1.68119e-05	0.140824
RNF214	640.513	693.814	699.201	610.959	574.67	535.431	1.67072e-05	0.0570856
PCNX3	2316.55	2357.1	2679.93	2000.84	2290.91	2951.09	1.66e-05	0.903114
TCEAL8	220.239	277.214	232.725	334.873	274.392	177.722	1.65996e-05	0.66494
HSP90B1	8398.39	7508.92	9205.46	9049.96	8913.21	7443.96	1.65891e-05	0.933263
PARD6G-AS1	75.7704	66.9675	101.497	104.976	65.3622	109.803	1.62884e-05	0.548602
NHSL1	3213.68	3225.34	3466.27	2921.47	2474.71	2759.79	1.6207e-05	0.0363218
ACADM	419.263	460.985	337.298	435.649	379.878	272.809	1.62011e-05	0.432751
NOL4L	4671.5	4429.98	5144.56	4440.47	3606.57	3541.99	1.60611e-05	0.0318346
AAAS	560.701	517.83	626.41	539.575	644.562	839.935	1.60077e-05	0.156154
BRPF3	1885.17	1845.5	2270.86	2056.47	1803.61	1763.64	1.60029e-05	0.532153
SFMBT1	423.304	444.633	433.668	420.953	408.999	346.388	1.59969e-05	0.313117
ZNF445	651.626	666.56	608.981	606.76	558.491	393.932	1.59185e-05	0.102743
RETREG2	1283.05	1301.97	1216.94	1386.73	1100.16	1786.28	1.58097e-05	0.369588
ARID1B	1467.93	1329.23	1485.55	1222.97	1303.36	1051.62	1.55558e-05	0.0497102
ZFHX3	2528.71	2216.16	2982.37	1847.57	2043.7	1511.2	1.55525e-05	0.0108102
C19orf54	625.359	527.174	825.303	516.481	656.211	693.909	1.53738e-05	0.689407
CEP250	1346.69	1156.36	1332.79	820.91	1049.68	996.15	1.53264e-05	0.012779
NFATC2	1144.64	997.504	1372.77	941.632	1029.62	803.712	1.52687e-05	0.0256796
PPARGC1B	665.77	668.896	662.293	578.416	653.622	446.003	1.52679e-05	0.145829
TNS3	2083.18	2355.54	2324.18	1871.72	1820.44	1956.08	1.52527e-05	0.0505966
ZSCAN29	397.037	350.411	351.651	340.121	358.522	341.861	1.51617e-05	0.604722
MED12	1470.96	1402.42	1694.69	1281.75	1328.6	1224.81	1.51426e-05	0.0715931
ASXL1	2739.86	2386.69	3142.3	2367.2	2540.07	2399.82	1.51243e-05	0.15824
KIAA0100	3265.2	3140.46	3911.22	3182.86	3647.34	2815.26	1.49637e-05	0.467236
JARID2	403.099	423.608	435.719	339.072	372.759	323.749	1.47513e-05	0.0404184
ZFYVE26	1237.58	1237.34	1374.82	1024.56	1032.21	1213.49	1.46502e-05	0.0714259
HECTD4	2430.72	2347.76	2799.88	2060.67	1949.22	1642.52	1.45795e-05	0.0146844
PHF21A	405.119	463.321	428.542	395.758	311.927	348.652	1.4527e-05	0.0400552
COL12A1	509.177	573.117	439.82	513.331	372.759	251.301	1.44878e-05	0.0911078
TRRAP	1967	1841.61	2463.61	1588.28	1763.49	1196.51	1.44037e-05	0.0111652
TTC3	2645.9	2459.11	2504.61	2639.09	2327.15	1576.86	1.43868e-05	0.216468
NDST1	4024.93	4142.64	4608.37	3900.9	3685.52	3369.93	1.43399e-05	0.0805322
REV1	468.766	485.904	402.912	432.5	497.659	348.652	1.42107e-05	0.663849
IRS1	3056.07	2942.68	3039.78	2969.76	3087.56	3108.44	1.42008e-05	0.884018
FOXK1	1887.19	1878.98	1951	1519	1673.53	1056.15	1.41875e-05	0.0155816
ACTR3	1002.19	998.283	1030.35	1335.29	1019.91	667.873	1.41613e-05	0.988473
VGLL4	472.808	490.576	407.013	476.59	458.83	247.905	1.41316e-05	0.353669
IGF2R	6898.14	6919.45	7122.21	6641.81	5909.14	5036.22	1.39719e-05	0.0659056
SEMA4D	252.568	348.854	258.356	247.743	240.093	201.494	1.39475e-05	0.106171
KCNC3	107.089	95.0004	141.48	47.2391	91.8954	67.9193	1.37991e-05	0.0147106
TNRC6B	1245.67	1340.91	1075.46	1074.95	926.72	639.574	1.37661e-05	0.0122813
RNF19B	363.698	326.272	504.409	513.331	403.175	456.191	1.3708e-05	0.337782
TENM3	684.965	653.322	775.067	669.745	496.365	475.435	1.36358e-05	0.028441
AHCYL2	376.832	421.272	324.995	481.839	318.398	301.109	1.35908e-05	0.881766
FANCC	221.25	253.853	214.271	203.653	223.914	172.062	1.35606e-05	0.241266
RERE	2356.97	2197.47	2907.53	2160.4	1860.56	2021.73	1.35286e-05	0.0463965
ZNF608	1168.89	1266.93	1029.32	994.12	920.249	946.342	1.3482e-05	0.057703
DOCK1	1029.47	964.02	951.405	868.149	902.776	655.421	1.34784e-05	0.0581532
FOXP1	919.348	934.43	881.69	774.721	753.284	328.277	1.34665e-05	0.0254226
PHLPP1	724.365	629.183	779.168	607.809	539.077	656.553	1.34433e-05	0.0758514
DSP	10474.5	9002.45	11288.7	9485.61	8303.59	6871.17	1.33966e-05	0.0424469
TRPM7	564.742	601.15	408.038	607.809	491.188	254.697	1.33509e-05	0.395948
ZSCAN26	134.366	133.156	102.522	125.971	127.489	105.275	1.33093e-05	0.855767
RRAGA	173.767	239.837	217.347	188.956	198.675	189.042	1.32562e-05	0.503221
TNIK	526.352	565.33	517.737	502.834	403.175	388.272	1.32425e-05	0.0446431
SNHG14	2148.85	2369.56	1823.87	1618.73	1795.2	1267.83	1.32381e-05	0.0180063
KIAA1958	605.153	569.224	723.806	559.521	515.132	427.892	1.31683e-05	0.0392584
TMED4	1429.54	1704.56	1559.36	1808.73	1639.88	1956.08	1.31458e-05	0.104267
ZNF84	481.9	566.109	481.854	414.654	436.827	304.505	1.30539e-05	0.0246487
APOB	101583	100059	114584	96025.5	78451.5	62028.4	1.30435e-05	0.0215717
RBM14	1430.55	1425.78	1490.67	1087.55	1423.73	1100.29	1.30346e-05	0.0682733
MAML2	438.458	482.01	452.122	393.659	372.112	320.353	1.30222e-05	0.0420971
KLF15	37.3801	14.0164	19.4792	20.9951	31.0632	39.6196	1.30028e-05	0.424716
PLIN3	1569.96	1413.33	1761.33	1516.9	1399.79	2880.91	1.29971e-05	0.241602
CREBBP	2700.46	2103.25	3282.76	2137.31	2123.95	1951.55	1.29968e-05	0.0290751
LIF	400.068	395.575	386.508	347.47	397.351	440.344	1.29585e-05	0.983406
UBR4	4816.98	4326.41	6452.74	4195.88	4333.97	3384.65	1.29382e-05	0.027721
POGZ	1226.47	1130.66	1495.8	1126.39	1052.27	718.813	1.29142e-05	0.0238526
PDHA1	782.961	699.265	684.848	747.427	808.292	646.365	1.27969e-05	0.869281
YLPM1	2090.25	1688.98	2445.15	1685.91	1933.69	1546.3	1.27844e-05	0.167468
ZMIZ1	1360.84	1260.7	1676.24	1230.32	1179.76	1201.04	1.27534e-05	0.0794494
TAF4	976.933	923.528	1173.88	868.149	950.018	755.036	1.27243e-05	0.0834624
PARD3	995.118	1057.46	1009.84	951.08	909.247	674.665	1.26636e-05	0.0691441
MAZ	2515.58	2333.74	3357.6	2404.99	3267.47	4016.3	1.25849e-05	0.322258
MED13L	2531.74	2489.48	2887.02	2701.03	2056	1494.22	1.25409e-05	0.0706385
SPTBN1	10503.8	8414.54	12960.8	9717.6	10819.1	8530.67	1.25363e-05	0.457768
ACTG1P25	139.418	162.747	166.086	121.772	106.133	100.747	1.25349e-05	0.0128334
ADAR	4017.85	4117.72	4234.16	3978.58	3985.16	3275.97	1.24704e-05	0.199173
WHAMMP1	18.1849	18.6886	15.3783	19.9454	29.7689	19.2438	1.24416e-05	0.345188
ZNF75D	207.106	284.222	168.136	225.698	156.611	151.686	1.24211e-05	0.168318
TRIO	2288.27	2112.59	2411.32	1672.26	1752.48	1733.07	1.22965e-05	0.0290749
COX19	413.201	398.69	372.155	279.235	333.283	323.749	1.2252e-05	0.0462122
PIK3C2B	1360.84	1412.55	1552.18	1260.76	1363.55	1118.4	1.22484e-05	0.118379
DLG5	1658.87	1499.76	1836.17	1258.66	1523.39	1407.06	1.22367e-05	0.129436
BCORL1	887.019	741.314	1108.26	748.477	669.801	665.609	1.22317e-05	0.031363
ZNF264	275.804	309.141	250.154	251.942	207.088	159.61	1.22308e-05	0.0238996
CDX2	4584.62	4249.32	4541.73	3569.17	3952.8	8620.09	1.21493e-05	0.32728
EIF5	2699.45	2283.12	2459.51	2889.98	2735.51	1739.87	1.21313e-05	0.936628
HMBOX1	375.821	387.01	394.71	388.41	275.039	247.905	1.21183e-05	0.0441727
KMT2C	2864.12	2382.8	3144.35	2318.91	1971.22	1326.69	1.20657e-05	0.00917925
SYNJ2	701.129	690.699	726.882	690.74	606.38	448.267	1.20447e-05	0.123932
CHD6	1752.82	1739.6	1852.57	1409.82	1480.68	1215.76	1.20409e-05	0.035726
HTT	1289.11	1123.65	1617.8	1027.71	1190.76	941.814	1.20328e-05	0.0442682
PHLDB2	264.691	295.903	259.381	252.991	231.033	202.626	1.20272e-05	0.148908
HUWE1	7027.46	6164.9	9382.82	5859.74	6677.3	4258.54	1.20079e-05	0.0261444
TBL1X	695.067	720.29	715.604	626.705	610.91	402.988	1.20055e-05	0.0373205
NAT10	766.797	837.093	840.681	700.188	1028.97	778.808	1.19737e-05	0.814231
LCT	310.154	334.059	381.382	372.664	310.632	370.16	1.19727e-05	0.886551
NUP214	1090.08	1163.37	1260	1017.21	1113.1	868.235	1.18703e-05	0.188913
TTN-AS1	228.322	232.829	172.237	153.265	146.256	106.407	1.18648e-05	0.00674556
NCOR1	1691.2	1564.39	1702.89	1459.16	1317.6	1024.45	1.18593e-05	0.0363622
SYNE1	331.369	327.829	332.172	222.549	216.796	243.378	1.1854e-05	0.0128256
TCEA2	303.082	306.026	250.154	209.951	306.75	456.191	1.1846e-05	0.460239
SLC44A3	211.147	289.673	210.17	270.837	247.859	165.27	1.18218e-05	0.796974
SLC39A14	3516.76	3958.09	3762.56	4650.42	4007.16	2586.59	1.18196e-05	0.996319
TBC1D2B	762.756	869.798	638.713	640.352	672.39	564.862	1.17931e-05	0.0778307
CBL	994.108	937.545	1477.34	1142.14	1125.4	459.587	1.17243e-05	0.24808
RALGPS1	781.951	843.323	706.377	708.586	588.907	614.67	1.16729e-05	0.0720223
ZFP36L2	4748.28	3706.57	4205.46	3827.41	3618.22	2973.73	1.16711e-05	0.0757558
ASAP1	555.65	544.305	711.503	533.277	485.363	475.435	1.1668e-05	0.0777017
R3HDM1	470.787	427.502	508.51	350.619	413.529	302.241	1.16594e-05	0.035253
KMT2D	6110.13	4663.58	8067.46	4330.25	4979.83	4152.13	1.16206e-05	0.0195343
ANKS1A	789.023	1048.12	861.186	862.9	748.754	671.269	1.15833e-05	0.100415
RNF213	2724.7	2660.01	3027.48	2487.92	1840.5	1830.43	1.15816e-05	0.0247549
ADARB1	260.65	184.55	239.902	181.608	176.025	179.986	1.15606e-05	0.0495804
BCOR	600.102	611.273	658.192	460.843	541.665	489.019	1.15573e-05	0.0576576
FRAS1	2965.15	2966.81	3219.19	2678.98	2510.3	1674.21	1.154e-05	0.0316077
LINC02021	108.099	97.3364	120.976	72.4332	70.5395	66.7873	1.14905e-05	0.00804518
NCOA6	1846.78	1648.49	2395.94	1637.62	1685.83	1403.67	1.14527e-05	0.0616469
SVIL	1060.79	956.233	1071.36	816.711	782.405	859.179	1.14184e-05	0.0569118
IQCN	153.561	151.845	151.733	97.6274	97.7198	121.123	1.14056e-05	0.0151272
C2orf69	291.969	287.337	276.81	370.564	280.216	175.458	1.13849e-05	0.839487
ATP2B4	799.126	899.389	833.505	883.896	711.866	555.806	1.13784e-05	0.174127
SLC35E1	616.266	678.24	625.385	689.69	560.433	441.476	1.13777e-05	0.276365
TMEM70	86.8834	94.2217	71.7655	123.871	140.432	78.1072	1.13749e-05	0.120813
CLCN6	629.4	689.921	701.251	512.282	583.73	601.086	1.1372e-05	0.175298
ZHX3	1090.08	1113.53	954.481	1046.61	835.472	870.499	1.13424e-05	0.139671
ZNF550	142.448	147.951	113.8	130.17	104.191	80.3712	1.12902e-05	0.19617
SSH2	329.349	328.608	298.339	278.186	258.86	179.986	1.1283e-05	0.0343489
PPL	1158.78	936.766	1389.17	1024.56	948.723	1318.77	1.12172e-05	0.673983
KAT7	1838.7	1817.47	2048.39	1817.13	1733.07	1139.91	1.1203e-05	0.0816169
KMT2A	2645.9	2468.45	3338.12	2176.15	2296.09	1159.16	1.11972e-05	0.0116263
NR2F2	996.129	912.626	888.867	756.875	813.469	579.578	1.11968e-05	0.0433971
GBF1	3482.41	3573.42	4461.76	3279.44	3239.64	3612.18	1.11282e-05	0.159474
MAP4K4	545.547	518.609	636.662	413.604	539.724	331.673	1.10627e-05	0.0392806
ANO7	116.181	122.255	164.035	88.1796	93.8369	93.955	1.10604e-05	0.0163117
NDUFS5	141.438	157.296	128.153	129.12	165.671	210.55	1.10443e-05	0.356155
CKMT2-AS1	236.404	272.542	200.943	203.653	175.378	194.702	1.09946e-05	0.0868043
ZMYM5	180.839	175.984	169.161	231.996	178.614	151.686	1.09802e-05	0.608841
SZT2	1033.51	1033.32	1008.82	699.138	773.345	782.204	1.09649e-05	0.0276582
ERC1	736.489	639.306	747.386	521.729	665.271	464.115	1.09391e-05	0.0518897
ZNF827	745.581	760.782	700.226	596.262	634.855	687.117	1.09164e-05	0.144503
LYSMD4	164.674	180.656	156.859	128.07	143.02	115.463	1.09031e-05	0.048496
WNK1	3051.02	2502.71	3588.27	2572.95	2573.07	2012.68	1.09005e-05	0.0543624
SLC36A1	6426.34	8215.97	6197.46	6804.53	5861.25	4394.38	1.09004e-05	0.0817812
TMEM131	1728.58	1840.05	1701.87	1694.31	1569.99	1224.81	1.08253e-05	0.121016
PLEKHG7	33.339	21.0247	23.5801	22.0449	11.6487	15.8478	1.07908e-05	0.159058
MRRF	536.455	547.42	644.864	472.391	550.725	484.491	1.07687e-05	0.157043
ERVK13-1	487.962	535.74	337.298	332.773	355.286	237.718	1.07388e-05	0.0164031
EFCAB2	136.387	184.55	127.127	91.3289	121.664	97.351	1.07324e-05	0.0199259
VPS13D	1315.37	1277.83	1292.8	1090.7	1075.56	597.69	1.0664e-05	0.0245233
PREX1	143.459	160.41	157.884	93.4284	117.781	101.879	1.06285e-05	0.0171262
FARP1	1038.56	988.16	1192.33	1028.76	908.6	757.3	1.06256e-05	0.106065
MRTFB	616.266	661.888	652.041	558.471	568.199	339.597	1.05894e-05	0.0450431
GALNT16	305.102	344.182	385.483	230.947	326.164	315.825	1.05816e-05	0.168988
ATXN2	887.019	752.995	1023.17	773.671	662.683	725.605	1.05616e-05	0.080132
HNF1A-AS1	910.255	857.339	641.788	574.217	594.085	632.782	1.05053e-05	0.0389047
PTPRK	2116.52	2302.59	1994.05	2112.11	1889.68	1384.42	1.04899e-05	0.111286
HTATSF1	265.702	288.895	236.826	255.091	278.922	167.534	1.04739e-05	0.44699
SNX30	954.707	1032.54	1025.22	1010.92	807.644	568.258	1.04648e-05	0.0659625
PRRC2B	5293.83	4463.46	6615.75	4217.92	4871.75	4370.61	1.04087e-05	0.0926967
THOC1	357.636	325.493	269.633	257.191	271.156	196.966	1.03759e-05	0.0486207
KDM3A	3242.97	3085.18	3549.31	3021.2	2996.31	1965.13	1.03742e-05	0.0801127
TREH	90.9245	70.0822	64.5889	57.7366	105.486	182.25	1.03675e-05	0.0863232
RNF168	463.715	436.067	453.148	419.903	410.941	316.957	1.03666e-05	0.127357
TNRC6C	545.547	501.477	573.099	418.853	506.719	431.288	1.03665e-05	0.113184
IL18BP	534.434	511.6	466.476	405.206	447.828	279.601	1.02979e-05	0.04283
LINC00342	238.424	182.214	187.615	97.6274	148.845	124.519	1.02951e-05	0.00788562
EXPH5	96.9862	115.246	111.749	83.9806	66.6565	76.9752	1.02927e-05	0.0231561
ARPC4	589.999	730.413	683.822	766.323	895.657	957.662	1.02783e-05	0.0323876
SMG1	1956.9	1795.66	1852.57	1563.09	1541.51	815.032	1.02486e-05	0.0237276
QRSL1	249.537	201.681	267.583	218.349	275.686	211.682	1.01939e-05	0.927928
RUNX1	101.027	76.3118	130.203	106.025	118.429	92.8231	1.01385e-05	0.829186
ZBED3-AS1	47.4828	44.3854	36.908	28.3434	36.8876	18.1118	1.01062e-05	0.12383
AHNAK	13596.2	12685.7	16681.4	14680.9	9060.11	9633.22	1.00776e-05	0.0598839
GID4	235.393	228.157	201.969	191.056	161.788	98.483	1.00691e-05	0.0199904
MAP3K9	759.725	700.822	935.002	744.278	641.974	552.41	1.0068e-05	0.085942
KIF1B	1429.54	1273.16	1626	1360.49	1174.58	739.189	1.00221e-05	0.0487349
PCNX1	1192.12	1306.64	1266.15	1218.77	1037.38	619.198	1.00078e-05	0.0529633
PRPF8	9763.27	9290.57	12547.7	9002.72	9795.92	7656.77	9.98699e-06	0.116748
ZNF462	937.533	861.233	1012.92	708.586	746.812	477.699	9.98629e-06	0.00783003
CACNA1D	612.225	665.781	488.005	448.246	473.067	371.292	9.98029e-06	0.0374417
IFT88	293.989	290.452	242.977	296.032	307.397	216.21	9.94732e-06	0.958929
KLB	252.568	263.976	251.179	244.593	130.077	176.59	9.94078e-06	0.0304779
ATP11A	2402.43	2532.3	2512.82	2323.11	2317.45	1867.78	9.93162e-06	0.173669
SPATA25	128.305	186.107	127.127	99.7269	138.49	116.595	9.92052e-06	0.173959
TET3	2029.64	1741.15	2254.46	1583.03	1956.98	1082.18	9.89179e-06	0.0566673
SUFU	256.609	260.862	288.087	184.757	241.387	219.606	9.88906e-06	0.0561017
FLNB	14853	14142.6	18139.2	14606.3	12341.2	14201.9	9.87926e-06	0.172629
MADD	881.968	960.905	849.908	919.587	727.398	846.727	9.81187e-06	0.479272
MEGF8	1807.38	1674.97	1822.84	1206.17	1440.56	1633.46	9.81054e-06	0.087131
MIR29B2CHG	165.685	214.919	120.976	121.772	104.838	75.8432	9.77319e-06	0.00846346
ICMT	847.619	898.61	760.714	941.632	1072.98	589.766	9.77081e-06	0.768817
GPHN	358.647	364.428	445.971	305.479	335.871	267.149	9.73156e-06	0.0793364
LINC00205	544.537	513.158	459.299	375.813	451.064	468.643	9.70682e-06	0.145464
RABGEF1P1	541.506	554.428	553.619	459.794	470.479	533.167	9.65852e-06	0.20322
TTC28	475.838	536.518	521.837	439.848	456.889	353.18	9.64913e-06	0.0821942
ZBTB2	351.575	323.936	418.29	320.176	313.868	276.205	9.6272e-06	0.119704
LRP1	37282.1	37152.2	43302.3	33171.3	26032.9	39441.9	9.60231e-06	0.124756
MYO5B	1549.76	1409.43	1608.57	1508.5	1232.18	1436.49	9.59054e-06	0.320278
TENT4A	510.188	437.625	591.552	456.644	438.121	302.241	9.58448e-06	0.0686081
NBPF9	187.911	204.017	176.338	145.916	154.669	133.575	9.49081e-06	0.0605016
LRP2	1386.09	1558.16	1427.11	1469.66	859.416	582.974	9.47591e-06	0.0201394
EPB41L4B	530.393	541.969	442.895	665.546	426.472	353.18	9.4704e-06	0.760684
MYH10	1004.21	809.061	1045.73	700.188	942.899	598.822	9.46825e-06	0.075157
ATP7B	1014.31	1089.39	1148.25	913.289	1043.21	844.463	9.46342e-06	0.16337
EPB41	533.424	503.813	442.895	435.649	442.004	364.5	9.45982e-06	0.1309
PPP1R12B	407.14	453.198	368.054	322.275	310.632	332.805	9.45577e-06	0.0745398
CUL9	569.794	608.158	601.805	478.689	538.43	543.354	9.45087e-06	0.189913
PIP4K2B	679.913	840.208	639.738	618.307	695.687	438.08	9.44618e-06	0.0990638
RIC1	285.907	320.821	272.709	293.932	218.737	138.103	9.43913e-06	0.0470411
SETD5	1747.77	1701.44	2049.42	1638.67	1570.64	1253.11	9.39944e-06	0.0991108
MLYCD	186.9	181.435	171.212	145.916	131.372	136.971	9.39195e-06	0.0624649
EPN2	531.403	580.904	503.383	448.246	528.075	470.907	9.38321e-06	0.234527
SEC61B	408.15	443.075	462.375	456.644	506.072	588.634	9.38097e-06	0.152083
RHOC	1001.18	891.602	1021.12	1098.05	947.429	2428.12	9.32299e-06	0.024968
JRKL	372.791	459.428	335.247	357.967	304.808	173.194	9.30953e-06	0.0377574
HCN3	388.955	506.15	415.214	388.41	345.579	328.277	9.30019e-06	0.0987619
ZFP62	665.77	684.47	568.998	524.879	602.498	483.359	9.26469e-06	0.142326
AFDN	2713.59	2564.23	2578.43	2516.27	2316.8	1627.8	9.26311e-06	0.11313
TLN2	1670.99	1653.94	1900.76	1231.37	1713.66	1399.14	9.2588e-06	0.124392
SH3RF2	2094.29	2360.99	2215.5	1890.61	1776.43	2245.87	9.20655e-06	0.213309
USP54	2080.15	1964.64	2322.13	1842.32	2011.35	1647.04	9.1739e-06	0.173652
FANCA	550.598	451.641	711.503	406.256	680.156	429.024	9.16681e-06	0.501659
TP53BP1	675.872	654.88	736.109	612.008	660.094	396.196	9.15989e-06	0.101011
SUZ12P1	264.691	239.058	204.019	186.857	196.734	187.91	9.13841e-06	0.100266
TCP11L1	423.304	528.732	410.088	466.092	331.988	329.409	9.12501e-06	0.119053
NACC2	510.188	422.051	459.299	474.49	357.874	330.541	9.12097e-06	0.131554
IRF2BP2	3178.32	2750.34	3116.67	2692.63	2575.66	2908.08	9.11618e-06	0.258496
TET1	1714.43	1808.12	1685.46	1705.86	1526.63	1207.83	9.10872e-06	0.142721
LRATD2	462.705	361.313	397.786	355.868	377.289	267.149	9.09173e-06	0.115813
PARD3B	732.448	743.65	727.907	643.501	581.789	710.889	9.08511e-06	0.198384
ZNF618	194.983	208.689	232.725	140.667	142.373	173.194	9.08461e-06	0.0395352
GOLGB1	2400.41	1948.29	2459.51	1840.22	1849.56	1564.41	9.08056e-06	0.0706011
TRIM71	1343.66	1347.92	1348.17	1167.33	1309.83	745.98	9.0657e-06	0.0926905
ARMH3	344.503	410.37	281.936	320.176	347.52	219.606	9.0124e-06	0.264882
SEC14L1	961.779	806.724	1146.2	967.876	771.404	552.41	9.00192e-06	0.0833388
ABCC3	8160.98	8229.99	8315.57	8074.73	6238.54	10003.4	8.99067e-06	0.888805
ARHGAP32	1062.81	976.479	1214.89	1018.26	956.489	602.218	8.99016e-06	0.0886153
TPCN2	505.136	587.912	542.342	424.102	421.295	446.003	8.97182e-06	0.0331379
VPS53	478.869	500.699	532.09	462.943	456.889	388.272	8.97104e-06	0.182006
ITSN1	855.701	760.003	834.53	828.258	689.863	645.233	8.97016e-06	0.21366
POM121	1088.06	1097.18	1475.29	1021.41	1035.44	1074.26	8.94869e-06	0.164159
LINC00511	435.427	368.321	396.761	297.081	306.102	399.592	8.93837e-06	0.133235
MGAT5	945.615	1133.77	962.682	1080.2	785.641	594.294	8.93732e-06	0.104277
PDCL3P4	135.377	130.041	66.6394	65.0849	80.8939	44.1476	8.93723e-06	0.00885389
MLXIP	1850.82	1422.67	2193.97	1387.78	1625.64	1435.36	8.92878e-06	0.110508
NEURL1B	210.137	176.763	258.356	131.22	182.497	105.275	8.92314e-06	0.0225395
SLC25A25-AS1	727.396	864.348	653.066	692.84	671.743	542.223	8.9064e-06	0.155916
RABGAP1	534.434	535.74	551.569	507.033	456.241	353.18	8.89345e-06	0.109471
DLL1	102.038	92.6643	91.2447	45.1396	63.4208	53.2035	8.88481e-06	0.00819613
LINC00649	291.969	293.567	216.322	258.24	226.503	177.722	8.86764e-06	0.211483
LINC01836	183.87	155.738	109.699	162.712	110.663	191.306	8.84762e-06	0.88168
PUM1	1010.27	1080.82	1007.79	961.578	982.375	625.99	8.8422e-06	0.131069
HSPG2	12258.6	10857.3	13932.8	8642.65	10042.5	12026.2	8.83772e-06	0.129368
ZFP90	295	267.87	267.583	222.549	280.864	192.438	8.83685e-06	0.149952
PPP1R12A	603.133	668.117	549.518	603.61	457.536	449.399	8.83474e-06	0.12871
HCG11	316.215	362.87	296.289	321.226	214.854	148.29	8.82411e-06	0.0365894
VWA8	486.951	510.043	511.585	476.59	423.237	301.109	8.81062e-06	0.0957626
UNK	646.574	650.986	653.066	524.879	571.434	586.37	8.79097e-06	0.179788
QSER1	1400.24	1550.37	1542.96	1238.71	1382.31	584.106	8.78203e-06	0.0421641
ZNF70	202.054	237.501	219.397	155.364	209.677	133.575	8.76643e-06	0.0689173
LINC00574	202.054	218.812	193.767	137.518	143.02	138.103	8.76549e-06	0.0302244
ALMS1	1383.06	1390.74	1479.39	1201.97	1270.36	727.869	8.7507e-06	0.0630464
HERC1	1160.8	1128.32	1194.38	961.578	1124.1	616.934	8.7498e-06	0.101741
CEP350	1692.21	1652.38	1701.87	1564.14	1307.24	1048.22	8.73424e-06	0.0798417
ZNF426	147.5	164.304	161.985	174.26	121.664	92.8231	8.73034e-06	0.220647
PKHD1	377.842	404.141	296.289	297.081	214.854	230.926	8.71573e-06	0.0326191
SLC23A2	342.482	394.797	342.424	321.226	330.047	217.342	8.70115e-06	0.107311
DAPK1	327.328	307.583	361.903	266.638	228.444	203.758	8.69959e-06	0.0379382
C10orf95-AS1	341.472	410.37	358.827	301.28	310.632	342.993	8.6823e-06	0.174513
FAM168A	1593.2	1798.78	1802.34	1721.6	1502.04	1180.66	8.66963e-06	0.159355
NEB	862.773	653.322	1006.77	425.152	606.38	553.542	8.64319e-06	0.0175652
AEBP2	673.852	696.929	757.638	736.93	598.615	470.907	8.64298e-06	0.187757
MAST4	600.102	634.634	736.109	676.044	458.183	358.84	8.64132e-06	0.0675778
PHF3	1859.91	1659.39	1844.37	1755.19	1487.8	956.53	8.63567e-06	0.0868501
FAM98B	340.462	330.165	396.761	290.783	347.52	221.87	8.61078e-06	0.112922
ACVR2B	390.975	368.321	361.903	312.828	324.87	149.422	8.5939e-06	0.0285083
KIAA2026	260.65	279.55	240.927	238.295	208.383	189.042	8.59118e-06	0.116461
USP40	445.53	429.838	364.979	361.116	377.289	250.169	8.57994e-06	0.102224
FBXL20	493.013	558.322	489.03	510.182	423.237	241.114	8.5422e-06	0.0733474
CRYBG1	704.16	754.552	729.957	633.004	684.039	603.35	8.53255e-06	0.215206
TAF15	792.054	576.232	819.152	513.331	663.33	552.41	8.52164e-06	0.0966475
GLG1	6315.21	7092.32	6437.36	6745.74	6126.58	5296.57	8.51959e-06	0.307619
TPT1-AS1	597.071	518.609	464.425	419.903	390.232	405.252	8.5061e-06	0.0778043
ASB16-AS1	181.849	174.427	157.884	114.424	155.963	140.367	8.49704e-06	0.107589
NEDD4L	1345.68	1526.24	1432.23	1513.75	1205	1187.46	8.4904e-06	0.28352
GSE1	3807.72	3530.59	4379.74	3334.03	3281.7	3915.55	8.47967e-06	0.262494
MDN1	1400.24	1314.43	1399.43	1045.56	1315.01	692.777	8.45316e-06	0.0615448
CCDC93	569.794	608.937	523.888	521.729	454.3	324.881	8.44671e-06	0.0757081
PDPR	1216.37	1330.01	1311.26	1201.97	1261.94	736.925	8.44601e-06	0.140529
NCOA3	742.55	774.798	824.278	747.427	669.801	412.044	8.44376e-06	0.0894354
CLEC16A	560.701	605.822	631.536	558.471	559.138	533.167	8.43457e-06	0.363679
INVS	269.743	326.272	293.213	242.494	234.269	227.53	8.4186e-06	0.0982148
WDFY3	1235.56	1249.02	1094.94	1161.03	999.201	525.243	8.41413e-06	0.0668558
BAZ2A	3250.05	3161.49	4294.65	3524.03	2916.06	2491.51	8.40259e-06	0.146161
HELZ	1698.27	1589.31	1641.38	1588.28	1324.72	714.285	8.39898e-06	0.0583189
ATXN7	421.284	584.019	438.795	472.391	370.17	251.301	8.37619e-06	0.0719375
ZNF12	490.992	487.461	404.962	444.047	381.819	297.713	8.33002e-06	0.121323
INPP4B	192.962	237.501	133.279	152.215	142.373	93.955	8.29044e-06	0.0384517
TBC1D22A	562.722	530.289	540.291	502.834	498.306	747.112	8.2632e-06	0.606451
TAOK1	1215.36	1249.8	1278.45	1182.03	1031.56	606.746	8.26143e-06	0.0714024
ASH1L	1873.05	1829.15	1937.67	1878.02	1672.89	1310.84	8.25567e-06	0.192918
SALL4	264.691	270.985	268.608	208.902	236.21	159.61	8.23814e-06	0.0727812
TNRC6A	929.451	846.438	850.933	833.507	704.747	453.927	8.231e-06	0.0754932
SPECC1L	334.4	277.993	312.692	255.091	295.748	173.194	8.20277e-06	0.098977
DYNC2H1	743.561	784.921	557.72	539.575	546.843	223.002	8.19047e-06	0.0207741
CSNK2A1	1835.67	2051.85	1891.53	1911.61	1863.79	1173.87	8.18307e-06	0.189732
HIPK2	1741.71	1459.27	1984.83	1551.54	1383.61	717.681	8.1643e-06	0.0458192
EHHADH	694.057	860.454	680.747	752.676	586.319	333.937	8.16367e-06	0.0697853
MYO10	1555.82	1428.9	1675.21	1343.69	1392.67	1125.2	8.1613e-06	0.079091
DENND1A	1270.92	1257.59	1401.48	1078.1	1182.99	1305.18	8.15431e-06	0.294873
KCTD7	289.948	327.05	264.507	275.036	240.74	178.854	8.14849e-06	0.101076
ARHGAP26	634.451	679.019	615.133	560.57	531.311	522.979	8.13494e-06	0.131502
RPL22L1	344.503	396.354	394.71	345.37	304.808	412.044	8.13267e-06	0.526335
TMEM51-AS1	205.085	286.558	184.54	180.558	167.612	160.742	8.12736e-06	0.0719389
EPCAM-DT	135.377	166.64	114.825	104.976	86.7182	129.047	8.12411e-06	0.0787469
ZXDB	151.541	150.287	144.556	134.369	102.25	78.1072	8.11329e-06	0.039964
ZNF808	384.914	354.305	275.784	351.669	284.099	219.606	8.10459e-06	0.299072
OPHN1	212.157	226.599	179.414	206.802	151.433	148.29	8.09696e-06	0.130836
DGCR8	470.787	524.059	456.223	396.808	487.952	535.431	8.09423e-06	0.86847
ACACB	1069.88	1091.73	1035.47	933.234	845.179	968.982	8.08471e-06	0.17234
APOBEC3F	214.178	228.935	206.069	256.141	192.204	151.686	8.08165e-06	0.594942
PTCH1	342.482	281.108	299.365	281.335	284.099	175.458	8.07688e-06	0.120722
PABPN1	403.099	453.198	276.81	291.833	297.689	329.409	8.07169e-06	0.123513
CIT	596.061	385.452	803.773	404.157	520.957	439.212	8.06463e-06	0.142528
LGSN	506.146	598.035	426.492	530.127	364.346	287.525	8.0552e-06	0.0881395
EXT1	644.554	699.265	675.621	686.541	599.262	518.451	8.03679e-06	0.262826
CELSR3	2183.2	1858.74	2348.78	1505.35	1948.57	1616.48	8.03173e-06	0.0466019
LPIN2	908.235	1023.2	1030.35	1000.42	891.774	718.813	8.03095e-06	0.237016
LIMD1	461.695	517.83	375.231	369.515	453.653	276.205	8.02373e-06	0.127873
NCAPG2	277.825	229.714	305.516	207.852	260.802	165.27	8.00875e-06	0.101136
MMP25-AS1	164.674	130.82	152.758	99.7269	111.957	133.575	7.99729e-06	0.0884624
ATXN1	947.636	1005.29	822.227	1019.31	669.801	646.365	7.96846e-06	0.165837
RPL32P3	230.342	266.313	217.347	195.255	193.498	198.098	7.96509e-06	0.139225
ITPR2	444.52	380.78	450.072	462.943	279.569	194.702	7.95561e-06	0.0646195
KCNE3	876.916	828.528	778.143	655.048	913.777	568.258	7.93981e-06	0.2033
GPATCH2L	593.03	642.421	546.443	559.521	522.898	298.845	7.93563e-06	0.0946684
LARP1	5232.2	4482.93	5709.46	4279.86	5412.12	3565.76	7.92716e-06	0.197838
PHIP	1049.67	961.684	1164.65	966.826	948.723	505.999	7.90288e-06	0.084945
MFSD14C	245.496	232.829	201.969	179.508	218.09	166.402	7.89961e-06	0.157617
SORBS2	350.565	390.124	306.541	336.972	255.625	266.017	7.89866e-06	0.137438
HOXC8	66.678	71.6396	46.1349	34.642	34.299	39.6196	7.89086e-06	0.0151662
H6PD	2178.15	2125.05	2301.62	1956.75	2177.66	1788.54	7.88855e-06	0.276704
TMEM44-AS1	133.356	111.353	99.4464	119.672	75.0695	125.651	7.88395e-06	0.672753
DGKH	87.8937	73.9757	59.4628	55.6371	50.4778	21.5078	7.87839e-06	0.015055
INO80D	877.927	970.25	896.043	968.926	619.971	357.708	7.87016e-06	0.0520619
ZNF611	182.859	175.984	164.035	153.265	161.141	100.747	7.85693e-06	0.118542
INTS9	210.137	203.238	274.759	172.16	246.565	221.87	7.85467e-06	0.628675
BTRC	316.215	431.395	335.247	312.828	306.102	160.742	7.84532e-06	0.0589807
KAT6B	555.65	528.732	571.048	544.824	478.892	287.525	7.84017e-06	0.112512
THNSL1	283.887	270.206	196.842	218.349	232.974	147.159	7.82919e-06	0.11992
UHRF1BP1	737.499	721.068	930.901	756.875	731.281	509.395	7.82559e-06	0.165101
KLHL36	1239.6	1441.36	1242.57	1294.35	1219.23	870.499	7.82552e-06	0.205995
LENG8-AS1	191.952	200.902	152.758	163.762	190.262	133.575	7.82519e-06	0.485363
ZCCHC14	2096.32	2139.84	2118.11	2159.35	1857.97	1428.57	7.82286e-06	0.158233
KIF21A	622.328	546.641	654.091	601.511	513.838	407.516	7.81678e-06	0.163739
MIR600HG	86.8834	87.2135	54.3367	40.9405	53.0664	52.0715	7.81324e-06	0.027759
KIF13A	599.092	549.756	602.83	580.516	482.127	375.82	7.80378e-06	0.144925
PCBD2	218.219	301.354	201.969	221.499	210.971	140.367	7.80082e-06	0.114911
TOPBP1	655.667	593.363	610.006	539.575	607.028	340.729	7.80021e-06	0.122528
PRKDC	3388.45	2959.03	3977.86	2676.88	3508.85	1523.66	7.78663e-06	0.0754201
TEP1	1876.08	2294.8	1739.8	1992.44	1536.34	1714.96	7.78144e-06	0.254027
CLMN	475.838	505.371	453.148	495.485	372.112	313.561	7.74481e-06	0.147941
CDK17	366.729	385.452	345.499	395.758	290.571	259.225	7.73472e-06	0.203636
CMTM8	174.777	172.87	178.388	173.21	133.96	140.367	7.733e-06	0.183241
UNC13B	634.451	668.117	696.125	542.724	641.327	560.334	7.72559e-06	0.22989
SRRM2	14423.7	12785.3	20410.1	12571.9	14459.3	12799.4	7.71292e-06	0.166823
ABLIM1	1676.04	1815.13	1766.46	1720.55	1582.93	856.915	7.70738e-06	0.113813
GP6-AS1	30.3082	36.5985	32.8071	20.9951	12.943	15.8478	7.70504e-06	0.00582054
LINC00174	309.143	297.46	274.759	228.847	249.153	254.697	7.69327e-06	0.160436
SOX9-AS1	53.5444	57.6232	47.1602	30.443	31.7104	26.0357	7.68656e-06	0.012735
TACC2	4634.12	4510.18	4731.39	3780.18	3506.91	5004.52	7.68409e-06	0.255473
IL6R	428.356	585.576	347.55	622.506	377.936	388.272	7.68227e-06	0.911913
CHST12	309.143	234.386	297.314	211.001	228.444	270.545	7.66763e-06	0.18025
KIAA1217	2648.93	2427.96	2706.58	2205.54	2302.56	2234.55	7.64436e-06	0.217727
CDC42	229.332	200.124	215.296	190.006	161.141	87.1631	7.64085e-06	0.0434603
GCC2	1044.62	1120.54	840.681	988.871	843.238	581.842	7.63857e-06	0.127425
SPG11	958.749	1099.51	924.749	1006.72	887.891	575.05	7.63535e-06	0.157901
PEX5	938.543	850.331	1006.77	911.189	969.432	906.723	7.6329e-06	0.98443
SNAI3-AS1	307.123	320.042	348.575	190.006	243.976	310.165	7.63224e-06	0.072027
HMGCS2	1494.19	1211.64	1971.5	1504.3	1399.14	1661.76	7.63208e-06	0.874445
DVL3	2801.49	2269.89	3119.75	2291.62	2243.67	2694.13	7.62915e-06	0.25051
UNC93A	342.482	398.69	307.566	290.783	276.981	301.109	7.62353e-06	0.156043
MFSD4B	635.461	794.265	499.283	627.755	434.885	235.454	7.6162e-06	0.0398484
ACP6	507.157	543.527	530.039	429.351	418.06	509.395	7.61573e-06	0.201647
NOPCHAP1	167.705	152.624	147.632	121.772	143.02	76.9752	7.60731e-06	0.0726619
C6orf62	771.848	727.298	844.782	903.841	793.407	469.775	7.60654e-06	0.615082
UBN2	842.567	774.019	743.285	851.353	565.61	399.592	7.60282e-06	0.0961832
IGFBP2	365.719	323.157	434.694	388.41	503.483	946.342	7.58336e-06	0.00876445
CALD1	179.828	209.468	205.044	197.354	157.905	123.387	7.582e-06	0.131534
SRCAP	313.184	336.395	389.584	263.489	347.52	254.697	7.57247e-06	0.171788
SANBR	197.003	151.066	167.111	131.22	161.788	93.955	7.56481e-06	0.0884884
ZNF248	296.01	401.805	259.381	273.987	253.036	201.494	7.55557e-06	0.090118
TMEM260	448.561	435.289	351.651	356.917	330.694	166.402	7.55368e-06	0.0283612
CLUHP3	684.965	871.356	701.251	525.928	640.032	724.473	7.55118e-06	0.171818
PROSER3	269.743	213.361	378.307	194.205	273.745	192.438	7.54933e-06	0.0992538
SMAD2	680.924	761.56	714.579	751.626	604.439	443.74	7.54805e-06	0.168839
RIMKLA	302.071	319.264	318.844	270.837	306.75	242.246	7.53844e-06	0.238078
TSC1	735.478	724.183	632.561	669.745	625.148	544.486	7.53754e-06	0.246592
LRCH3	487.962	495.248	502.358	426.201	448.476	448.267	7.53467e-06	0.271866
JADE1	296.01	380.78	253.23	291.833	267.273	220.738	7.5311e-06	0.173871
RIF1	1207.28	1161.03	1124.67	1082.3	1005.03	582.974	7.52979e-06	0.0939905
ABCC1	566.763	476.559	694.075	454.545	548.137	460.719	7.52407e-06	0.184202
COL4A5	570.804	538.855	497.232	456.644	462.066	529.771	7.51453e-06	0.295664
BRAF	955.718	953.118	979.086	1006.72	711.866	406.384	7.51025e-06	0.0732951
GABRE	623.338	706.273	467.501	592.063	440.71	396.196	7.50921e-06	0.121113
HINT3	310.154	354.305	269.633	363.216	260.155	172.062	7.49745e-06	0.362843
HIF1AN	1506.32	1535.58	1505.02	1506.4	1385.55	785.6	7.49521e-06	0.137946
RNF20	342.482	341.846	299.365	293.932	254.977	304.505	7.48214e-06	0.219441
ZBTB1	534.434	513.936	444.946	522.779	431.003	287.525	7.48008e-06	0.167359
CRTC3	845.598	865.126	1146.2	769.472	884.655	786.732	7.47542e-06	0.203059
TRIM56	1368.92	1274.72	1224.11	1091.75	1049.03	1261.04	7.46958e-06	0.247876
PRRC2C	5415.06	4087.35	6588.07	4618.93	4933.88	3364.27	7.4684e-06	0.131635
EP300	2246.85	1982.55	2862.42	2094.27	2214.55	1796.47	7.46806e-06	0.213979
VPS13B	768.817	762.339	707.402	623.556	678.214	330.541	7.4664e-06	0.0706647
CCDC144A	131.335	167.419	104.573	97.6274	83.4825	41.8836	7.46332e-06	0.012771
MUC20-OT1	1245.67	1249.8	973.96	1043.46	878.831	815.032	7.45014e-06	0.116996
COPA	3994.62	4236.86	4243.39	4293.51	3891.97	3347.29	7.42701e-06	0.505179
RBM4	577.876	562.994	497.232	521.729	518.368	307.901	7.42438e-06	0.158931
FUT11	309.143	376.887	303.465	276.086	326.811	185.646	7.42172e-06	0.129674
ATP8B1	1064.83	1116.64	953.455	1083.35	924.132	582.974	7.42102e-06	0.161696
EEF2K	1397.21	1492.75	1144.15	1411.92	1193.99	887.479	7.41001e-06	0.224259
SRGAP1	834.485	718.732	929.875	749.527	750.695	689.381	7.40699e-06	0.257976
PNPLA3	308.133	302.132	286.037	270.837	238.152	216.21	7.38445e-06	0.140536
BMP2K	673.852	830.864	680.747	720.133	594.085	304.505	7.38314e-06	0.0793202
LINC01089	138.407	160.41	125.077	79.7815	125.547	124.519	7.34987e-06	0.111439
ARID2	937.533	940.659	902.194	921.687	843.238	529.771	7.34495e-06	0.16299
LAMB1	2950	2762.02	3360.67	3019.1	2614.49	2644.33	7.3333e-06	0.334683
FOXO1	409.16	437.625	326.02	417.803	284.099	215.078	7.32861e-06	0.103238
EGLN2	283.887	321.6	266.557	223.598	260.802	267.149	7.32651e-06	0.207235
DENND2D	273.784	250.739	308.592	263.489	265.979	266.017	7.32521e-06	0.714502
CDON	216.198	211.804	172.237	174.26	196.087	97.351	7.3176e-06	0.117211
TCF20	1679.07	1436.69	1764.41	1415.07	1586.81	1261.04	7.31531e-06	0.169666
RNF115	456.643	478.117	408.038	467.142	407.705	275.073	7.31261e-06	0.211975
PAX8-AS1	1205.26	1467.05	1057	1117.99	1074.27	1048.22	7.3056e-06	0.232037
FER1L4	329.349	342.624	224.523	197.354	162.435	284.129	7.29785e-06	0.0643518
THG1L	315.205	365.985	263.482	307.579	274.392	324.881	7.27527e-06	0.732633
POC1B-AS1	45.4623	32.705	47.1602	30.443	25.886	52.0715	7.27021e-06	0.53935
ATP13A3-DT	270.753	192.337	232.725	180.558	206.441	183.382	7.26393e-06	0.161626
LINC00630	86.8834	104.345	96.3708	67.1845	88.0125	53.2035	7.25536e-06	0.0775033
PRDM16	293.989	281.886	326.02	239.345	278.275	235.454	7.24799e-06	0.18216
BPTF	2463.04	2142.96	2559.98	2265.38	1964.1	1973.06	7.23353e-06	0.228859
ZKSCAN1	2570.13	2594.6	2392.87	2740.92	1999.7	1664.02	7.22741e-06	0.197612
KIAA1109	1866.98	1774.64	1760.3	1811.88	1401.73	725.605	7.20368e-06	0.0750314
EGFR	1533.59	1748.16	1753.13	1755.19	1455.44	1441.02	7.20158e-06	0.372809
RAP1GAP2	1516.42	1647.71	1441.46	1344.74	1470.97	1453.47	7.19473e-06	0.384471
SLC25A20	291.969	388.567	290.138	308.629	287.335	476.567	7.1924e-06	0.529425
KIAA1549	258.63	221.148	340.373	195.255	263.39	124.519	7.18945e-06	0.0675911
KDM4C	507.157	536.518	440.845	469.241	403.175	410.912	7.1771e-06	0.22653
AAK1	732.448	809.061	910.396	837.706	645.209	432.42	7.17481e-06	0.116856
ACTR6	144.469	133.935	100.472	155.364	105.486	67.9193	7.15441e-06	0.519444
MIR194-2HG	733.458	952.34	591.552	568.968	528.722	765.224	7.15133e-06	0.208248
YAP1	1892.24	2148.41	1837.2	2038.63	1611.41	957.662	7.15076e-06	0.119861
LAMA3	346.523	449.305	322.945	311.778	324.223	275.073	7.15058e-06	0.153449
ARHGAP35	4360.34	4133.29	4617.6	4636.78	3892.61	3064.29	7.13875e-06	0.270385
KDM3B	2932.82	3026.77	3286.86	3075.79	2907	2509.62	7.11443e-06	0.360687
MACF1	1615.43	1407.1	1827.97	1420.32	1498.8	1032.37	7.11353e-06	0.155646
AKAP13	1673.01	1558.16	1766.46	1553.64	1667.71	1127.46	7.10992e-06	0.243576
ADNP	2470.12	2221.61	3106.42	2454.33	2542.01	1679.87	7.10666e-06	0.217084
GGA1	554.64	552.871	551.569	446.147	563.021	758.432	7.10312e-06	0.668351
DCDC2	228.322	168.976	172.237	136.468	189.615	95.087	7.09908e-06	0.0900607
MBD5	363.698	477.338	401.887	448.246	350.756	321.485	7.09653e-06	0.396675
RUNDC1	230.342	253.075	240.927	224.648	219.384	181.118	7.09292e-06	0.231765
LINC00910	170.736	177.542	168.136	148.016	126.194	157.346	7.09248e-06	0.177263
RASAL2	623.338	630.74	612.057	618.307	500.248	478.831	7.09172e-06	0.215472
PI4KA	2017.51	1879.76	2286.24	1628.17	1847.62	1993.43	7.08973e-06	0.272542
LINC02614	246.506	270.985	168.136	166.911	148.845	152.818	7.0885e-06	0.051634
AKAP9	2392.33	2306.48	2010.46	2195.04	1582.93	1300.65	7.0826e-06	0.0974588
SCD	21521.8	21220.1	25342.4	20935.3	22408.9	15764.1	7.07586e-06	0.239014
PCDHGA10	263.681	208.689	276.81	188.956	252.389	170.93	7.0739e-06	0.168112
LPP	3748.11	4144.2	3749.23	4151.79	2870.11	1438.76	7.06715e-06	0.0760777
ECPAS	1482.07	1348.69	1327.66	1313.25	1357.08	953.134	7.06286e-06	0.247367
POLR2A	2603.47	2209.93	4023.99	2302.12	2402.87	2400.95	7.06042e-06	0.143903
SP4	206.096	234.386	178.388	218.349	160.493	100.747	7.05798e-06	0.114169
SOGA1	919.348	712.503	1038.55	748.477	890.48	564.862	7.0519e-06	0.173055
TBC1D24	730.427	754.552	599.754	659.248	626.442	609.01	7.04708e-06	0.33235
CDC42BPB	1335.58	1295.74	1410.7	1213.52	1182.34	1293.86	7.04368e-06	0.345016
PPM1H	617.276	634.634	509.535	630.904	588.907	370.16	7.0392e-06	0.457938
ZBTB37	238.424	226.599	183.515	213.101	160.493	99.615	7.0263e-06	0.0797126
RALGAPA2	628.389	614.388	555.67	559.521	570.787	391.668	7.02493e-06	0.204654
GOLIM4	1150.7	992.832	927.825	1066.55	885.302	827.484	7.02403e-06	0.323934
TMEM8B	981.985	1023.98	1079.56	906.99	849.709	1057.28	6.99973e-06	0.341551
SMC1B	94.9656	89.5495	73.8159	66.1347	59.5379	38.4876	6.99408e-06	0.035871
SLC2A14	278.835	283.444	250.154	280.285	229.091	196.966	6.99041e-06	0.243328
ALPK2	54.5547	78.6478	85.0933	54.5874	47.242	54.3354	6.98666e-06	0.0687318
DST	7436.62	6953.72	6774.66	6959.89	4824.51	4069.5	6.97743e-06	0.0937497
MAGI1	741.54	737.421	670.495	734.83	666.565	487.887	6.97722e-06	0.265913
LRBA	2107.43	2442.76	1953.05	1812.93	2113.59	930.495	6.96343e-06	0.0928259
CLIP3	108.099	102.787	106.623	80.8313	51.7721	97.351	6.9451e-06	0.071344
KREMEN1	591.009	497.584	792.496	462.943	559.138	556.938	6.94269e-06	0.196119
MAML1	1064.83	964.02	1271.27	956.329	1053.56	910.119	6.94013e-06	0.28051
CHRNA4	204.075	197.788	185.565	107.075	126.842	192.438	6.93781e-06	0.0766818
PDXK	2110.46	2417.06	2093.5	2222.34	2011.35	1848.54	6.93286e-06	0.366152
NMNAT3	218.219	228.157	260.406	187.907	185.732	228.662	6.93032e-06	0.21164
PRR12	1182.02	871.356	1151.32	783.119	981.728	1006.34	6.92495e-06	0.238915
CNTN4	271.763	262.419	251.179	213.101	227.797	177.722	6.92245e-06	0.131882
STK36	442.499	467.215	512.61	366.365	408.999	436.948	6.91864e-06	0.215873
UBA5	520.29	624.511	437.769	486.038	494.423	369.028	6.90485e-06	0.217787
ETV6	335.41	310.698	399.836	353.768	288.629	279.601	6.90192e-06	0.27253
BRWD1	835.495	750.659	726.882	731.681	616.735	355.444	6.89909e-06	0.0869199
RAB30-DT	412.191	538.076	299.365	354.818	319.045	201.494	6.88958e-06	0.06443
RBMS1	236.404	249.96	194.792	214.15	206.441	130.179	6.88546e-06	0.157418
NYNRIN	1346.69	1534.8	1512.2	1027.71	1348.66	1512.34	6.88073e-06	0.280692
ZMYM3	2111.47	2171.77	2622.52	1988.24	1980.28	2374.91	6.87725e-06	0.367765
DOCK9	338.441	289.673	353.701	324.375	276.981	191.306	6.87528e-06	0.155379
TMEM101	220.239	271.763	271.684	215.2	223.267	220.738	6.87018e-06	0.235995
HIF3A	436.438	401.026	491.081	264.539	389.585	429.024	6.86219e-06	0.164275
EEA1	1002.19	885.372	908.346	967.876	778.523	627.122	6.85688e-06	0.212488
TP53BP2	705.17	604.265	851.959	715.934	610.91	544.486	6.84461e-06	0.243688
SOS1	1466.92	1366.6	1314.33	1531.6	1098.22	675.797	6.84414e-06	0.142038
TPR	2002.36	1706.11	2058.64	1673.31	1889.68	1402.53	6.83851e-06	0.234934
ATG2B	470.787	514.715	410.088	502.834	353.992	262.621	6.83575e-06	0.147585
MYO5C	385.924	366.764	407.013	261.39	390.232	217.342	6.83226e-06	0.100455
ATP9B	205.085	188.443	205.044	172.16	173.436	150.554	6.81394e-06	0.186157
MAGI3	471.797	461.764	366.004	394.709	366.287	357.708	6.79404e-06	0.233758
FAM111A	718.304	691.478	678.696	648.75	704.747	387.14	6.79112e-06	0.193261
WDFY2	131.335	137.05	103.547	97.6274	115.84	73.5793	6.79088e-06	0.124038
HNRNPU	4331.04	3832.72	4190.08	3623.76	4101	2622.82	6.7863e-06	0.197059
ZNF460	443.51	473.444	441.87	463.993	359.816	381.48	6.77872e-06	0.284293
CPLANE1	722.345	692.257	649.99	677.093	586.966	307.901	6.77402e-06	0.10978
DOP1B	525.342	599.592	567.972	514.381	478.892	496.943	6.77323e-06	0.272319
PMS2P4	71.7293	59.1806	75.8664	53.5376	44.6534	57.7314	6.76889e-06	0.140012
ZNF701	232.363	248.403	198.893	234.096	186.379	150.554	6.76879e-06	0.200239
PBRM1	627.379	677.462	565.922	564.769	602.498	299.977	6.76764e-06	0.132357
TIAL1	1244.66	1330.01	1187.21	1264.96	1203.7	890.875	6.76763e-06	0.304466
SPEN	1816.47	1488.86	2667.62	1718.45	1696.18	1323.29	6.76713e-06	0.140422
AGPAT3	1408.32	1385.29	1521.43	1427.67	1210.82	1403.67	6.76574e-06	0.431027
TMEM209	184.88	256.968	209.145	284.484	225.856	153.95	6.76325e-06	0.900836
SH3PXD2B	494.023	406.477	553.619	405.206	452.359	395.064	6.75361e-06	0.241301
NRCAM	125.274	130.82	111.749	80.8313	66.6565	84.8991	6.73197e-06	0.0401874
CKAP5	2011.45	1797.22	2338.53	1836.03	2164.72	1273.49	6.72811e-06	0.233853
PLEKHA8P1	109.109	138.607	118.926	92.3786	111.31	80.3712	6.72634e-06	0.127197
HOXC10	61.6266	70.0822	73.8159	38.841	51.1249	54.3354	6.7257e-06	0.0700928
PPP1R9A	537.465	571.56	482.879	585.765	422.59	290.921	6.72466e-06	0.168587
CENPF	1071.9	689.142	1318.43	669.745	978.492	631.65	6.72387e-06	0.0943171
FMNL2	628.389	654.88	574.124	556.371	607.028	386.008	6.71784e-06	0.196109
RNF24	167.705	188.443	196.842	181.608	166.318	103.011	6.71726e-06	0.173061
MAP7D2	258.63	268.649	290.138	288.683	199.97	221.87	6.71704e-06	0.247365
MCM9	165.685	169.755	158.909	131.22	151.433	117.727	6.71659e-06	0.171398
NKTR	819.331	744.429	638.713	636.153	594.732	345.257	6.71607e-06	0.0770189
GON4L	698.098	659.552	864.261	589.964	630.972	624.858	6.71536e-06	0.1894
PIK3R1	1148.68	1229.55	866.312	1069.7	950.018	508.263	6.71303e-06	0.127449
CDKL5	314.195	371.436	403.937	342.221	339.754	170.93	6.71164e-06	0.133564
ATP5PF	333.39	255.411	297.314	312.828	292.512	335.069	6.70316e-06	0.643564
KDM2A	3358.15	3184.07	4423.83	3668.9	3319.24	2587.73	6.69904e-06	0.262529
CREBZF	1454.79	1651.6	1372.77	1448.66	1201.76	1206.7	6.69145e-06	0.238205
BAZ2B	709.211	710.167	537.216	618.307	529.369	453.927	6.67714e-06	0.172959
ZNF318	679.913	708.609	805.824	729.581	581.142	573.918	6.67658e-06	0.234775
XNDC1N	103.048	102.787	87.1438	64.0352	64.7151	36.2236	6.67606e-06	0.0210307
GVQW3	398.047	498.363	244.003	282.385	283.452	168.666	6.67273e-06	0.0426943
KDM5A	1000.17	1013.86	1006.77	1020.36	832.236	479.963	6.67226e-06	0.121841
TRIM66	325.308	339.51	293.213	261.39	258.86	284.129	6.67225e-06	0.201601
NECTIN1	1564.91	1499.76	1854.62	1258.66	1459.33	1545.16	6.67022e-06	0.237324
WDR48	505.136	582.461	455.198	482.888	500.895	306.769	6.65399e-06	0.201703
MED14	1155.75	1230.33	1418.91	1305.9	1122.81	724.473	6.65366e-06	0.188594
CASK	1816.47	1858.74	1783.88	1841.27	1739.54	1238.4	6.64617e-06	0.284981
JAK1	644.554	712.503	902.194	760.024	551.373	619.198	6.64611e-06	0.227385
BICRA	396.027	228.157	421.366	238.295	306.75	285.261	6.64378e-06	0.14781
MRPL43	722.345	641.642	721.756	596.262	603.145	1367.44	6.64371e-06	0.279972
FNBP1	363.698	327.05	378.307	391.559	276.981	244.51	6.63974e-06	0.274368
PAM16	57.5855	54.5084	61.5133	41.9903	51.1249	48.6755	6.63832e-06	0.316319
MID1	624.348	738.978	538.241	552.172	638.091	375.82	6.6335e-06	0.183387
SMG7	1207.28	1249.02	1365.59	1267.06	1278.77	708.625	6.62776e-06	0.226222
HCG18	483.92	502.256	442.895	381.062	504.131	278.469	6.61735e-06	0.173517
PAQR5	174.777	196.23	185.565	145.916	197.381	127.915	6.61481e-06	0.230088
NIPBL	2105.41	1972.43	2315.97	2152	1952.45	1536.11	6.61268e-06	0.28471
HACE1	57.5855	91.8856	53.3115	57.7366	45.3006	31.6957	6.60236e-06	0.0519633
DCBLD1	209.126	207.132	231.7	201.553	185.732	156.214	6.60202e-06	0.207217
DNASE1	2024.59	1788.65	1898.71	1600.88	1504.63	2074.93	6.59368e-06	0.34323
SSH1	546.557	512.379	550.544	455.595	511.249	287.525	6.59206e-06	0.0859189
XYLB	784.982	903.282	839.656	695.989	757.814	870.499	6.58519e-06	0.378514
DYNC2I1	400.068	418.936	355.752	378.962	310.632	303.373	6.58292e-06	0.213757
RANBP2	1864.96	1534.8	1710.07	1590.38	1505.92	759.564	6.58125e-06	0.108702
GOLGA2P5	570.804	531.846	456.223	425.152	377.936	432.42	6.57056e-06	0.144369
MYO9A	634.451	707.052	614.107	599.411	651.681	293.185	6.56407e-06	0.144219
TOP2B	957.738	796.601	925.775	757.925	929.309	446.003	6.56404e-06	0.151239
HSPA12A	179.828	153.402	172.237	138.568	139.785	122.255	6.56284e-06	0.14816
LINC02018	59.6061	74.7544	54.3367	38.841	42.712	44.1476	6.56054e-06	0.0535497
C1orf50	142.448	126.148	123.027	111.274	98.3669	98.483	6.55878e-06	0.138947
SNX27	1035.53	1219.43	1188.23	1100.15	1122.81	527.507	6.5554e-06	0.15381
TRIM9	255.599	263.198	262.457	193.155	258.213	184.514	6.55499e-06	0.141146
A1CF	2194.31	2254.31	1930.49	2457.48	1635.35	1332.35	6.55403e-06	0.224824
SPRED3	190.941	196.23	180.439	156.414	135.255	157.346	6.55403e-06	0.141584
NF1	2003.37	2142.96	1930.49	2110.01	1780.31	915.779	6.54608e-06	0.144407
SLC35E2B	457.653	492.912	424.441	415.704	443.946	354.312	6.54557e-06	0.290708
HINFP	607.174	749.101	624.36	619.357	592.143	611.274	6.54507e-06	0.381163
UBR5	1259.81	1121.32	1335.86	1209.32	1151.28	729.001	6.54431e-06	0.196262
NBR2	511.198	603.486	407.013	458.744	465.302	379.216	6.54055e-06	0.236066
HELLS	509.177	448.526	518.762	341.171	504.778	157.346	6.54044e-06	0.0617072
BAHCC1	1438.63	1230.33	1428.13	1065.5	1169.4	1362.91	6.53578e-06	0.278021
DDX19B	288.938	257.747	233.75	305.479	273.098	407.516	6.53523e-06	0.0730116
YTHDC2	343.493	348.854	303.465	339.072	374.7	169.798	6.53286e-06	0.559806
USP34	2943.93	2889.72	2746.57	2815.45	2384.75	963.322	6.5247e-06	0.0827744
MIR34AHG	151.541	162.747	83.0429	50.3883	77.011	121.123	6.52339e-06	0.0372051
NSUN7	177.808	204.017	207.095	194.205	158.552	149.422	6.51742e-06	0.227919
DHX38	1111.3	1007.63	1156.45	838.756	1084.62	1028.98	6.51618e-06	0.335719
RCN3	173.767	208.689	182.489	135.419	161.141	183.382	6.50185e-06	0.222372
SMIM5	46.4725	49.0576	54.3367	27.2937	19.4145	38.4876	6.5009e-06	0.0211039
DLG1	1011.28	1081.6	939.102	1083.35	905.364	573.918	6.50054e-06	0.219028
IL18	521.301	457.092	576.174	530.127	382.466	447.135	6.50041e-06	0.269657
CABIN1	1600.27	1482.63	2056.59	1196.72	1563.52	1768.17	6.48395e-06	0.328114
HELB	32.3287	58.4019	47.1602	32.5425	28.4746	14.7159	6.48013e-06	0.020927
MKRN1	652.636	804.388	640.763	787.318	528.075	448.267	6.47966e-06	0.210434
ERCC6L2	568.783	618.281	500.308	505.983	511.896	336.201	6.47413e-06	0.160823
ATP6V0A1	985.016	1192.18	1074.43	1068.65	983.669	729.001	6.47306e-06	0.237004
ZC3H6	278.835	333.28	258.356	354.818	214.854	195.834	6.46492e-06	0.383382
LINC00482	85.8732	78.6478	74.8411	32.5425	41.4177	76.9752	6.46399e-06	0.0390324
LINC01395	189.931	240.616	158.909	169.011	110.663	123.387	6.46368e-06	0.0624755
ARHGEF11	1361.85	1520.01	1374.82	1343.69	1326.66	1210.1	6.46174e-06	0.362939
POLR3A	701.129	834.757	746.361	689.69	720.279	585.238	6.46103e-06	0.273764
COPG2	242.465	272.542	234.776	213.101	252.389	158.478	6.458e-06	0.206087
PRKD3	318.236	276.436	288.087	327.524	308.691	157.346	6.45518e-06	0.5117
MERTK	508.167	534.182	553.619	549.023	429.708	486.755	6.45391e-06	0.376113
RNF43	150.531	206.353	169.161	146.966	162.435	121.123	6.4487e-06	0.192128
JMY	436.438	439.961	427.517	459.794	374.7	223.002	6.44024e-06	0.172755
BIRC6	2526.69	2698.17	2325.2	2570.86	2197.08	1043.69	6.43993e-06	0.125987
ASB1	274.794	260.862	258.356	246.693	251.742	191.306	6.43838e-06	0.268565
COBLL1	1022.4	1000.62	1149.27	1102.25	935.78	836.54	6.43083e-06	0.349442
SPATA33	124.264	130.041	151.733	116.523	135.902	142.631	6.41914e-06	0.85657
PEG10	3798.62	3228.46	4621.7	3721.39	3529.56	2480.19	6.41042e-06	0.206542
MEIS2	238.424	229.714	228.624	225.698	203.205	164.138	6.4082e-06	0.234047
TBC1D16	1450.75	1240.46	1865.9	1081.25	1536.34	1373.1	6.40588e-06	0.279887
SRSF8	682.944	793.487	579.25	817.761	815.41	397.328	6.40534e-06	0.943374
GABPB1-AS1	163.664	175.984	122.001	134.369	129.43	79.2392	6.40017e-06	0.106154
ZNF8	202.054	214.14	262.457	170.061	226.503	107.539	6.39918e-06	0.108504
TRAF3IP1	91.9348	122.255	109.699	85.0303	88.6597	86.0311	6.39896e-06	0.160545
MUC20	232.363	249.181	218.372	156.414	165.023	229.794	6.39607e-06	0.142355
SYNGAP1	681.934	738.2	816.076	573.167	768.168	659.949	6.39573e-06	0.32556
ANKRD11	2844.93	2102.47	3165.88	1980.89	2290.91	2748.47	6.39491e-06	0.257677
ATP9A	2387.27	2636.65	2195	2451.18	2345.28	1477.25	6.39082e-06	0.265602
ZNF221	46.4725	63.8527	51.261	37.7913	36.2405	21.5078	6.38987e-06	0.0319019
ARHGEF26	250.548	219.591	267.583	204.703	179.908	228.662	6.38445e-06	0.198253
HMGN3	340.462	327.829	271.684	288.683	280.216	287.525	6.36953e-06	0.406289
NINL	250.548	221.148	200.943	145.916	187.674	200.362	6.36823e-06	0.15372
ANKRD52	1249.71	1240.46	1572.69	1133.74	1311.13	1143.31	6.3656e-06	0.296898
EOLA2-DT	112.14	172.091	97.396	83.9806	77.6581	103.011	6.36443e-06	0.0687232
GIGYF2	691.026	715.618	726.882	630.904	670.448	517.319	6.36437e-06	0.237051
TVP23C	65.6677	78.6478	54.3367	46.1893	45.3006	13.5839	6.36264e-06	0.0184042
MAP3K12	38.3904	52.1723	41.0088	19.9454	27.8275	13.5839	6.35957e-06	0.0102428
AQP7	146.49	207.911	115.85	115.473	93.8369	146.027	6.35835e-06	0.109459
NSD3	568.783	636.191	549.518	572.118	569.493	373.556	6.35802e-06	0.25826
PPFIA4	1079.98	1264.6	720.73	666.596	628.384	862.575	6.35617e-06	0.0770508
SHPRH	451.592	485.125	405.987	392.609	381.819	209.418	6.35582e-06	0.0979855
LINC01473	58.5958	59.1806	68.6898	46.1893	27.1803	41.8836	6.35178e-06	0.0360869
TESMIN	142.448	127.705	169.161	107.075	137.843	106.407	6.3503e-06	0.168758
H2BC8	416.232	425.166	492.106	326.474	408.352	367.896	6.34963e-06	0.197609
PCM1	1169.9	1061.36	1040.6	1089.65	996.612	536.563	6.34773e-06	0.163647
KCNG3	87.8937	77.8692	37.9332	51.4381	28.4746	18.1118	6.34691e-06	0.0101782
SBNO1	1019.36	986.602	1008.82	1091.75	837.413	439.212	6.34661e-06	0.145125
TMEM9B-AS1	94.9656	105.902	78.942	87.1298	64.0679	69.0513	6.3463e-06	0.139829
PATL1	766.797	750.659	1193.36	874.448	776.581	695.041	6.34423e-06	0.271463
HECTD1	1358.82	1389.96	1392.25	1320.59	1298.83	872.763	6.34336e-06	0.221682
HIVEP1	708.201	616.724	904.245	729.581	658.153	390.536	6.342e-06	0.159763
GNAL	233.373	224.263	195.817	205.752	203.205	132.443	6.33978e-06	0.203484
FOXRED2	1618.46	1536.36	1964.32	1284.9	1652.82	1469.32	6.32885e-06	0.166871
MRPS18B	750.632	818.405	910.396	702.288	777.228	1278.02	6.32374e-06	0.487494
ITGA9-AS1	40.4109	68.5249	44.0845	24.1444	33.6518	23.7718	6.31771e-06	0.019333
CRTC1	497.054	465.658	513.636	362.166	464.007	509.395	6.314e-06	0.351097
PTPRF	9160.14	9014.13	9937.47	8747.63	7975.49	9470.22	6.31239e-06	0.431321
INSR	2586.3	2527.63	2758.87	2878.43	2121.36	1866.65	6.31195e-06	0.274026
ROCK2	1357.81	1118.98	1264.1	1292.25	1067.8	810.504	6.30756e-06	0.229748
CNOT1	6693.05	6664.82	7547.68	6575.68	7087.6	3724.24	6.30518e-06	0.204637
ERCC6	448.561	463.321	440.845	450.346	383.113	329.409	6.30368e-06	0.250413
TMEM164	702.139	1009.96	771.991	773.671	801.82	596.558	6.3006e-06	0.279689
GDF11	304.092	257.747	357.802	230.947	267.92	294.317	6.29655e-06	0.258269
PTPN4	302.071	353.526	286.037	272.937	309.338	241.114	6.29569e-06	0.283056
ZNF512	230.342	269.427	217.347	186.857	243.329	164.138	6.29147e-06	0.206413
UBP1	714.263	700.822	701.251	749.527	667.86	466.379	6.28525e-06	0.316869
TEAD1	863.783	791.929	993.439	814.612	730.633	229.794	6.27688e-06	0.0610825
PPP1R13B	334.4	350.411	415.214	330.674	280.216	364.5	6.2732e-06	0.300942
SPPL3	666.78	693.814	836.58	739.029	621.912	638.442	6.27254e-06	0.364393
TEX10	238.424	235.944	237.851	225.698	229.091	113.199	6.26561e-06	0.165027
PAXIP1	328.339	317.706	292.188	291.833	305.455	193.57	6.26151e-06	0.228535
HIC2	3094.46	2941.9	3358.62	3051.64	2677.26	3081.27	6.26002e-06	0.454589
KDM5B	2242.8	2379.68	2623.54	2554.06	2200.31	1281.41	6.25985e-06	0.208447
DUSP22	150.531	187.665	164.035	142.767	156.611	136.971	6.25833e-06	0.271816
CRKL	1974.07	2107.92	2057.62	2093.22	1997.11	1276.88	6.24251e-06	0.281847
UNC119B	596.061	698.486	599.754	534.326	654.27	405.252	6.24153e-06	0.217284
GRHL1	431.386	508.486	425.467	454.545	353.344	337.333	6.24039e-06	0.215749
ANKRD26	540.496	532.625	444.946	413.604	422.59	410.912	6.23253e-06	0.192124
GLDC	924.399	864.348	930.901	856.602	862.652	792.392	6.22667e-06	0.410006
C2orf92	114.161	115.246	98.4212	80.8313	95.1312	61.1274	6.22518e-06	0.0980455
KANSL1	1338.61	1257.59	1484.52	1325.84	1350.6	1104.82	6.22497e-06	0.421239
ZNF852	111.13	99.6725	77.9168	83.9806	67.9508	43.0156	6.19246e-06	0.0668069
SUPT6H	2922.72	2565.79	3232.52	2419.69	2733.57	2507.35	6.19123e-06	0.292439
TRPM6	245.496	258.526	196.842	202.603	216.148	156.214	6.17531e-06	0.195704
LRRK1	533.424	520.166	610.006	395.758	541.665	426.76	6.17378e-06	0.194754
CNOT6	615.256	698.486	675.621	622.506	540.371	166.402	6.17312e-06	0.0623644
SCN8A	271.763	286.558	273.734	261.39	225.856	167.534	6.15554e-06	0.153301
LINC02675	59.6061	61.5166	52.2863	46.1893	36.2405	31.6957	6.15507e-06	0.0554478
ZNF605	95.9759	93.443	66.6394	74.5328	64.0679	29.4317	6.1525e-06	0.0596438
DNAJC7	753.663	594.92	683.822	668.695	739.694	555.806	6.14773e-06	0.791766
HEG1	253.578	241.394	388.559	305.479	212.913	152.818	6.14493e-06	0.126134
CSPP1	258.63	321.6	222.473	214.15	229.091	241.114	6.14483e-06	0.240571
CENATAC-DT	54.5547	90.3282	61.5133	40.9405	58.8907	39.6196	6.14463e-06	0.0705917
MAEA	506.146	467.215	555.67	466.092	511.249	616.934	6.1395e-06	0.690836
SORL1	7853.86	9431.51	7469.76	9166.48	6433.97	5199.22	6.13929e-06	0.223422
AGO2	1028.46	857.339	1195.41	956.329	905.364	361.104	6.13671e-06	0.0951848
LMTK2	1423.47	1593.2	1672.14	1781.44	1265.83	988.226	6.13399e-06	0.25857
ATM	1006.23	1153.24	892.967	1023.51	857.475	414.308	6.13026e-06	0.119181
RBM33	1313.35	1160.25	1396.35	1375.18	1106.63	962.19	6.12123e-06	0.320631
MYCBP2	562.722	478.895	523.888	428.301	489.893	266.017	6.11863e-06	0.124932
CSNK1D	2299.38	2428.74	2188.85	2145.7	2254.67	2120.21	6.10758e-06	0.48037
UBR3	667.79	851.11	598.729	691.79	585.672	328.277	6.10056e-06	0.12575
CMIP	1743.73	1683.53	2228.83	1648.12	1537.63	1915.32	6.09898e-06	0.349652
DDX42	951.677	967.135	884.766	911.189	955.195	661.081	6.09185e-06	0.353126
SLTM	329.349	293.567	308.592	278.186	272.451	227.53	6.08929e-06	0.220026
RBM15	306.113	354.305	279.885	304.43	242.682	294.317	6.0824e-06	0.322295
TNRC18	2902.51	2318.94	2611.24	1956.75	2409.34	2777.9	6.07766e-06	0.379177
PDE4DIP	565.753	635.412	618.208	583.665	544.254	549.014	6.0773e-06	0.405293
AGPS	746.591	713.281	670.495	676.044	691.157	299.977	6.07377e-06	0.15198
PVR	2207.45	2510.5	2253.44	2284.27	2057.94	2750.73	6.0724e-06	0.876521
HCFC1	2790.37	2392.14	4019.89	2323.11	3212.46	2287.75	6.06786e-06	0.243652
SMAD3	1165.85	1296.52	1138	1272.31	1068.45	970.114	6.06568e-06	0.400269
DUXAP10	94.9656	75.5331	63.5637	45.1396	64.7151	59.9954	6.06528e-06	0.103949
EMSY	485.941	551.314	578.225	468.192	567.551	390.536	6.06503e-06	0.312301
APP	2477.19	2781.49	2710.68	2694.73	2551.72	2330.76	6.05811e-06	0.515576
GMDS-DT	289.948	330.944	226.574	246.693	221.326	260.357	6.02742e-06	0.254561
ZMYM2	1175.96	1369.72	1258.97	1312.2	1108.57	688.249	6.02524e-06	0.194209
MTR	677.893	703.937	690.999	642.451	729.986	379.216	6.02139e-06	0.239452
PRKCD	965.82	814.511	935.002	819.86	788.23	1352.73	6.02126e-06	0.554214
HECW2-AS1	70.7191	73.197	70.7402	29.3932	60.8322	26.0357	6.02042e-06	0.0255996
ZNF33A	818.321	777.913	726.882	807.263	676.92	528.639	6.01742e-06	0.274844
N4BP2L2-IT2	39.4006	31.1477	38.9584	27.2937	15.5316	10.1879	6.01492e-06	0.0135111
ERVK9-11	65.6677	61.5166	43.0593	28.3434	40.7705	21.5078	6.01356e-06	0.0230558
ZNF227	144.469	146.394	143.531	124.921	118.429	100.747	6.01321e-06	0.164642
SIDT2	2386.26	2599.27	2692.23	2470.08	1834.03	2706.58	6.01147e-06	0.382056
AP3M2	120.222	140.164	97.396	80.8313	104.191	73.5793	6.00933e-06	0.102356
RPAP3	374.811	305.247	339.348	320.176	320.34	261.489	6.00732e-06	0.319026
FAIM	56.5753	68.5249	58.4376	34.642	50.4778	43.0156	6.00263e-06	0.0870408
MKI67	2914.64	1705.33	4226.99	1705.86	2874	1594.97	5.98942e-06	0.0831227
NRDE2	252.568	234.386	217.347	234.096	190.262	186.778	5.98729e-06	0.275542
BHLHE40	1047.65	1147.79	1098.01	1152.63	916.366	976.906	5.98595e-06	0.4179
TMEM131L	179.828	148.73	175.313	112.324	187.674	87.1631	5.97083e-06	0.15043
ZNF609	985.016	796.601	1057	767.373	994.024	682.589	5.96429e-06	0.269466
MAPK1	2170.07	2432.63	2217.55	2396.6	2178.96	1134.25	5.9594e-06	0.226152
ATP8B2	1165.85	1579.97	725.856	1431.87	809.586	946.342	5.95712e-06	0.64185
FBXW2	623.338	690.699	616.158	652.949	556.55	260.357	5.95563e-06	0.133809
CHD9	1541.68	1568.28	1284.6	1489.61	1316.95	755.036	5.95281e-06	0.188091
LUC7L3	2099.35	2480.13	1324.59	1600.88	1550.57	855.783	5.9517e-06	0.0724374
FUBP1	1112.31	1156.36	993.439	1102.25	1046.44	612.406	5.94978e-06	0.242151
POLK	227.311	260.083	208.12	206.802	210.324	88.2951	5.94802e-06	0.106449
EIF3A	2321.61	1942.06	2605.09	2316.81	2054.7	1504.41	5.94069e-06	0.25758
ATF7	371.78	442.297	574.124	425.152	427.767	220.738	5.9398e-06	0.147364
PXYLP1	160.633	225.042	188.641	198.404	153.375	129.047	5.9357e-06	0.223707
FAT1	4450.25	4452.56	4967.2	5153.26	3882.26	2545.84	5.93445e-06	0.223298
KCTD21	219.229	187.665	199.918	154.314	190.91	176.59	5.92754e-06	0.27195
PAPLN	1029.47	989.717	1011.89	768.422	833.53	1050.49	5.92601e-06	0.294326
RHOBTB3	1571.98	1620.46	1401.48	1692.21	1324.07	869.367	5.92253e-06	0.241272
KIDINS220	784.982	787.257	784.294	818.811	598.615	423.364	5.92162e-06	0.154034
NBEAL1	1053.71	1333.9	1055.98	1231.37	862.005	436.948	5.91744e-06	0.110953
KHDC4	725.376	741.314	605.906	612.008	618.676	527.507	5.91034e-06	0.246135
IPO13	274.794	332.501	361.903	224.648	321.634	401.856	5.90413e-06	0.875889
PGPEP1	1687.15	2028.49	1529.63	1791.94	1692.3	1266.7	5.90028e-06	0.368964
PTPN14	848.629	876.028	1051.88	913.289	899.54	513.923	5.89783e-06	0.231179
ARMCX3	495.033	535.74	512.61	470.291	467.89	419.968	5.89283e-06	0.307689
SRPK1	800.136	847.995	1038.55	865	858.122	491.283	5.89001e-06	0.21049
RABL2A	113.151	176.763	89.1942	93.4284	111.31	78.1072	5.88646e-06	0.123006
GOLGA2	791.043	690.699	813	636.153	589.555	791.26	5.88512e-06	0.304127
STC2	1143.63	1146.23	1308.18	860.801	1137.04	1136.52	5.88091e-06	0.289957
ZNF592	1218.39	1165.7	1378.92	1036.11	1247.06	985.962	5.88026e-06	0.128131
BIVM	146.49	188.443	101.497	127.021	124.9	54.3354	5.87466e-06	0.0908884
VEZT	568.783	563.773	518.762	601.511	489.893	364.5	5.87186e-06	0.312583
INO80	480.89	418.936	459.299	408.356	471.773	332.805	5.8699e-06	0.345083
CDK5RAP2	622.328	545.084	663.318	500.734	574.67	482.227	5.8692e-06	0.253965
SNX29	124.264	155.738	79.9672	92.3786	104.838	83.7672	5.86853e-06	0.156121
TICRR	420.273	341.067	600.779	226.748	495.718	229.794	5.86609e-06	0.0892388
TMEM63A	2102.38	2125.83	2131.43	1574.64	1975.75	2064.75	5.86574e-06	0.314823
GYG2	542.516	520.166	554.645	417.803	472.42	524.111	5.86237e-06	0.187893
PKD1	1705.34	1400.87	1862.83	1185.18	1426.32	1536.11	5.86128e-06	0.225903
UPF3A	180.839	190.001	188.641	121.772	187.027	126.783	5.85776e-06	0.159425
RCOR1	488.972	389.346	526.964	534.326	352.05	199.23	5.85766e-06	0.147948
ESRP1	1216.37	1373.61	1183.1	1302.75	1231.53	809.372	5.84802e-06	0.323899
PANK1	402.088	427.502	375.231	452.445	324.87	282.997	5.84212e-06	0.30685
DDX31	141.438	169.755	139.43	110.225	141.079	106.407	5.83663e-06	0.175523
TAF1	865.803	714.06	851.959	756.875	709.277	567.126	5.82539e-06	0.230274
DIAPH2	513.218	568.445	547.468	576.317	491.835	330.541	5.82476e-06	0.268782
POLH	201.044	142.501	264.507	166.911	200.617	142.631	5.82424e-06	0.314279
TRMT11	181.849	174.427	135.329	155.364	155.316	123.387	5.82371e-06	0.525366
ZNF514	290.958	263.976	213.246	198.404	269.215	170.93	5.81929e-06	0.229467
ESCO1	528.372	524.838	393.685	492.336	427.12	235.454	5.8157e-06	0.178603
APPL2	1319.42	1521.56	1079.56	1330.04	1206.94	1056.15	5.81544e-06	0.401112
PDZD8	850.649	931.315	911.421	903.841	860.711	425.628	5.80614e-06	0.198099
MTO1	285.907	315.37	211.196	239.345	256.919	200.362	5.80572e-06	0.267841
KCNIP2	130.325	154.96	123.027	95.5279	85.4239	146.027	5.80374e-06	0.170822
ZNF813	77.791	77.0905	62.5385	64.0352	52.4192	50.9395	5.79739e-06	0.144145
SEC63	843.577	761.56	940.128	820.91	847.768	558.07	5.77798e-06	0.304353
HIPK1	594.04	657.994	629.486	622.506	568.199	281.865	5.77746e-06	0.162006
CLUAP1	84.8629	87.9921	65.6141	58.7864	64.0679	65.6553	5.77558e-06	0.168579
ULK1	1133.53	1076.93	1244.62	874.448	911.189	1280.28	5.77057e-06	0.326872
KLC1	244.486	258.526	220.423	170.061	207.735	254.697	5.76924e-06	0.309607
DOP1A	378.852	450.084	317.818	368.465	364.346	207.154	5.76861e-06	0.20934
WNK2	854.69	746.765	987.288	588.914	829.648	853.519	5.76608e-06	0.309293
CUL2	615.256	724.962	514.661	643.501	570.14	362.236	5.7621e-06	0.254791
PIKFYVE	673.852	760.003	628.46	754.775	602.498	356.576	5.75987e-06	0.224734
PTPRJ	1046.64	1269.27	945.254	1249.21	838.06	709.757	5.75671e-06	0.267281
LAMA5	13876.1	12140.6	14302.9	9700.81	10659.9	14488.3	5.75649e-06	0.28095
PHF20	776.9	728.855	820.177	746.377	798.584	508.263	5.75178e-06	0.323218
TCAF1	694.057	687.585	639.738	651.899	671.743	555.806	5.74748e-06	0.450975
UBE4A	3653.15	4191.7	3994.26	4275.66	3556.74	2034.18	5.74569e-06	0.228367
BAZ1B	1035.53	858.897	1067.26	894.393	966.844	676.929	5.74036e-06	0.270112
NRXN3	24.2465	25.6968	35.8827	6.29854	20.7088	6.79193	5.73092e-06	0.00878406
HGSNAT	402.088	398.69	410.088	387.36	385.702	227.53	5.73076e-06	0.221569
USP46-DT	37.3801	35.0411	31.7818	17.8459	14.8845	18.1118	5.72907e-06	0.0159622
BRD3	638.492	568.445	547.468	544.824	581.142	432.42	5.7289e-06	0.33643
CCDC6	2174.11	2237.18	2439	2551.96	1966.04	1148.97	5.72494e-06	0.219995
NF2	1121.4	1118.2	1154.4	994.12	1179.76	914.647	5.72415e-06	0.390761
FCF1	302.071	283.444	257.33	271.887	266.626	122.255	5.71958e-06	0.16814
EYA3	157.603	190.001	201.969	160.613	186.379	114.331	5.71945e-06	0.24883
EPG5	446.54	442.297	414.189	401.007	357.874	244.51	5.7161e-06	0.074072
KIF3B	1119.38	1050.45	1138	1157.88	1040.62	810.504	5.7112e-06	0.394523
CELF1	1253.75	1358.82	1299.98	1326.89	1214.06	490.151	5.70931e-06	0.164509
CDC42BPA	1132.52	1149.35	967.809	1134.79	984.317	536.563	5.70832e-06	0.206791
ATXN7L1	255.599	301.354	262.457	241.444	213.56	269.413	5.70823e-06	0.314735
PSMA3-AS1	570.804	546.641	372.155	500.734	434.885	277.337	5.70589e-06	0.20314
MGA	1419.43	1487.3	1494.77	1468.61	1437.32	991.622	5.70504e-06	0.328336
ANK2	876.916	822.298	790.445	806.214	746.812	590.898	5.70368e-06	0.277856
ZNF782	127.294	137.05	93.2951	86.0801	77.6581	109.803	5.70149e-06	0.139356
ADGRA3	593.03	593.363	516.711	522.779	612.205	319.221	5.69956e-06	0.268678
OXER1	557.67	497.584	573.099	489.187	412.882	555.806	5.68667e-06	0.346579
PI4KAP2	1091.09	1013.08	1022.15	891.244	775.287	1079.92	5.68468e-06	0.310433
PSD3	446.54	471.887	385.483	465.042	335.871	212.814	5.68045e-06	0.15881
TADA2A	151.541	181.435	161.985	128.07	164.376	138.103	5.67609e-06	0.30238
TMEM117	158.613	144.837	153.783	159.563	122.959	97.351	5.67164e-06	0.228771
TFDP2	1517.43	1401.64	1419.93	1484.36	1409.49	1074.26	5.66802e-06	0.404358
APPBP2	470.787	555.986	341.399	488.137	364.346	189.042	5.66717e-06	0.142844
ZNF519	67.6883	63.8527	63.5637	34.642	59.5379	20.3758	5.65288e-06	0.045588
PSPC1	404.109	460.985	382.407	332.773	408.999	370.16	5.65241e-06	0.347485
YEATS2	1211.32	1168.04	1380.97	963.677	1159.69	979.17	5.65108e-06	0.0978048
SH3BP5-AS1	101.027	95.7791	112.774	94.4781	80.2467	56.5994	5.64743e-06	0.133331
LRP6	1652.81	1794.11	1664.96	1873.82	1320.84	650.893	5.6438e-06	0.134952
ATF1	255.599	269.427	217.347	246.693	227.797	184.514	5.63703e-06	0.336179
MARF1	612.225	768.569	524.913	695.989	540.371	332.805	5.63173e-06	0.218028
ZFYVE9	411.181	391.682	407.013	410.455	399.939	249.037	5.62732e-06	0.304484
LCOR	1904.36	1988	2094.53	2099.51	1663.18	727.869	5.62457e-06	0.133594
ADAM23	369.76	319.264	326.02	288.683	363.699	200.362	5.62394e-06	0.251629
B3GAT1-DT	51.5239	71.6396	51.261	38.841	34.299	38.4876	5.61984e-06	0.0595477
USP14	1427.51	1424.23	1327.66	1481.21	1376.49	826.352	5.61856e-06	0.323421
PPIP5K1	240.445	228.935	227.599	202.603	220.678	186.778	5.61602e-06	0.314241
UBN1	1162.82	985.824	1140.05	1017.21	1068.45	968.982	5.61107e-06	0.45231
NBAS	1291.13	1443.69	1210.79	1464.41	1150.63	856.915	5.60972e-06	0.318867
ZBTB26	125.274	133.935	80.9925	97.6274	89.3068	31.6957	5.60931e-06	0.0647423
BRCC3	291.969	258.526	225.549	217.3	272.451	191.306	5.60168e-06	0.325418
PLCE1	1626.54	1709.23	1510.15	1706.91	1333.78	1102.56	5.59783e-06	0.270078
IFT172	273.784	283.444	236.826	229.897	236.21	230.926	5.59389e-06	0.31421
CBFA2T2	916.317	967.135	1094.94	1009.87	931.25	739.189	5.59219e-06	0.367844
UTP3	217.209	193.894	221.448	194.205	171.495	191.306	5.58853e-06	0.318558
TRIM44	1239.6	1222.55	1210.79	1273.36	1228.94	799.184	5.58689e-06	0.366151
SYNE3	132.346	109.796	130.203	112.324	80.8939	109.803	5.58575e-06	0.199944
RBFOX2	777.91	784.142	728.932	823.01	669.154	473.171	5.58569e-06	0.276666
SMARCE1	133.356	130.82	158.909	130.17	120.37	99.615	5.58495e-06	0.230164
ARHGAP29	153.561	160.41	141.48	161.663	125.547	63.3914	5.58187e-06	0.157145
PHF10	597.071	561.437	623.334	591.013	582.436	442.608	5.57109e-06	0.390405
POFUT1	1959.93	2174.89	2117.08	2111.06	1994.52	1681	5.57062e-06	0.440601
E2F7	108.099	87.2135	134.304	46.1893	115.193	47.5435	5.56993e-06	0.0654989
PDPK1	1132.52	1094.84	1033.42	1175.73	1034.15	710.889	5.56433e-06	0.358547
COL28A1	114.161	161.968	95.3455	104.976	96.4255	72.4473	5.56161e-06	0.0850474
SUSD1	485.941	492.133	505.434	507.033	470.479	409.78	5.56067e-06	0.475845
PCLO	61.6266	86.4348	86.1186	50.3883	55.655	52.0715	5.55493e-06	0.0818099
TPCN1	1475	1454.6	1366.62	1294.35	1254.18	1437.63	5.5529e-06	0.446338
PDCD6	100.017	119.918	76.8916	101.826	68.598	47.5435	5.55202e-06	0.121155
ZNF780B	280.856	312.255	187.615	241.444	199.97	126.783	5.55167e-06	0.117296
MAP3K5	229.332	223.484	151.733	215.2	126.842	150.554	5.54652e-06	0.203034
LRCH1	318.236	334.837	288.087	301.28	274.392	269.413	5.54281e-06	0.36055
PXN	2155.92	2102.47	2681.98	2201.34	1940.16	2160.97	5.53923e-06	0.389556
TNK2	718.304	682.134	740.21	494.436	518.368	790.128	5.53862e-06	0.249133
RC3H2	698.098	695.372	791.471	787.318	571.434	367.896	5.53702e-06	0.178781
GOLGA6L9	37.3801	31.1477	35.8827	18.8956	25.886	7.92392	5.53515e-06	0.0258844
MIDEAS	1527.53	1470.17	1591.14	1613.48	1345.43	1370.84	5.53394e-06	0.503673
SOCS7	575.855	424.387	592.578	508.082	550.078	406.384	5.53213e-06	0.52924
ARID5B	1742.72	1591.65	1756.2	1387.78	1930.45	966.718	5.5301e-06	0.252352
TMEM161B-DT	530.393	733.527	438.795	553.222	431.65	288.657	5.52744e-06	0.13477
ARHGEF12	3839.04	4030.51	3689.77	4481.41	3130.27	2022.86	5.52721e-06	0.237418
ING5	330.359	316.927	304.491	302.33	343.637	331.673	5.51762e-06	0.814569
POU2F1	777.91	733.527	785.319	765.273	666.565	237.718	5.51539e-06	0.118132
KAT6A	1099.18	1010.74	1139.02	1103.29	1032.21	501.471	5.51438e-06	0.207601
CCDC141	118.202	120.697	76.8916	96.5777	78.9524	46.4115	5.51264e-06	0.101183
ELMOD3	179.828	190.001	145.581	132.269	159.846	167.534	5.51187e-06	0.445991
TIGD1	170.736	206.353	167.111	172.16	166.965	91.6911	5.51184e-06	0.185081
ADGRE5	378.852	370.657	461.349	369.515	480.833	499.207	5.51153e-06	0.378731
GALNT7	250.548	248.403	242.977	260.34	212.266	140.367	5.50976e-06	0.229487
AFG3L1P	187.911	174.427	193.767	128.07	188.321	131.311	5.50588e-06	0.205917
VPS13C	1119.38	1319.1	1025.22	1056.06	1090.45	336.201	5.50388e-06	0.110319
ATRN	4029.98	4801.41	3683.62	4738.6	3256.46	2680.55	5.49789e-06	0.270958
ANKRD36	328.339	383.895	234.776	184.757	216.148	309.033	5.49618e-06	0.13588
TAF8	743.561	709.388	593.603	684.442	658.8	504.867	5.48981e-06	0.380811
PHC3	941.574	1074.59	950.38	1080.2	811.527	656.553	5.48869e-06	0.281832
ICE1	971.882	811.397	883.74	900.692	867.829	582.974	5.48378e-06	0.33092
SGSM1	230.342	277.214	188.641	179.508	199.97	209.418	5.48013e-06	0.256992
GPR89A	70.7191	116.025	88.169	85.0303	59.5379	47.5435	5.47459e-06	0.0967783
CNNM2	709.211	671.232	670.495	683.392	482.775	701.833	5.4742e-06	0.392837
AREL1	694.057	741.314	729.957	732.731	742.282	443.74	5.47156e-06	0.342446
APAF1	287.928	295.903	313.718	306.529	256.272	99.615	5.47111e-06	0.130204
CEP95	498.064	564.551	452.122	475.54	466.596	395.064	5.47096e-06	0.331358
TSTD3	45.4623	49.0576	35.8827	34.642	29.7689	23.7718	5.46684e-06	0.0851642
POMK	299.041	333.28	273.734	313.877	196.734	75.8432	5.4663e-06	0.0680743
ATP6V0D1-DT	73.7499	89.5495	60.488	55.6371	54.3607	59.9954	5.45526e-06	0.144773
TMED2-DT	106.079	98.1151	90.2194	90.2791	77.011	49.8075	5.45133e-06	0.131474
TFCP2	498.064	471.887	551.569	423.052	555.256	407.516	5.43682e-06	0.413302
SEM1	123.253	96.5578	100.472	91.3289	99.6612	52.0715	5.43439e-06	0.136134
SLC35E2A	108.099	102.009	93.2951	81.8811	96.4255	75.8432	5.43367e-06	0.258674
KIF9-AS1	42.4314	45.1641	39.9836	16.7961	31.7104	37.3556	5.43298e-06	0.0852349
PBX1	1055.73	1372.05	926.8	1179.93	981.728	458.455	5.43262e-06	0.172315
L3MBTL1	83.8526	103.566	94.3203	68.2342	80.8939	69.0513	5.43059e-06	0.167922
C3orf62	63.6472	39.7133	72.7907	54.5874	34.9462	28.2997	5.42937e-06	0.0822953
CDK6	263.681	268.649	316.793	273.987	245.917	75.8432	5.42844e-06	0.103262
SMPD4BP	376.832	365.985	411.114	329.624	386.349	319.221	5.42692e-06	0.373312
PLXNC1	208.116	284.222	156.859	214.15	165.023	163.006	5.4267e-06	0.238507
IKZF4	173.767	112.132	211.196	142.767	137.843	97.351	5.42483e-06	0.155063
RAD51B	147.5	134.714	110.724	104.976	109.369	82.6352	5.42208e-06	0.148845
LINC01004	135.377	126.927	113.8	103.926	97.0726	74.7112	5.41941e-06	0.127354
ACVR1B	1902.34	1991.89	2022.76	1883.26	2062.47	1582.52	5.41853e-06	0.478013
RGMB	132.346	147.951	127.127	87.1298	137.843	84.8991	5.41336e-06	0.158418
ZNF226	239.435	293.567	187.615	212.051	174.731	176.59	5.40839e-06	0.171851
RAB11FIP4	1553.8	1535.58	1449.66	1516.9	1384.26	1232.74	5.40261e-06	0.328934
CCSER2	498.064	566.887	449.047	546.924	456.241	320.353	5.40225e-06	0.316402
ANKRD36C	381.883	319.264	294.238	195.255	272.451	306.769	5.40178e-06	0.170149
RABL2B	92.9451	100.451	108.673	80.8313	97.0726	65.6553	5.39954e-06	0.215347
DMD	285.907	351.19	291.163	322.275	263.39	216.21	5.39522e-06	0.294426
ZNF431	157.603	207.132	136.354	166.911	137.843	121.123	5.39076e-06	0.265413
HDAC4	266.712	290.452	250.154	215.2	216.148	275.073	5.39068e-06	0.254533
DIP2A	799.126	740.536	714.579	680.243	722.22	611.274	5.3906e-06	0.360745
ZZEF1	1473.99	1460.83	1709.04	1626.07	1198.52	1309.71	5.3906e-06	0.350875
MMS22L	273.784	248.403	264.507	266.638	225.856	87.1631	5.38919e-06	0.132455
DDI2	961.779	986.602	905.27	1063.4	838.06	441.476	5.38606e-06	0.225522
USF3	1020.38	899.389	1005.74	1011.97	829.648	354.312	5.38434e-06	0.143171
C1RL-AS1	607.174	520.166	588.477	458.744	394.115	498.075	5.38371e-06	0.18045
STK39	233.373	209.468	215.296	179.508	242.034	134.707	5.38264e-06	0.275958
TTC34	91.9348	67.7462	83.0429	44.0898	62.1265	50.9395	5.37692e-06	0.07372
FLVCR1-DT	137.397	115.246	86.1186	77.682	84.1296	109.803	5.37575e-06	0.194864
KMT2B	1763.94	1496.65	2197.05	1377.28	1736.31	1719.49	5.36962e-06	0.34307
SLC9A7	246.506	310.698	252.204	265.589	228.444	100.747	5.36772e-06	0.130642
ZC3H4	1460.85	1337.01	1540.91	1188.33	1487.8	1302.92	5.36338e-06	0.425572
ATXN3	113.151	134.714	112.774	122.822	95.7783	46.4115	5.36188e-06	0.131885
MRE11	457.653	422.83	372.155	406.256	415.471	206.022	5.36023e-06	0.228762
SS18	214.178	227.378	223.498	220.449	219.384	121.123	5.35968e-06	0.26837
TAL1	112.14	84.0987	84.0681	86.0801	82.8353	36.2236	5.35931e-06	0.134796
ZNF551	139.418	159.632	130.203	132.269	115.84	104.143	5.3589e-06	0.223983
SNHG20	52.5342	52.1723	49.2106	29.3932	43.3591	30.5637	5.35646e-06	0.0914007
AGAP1	1318.41	1326.89	1323.56	1309.05	1190.76	1278.02	5.3527e-06	0.542944
HLCS	302.071	295.903	295.264	290.783	302.219	212.814	5.35209e-06	0.39271
ALS2	644.554	794.265	671.52	751.626	585.672	564.862	5.3513e-06	0.377573
APC	630.41	619.06	592.578	662.397	576.611	344.125	5.34815e-06	0.291556
POLR3F	75.7704	93.443	64.5889	56.6869	67.3037	56.5994	5.34639e-06	0.168407
POM121C	591.009	525.617	763.79	531.177	623.206	477.699	5.34256e-06	0.309881
KIF15	217.209	174.427	217.347	119.672	205.147	142.631	5.33991e-06	0.167054
ATRX	1170.91	1022.42	969.859	1049.76	972.668	527.507	5.33959e-06	0.207199
CHD2	1210.31	1199.96	1527.58	1424.52	1140.28	716.549	5.33906e-06	0.245919
NOTCH2NLC	14.1438	18.6886	15.3783	6.29854	3.88291	1.13199	5.33901e-06	0.00143166
ANKHD1-EIF4EBP3	66.678	71.6396	49.2106	39.8908	48.5363	33.9597	5.33376e-06	0.0777209
KSR1	1161.81	1137.67	1258.97	1067.6	1157.75	1127.46	5.33195e-06	0.509712
ZNF213-AS1	259.64	253.853	231.7	230.947	227.797	226.398	5.32612e-06	0.429808
SRRM2-AS1	94.9656	81.7626	93.2951	52.4879	75.0695	80.3712	5.32604e-06	0.167746
SLC35E3	252.568	256.968	222.473	250.892	219.384	139.235	5.32553e-06	0.247823
HEXIM2-AS1	104.058	144.058	72.7907	83.9806	78.3053	69.0513	5.3221e-06	0.11817
BICD2	191.952	129.263	225.549	130.17	170.201	150.554	5.31711e-06	0.241555
LNPEP	826.403	995.168	754.563	953.18	632.266	268.281	5.31531e-06	0.118412
ONECUT2	48.4931	48.2789	53.3115	41.9903	36.2405	20.3758	5.31504e-06	0.0818851
NCOA2	869.845	999.061	867.337	1027.71	810.233	517.319	5.31175e-06	0.294027
PGGT1B	325.308	338.731	245.028	360.067	274.392	127.915	5.31012e-06	0.405918
ZNF638	2045.8	2050.29	1522.45	1873.82	1584.87	1220.28	5.30827e-06	0.245843
PCYT1A	1055.73	1085.5	1011.89	1150.53	940.957	788.996	5.30816e-06	0.415039
FBXW11	621.318	691.478	711.503	745.328	574.023	267.149	5.30659e-06	0.180929
WDR5B-DT	53.5444	44.3854	26.6557	28.3434	27.1803	21.5078	5.30531e-06	0.060842
RBM41	318.236	270.206	240.927	250.892	264.685	224.134	5.30433e-06	0.364555
NCOA1	1287.09	1227.22	1177.98	1375.18	1099.51	796.92	5.30366e-06	0.346536
SERINC3	2026.61	2423.29	2087.35	3047.45	1978.99	1240.66	5.30335e-06	0.81732
NR2F2-AS1	109.109	165.861	93.2951	95.5279	97.0726	58.8634	5.3006e-06	0.0940834
RBPJ	429.366	582.461	421.366	503.883	432.297	200.362	5.29853e-06	0.192556
ZMIZ2	1207.28	1165.7	1508.1	897.542	1394.61	1160.29	5.2976e-06	0.357037
AP3S2	191.952	221.148	226.574	188.956	226.503	97.351	5.29431e-06	0.210557
H2BC5	535.444	465.658	718.68	454.545	482.775	509.395	5.28949e-06	0.260895
CHD7	1212.33	893.159	1420.96	1020.36	1215.35	772.016	5.28776e-06	0.282783
TRAM2	1322.45	1420.33	1196.43	1326.89	1292.36	889.743	5.28621e-06	0.358806
CISD2	201.044	251.517	244.003	271.887	242.034	129.047	5.27962e-06	0.627494
SYNRG	854.69	868.241	779.168	877.597	790.818	650.893	5.27564e-06	0.457754
PTPN21	132.346	102.009	185.565	124.921	124.253	84.8991	5.26912e-06	0.204072
SORBS1	1446.71	1672.63	1703.92	1683.81	1413.38	1343.67	5.26757e-06	0.436897
FN1	28987.7	28331.1	36370.7	33268.9	21113.3	30127.9	5.26068e-06	0.386479
REV3L	472.808	411.149	408.038	418.853	434.238	226.398	5.25651e-06	0.299578
GRB10	571.814	549.756	598.729	546.924	476.303	561.466	5.25379e-06	0.435807
ZNF141	377.842	411.149	244.003	338.022	294.454	203.758	5.2533e-06	0.214876
PTPRG	489.982	495.248	512.61	495.485	493.776	293.185	5.24184e-06	0.291947
MINDY1	410.171	466.436	400.861	445.097	350.756	369.028	5.24107e-06	0.395626
CEP63	130.325	155.738	120.976	134.369	111.31	61.1274	5.23757e-06	0.153441
ANKRD42-DT	104.058	151.845	66.6394	92.3786	64.7151	55.4674	5.23603e-06	0.0792318
FRYL	755.684	717.954	630.511	724.332	562.374	290.921	5.23495e-06	0.147916
CABLES2	863.783	847.216	1175.93	657.148	958.431	945.21	5.23338e-06	0.353639
PLCH1	228.322	178.32	193.767	203.653	155.963	151.686	5.22931e-06	0.376179
ZFTA	926.42	796.601	621.284	651.899	759.755	837.672	5.22494e-06	0.743761
CELSR2	176.798	162.747	168.136	93.4284	185.732	118.859	5.21797e-06	0.193593
PEG13	38.3904	42.828	43.0593	38.841	18.1202	24.9037	5.21666e-06	0.0747392
RAI14	369.76	361.313	298.339	377.913	286.688	232.058	5.21326e-06	0.317311
FKTN	296.01	313.813	263.482	278.186	291.218	114.331	5.20875e-06	0.187386
RSF1	1135.55	1106.52	1087.76	1212.47	986.905	769.752	5.20651e-06	0.363807
LINC02035	174.777	198.566	179.414	184.757	144.962	61.1274	5.20062e-06	0.114476
NXPE3	53.5444	69.3035	50.2358	49.3386	43.3591	36.2236	5.19962e-06	0.143506
DIDO1	2897.46	3272.06	2779.37	2756.66	2849.41	2922.79	5.19323e-06	0.555621
ALDH6A1	2376.16	2940.34	2476.93	2955.07	2182.84	1575.73	5.182e-06	0.300747
PIAS2	235.393	306.026	173.262	240.394	208.383	109.803	5.18074e-06	0.184116
CPSF6	1061.8	1139.23	899.119	1017.21	1036.09	799.184	5.17742e-06	0.441448
KLF3-AS1	48.4931	39.7133	34.8575	35.6917	27.8275	21.5078	5.17546e-06	0.104488
MFSD8	203.065	240.616	159.934	184.757	190.91	109.803	5.173e-06	0.214573
PTBP2	65.6677	77.0905	75.8664	60.8859	56.3021	19.2438	5.16837e-06	0.0684113
USP28	765.787	840.208	799.672	853.453	799.231	537.695	5.15964e-06	0.416237
SPIN1	223.27	320.042	210.17	248.792	214.207	88.2951	5.15717e-06	0.135487
MSH5	176.798	179.099	156.859	118.623	166.318	86.0311	5.15243e-06	0.131824
LTBP4	2375.15	2358.66	2184.75	1642.87	1966.69	2688.47	5.14869e-06	0.412185
SUPT16H	997.139	914.184	945.254	819.86	1057.44	624.858	5.13986e-06	0.335417
RASA4	31.3184	20.246	27.681	11.5473	5.17721	14.7159	5.13249e-06	0.0084186
BTAF1	1039.57	1049.68	957.556	1015.12	943.546	474.303	5.13237e-06	0.206362
FILIP1L	284.897	284.222	252.204	248.792	249.153	245.642	5.12914e-06	0.400043
RPRD1B	985.016	1120.54	1032.4	1045.56	1094.98	730.133	5.12668e-06	0.429918
CRIM1	752.653	918.077	743.285	876.547	630.972	689.381	5.12528e-06	0.408932
PARP14	645.564	696.929	620.259	718.034	581.789	357.708	5.12259e-06	0.27415
CUBN	1475	2172.55	1250.77	1692.21	1306.6	903.327	5.12202e-06	0.203355
INPP5B	279.845	365.206	269.633	254.041	247.859	242.246	5.12069e-06	0.224844
XPNPEP3	465.736	510.043	509.535	540.625	450.417	314.693	5.11812e-06	0.340927
AFDN-DT	50.5136	60.7379	38.9584	32.5425	33.6518	37.3556	5.11419e-06	0.101406
COPB2-DT	96.9862	116.025	84.0681	91.3289	56.3021	95.087	5.11006e-06	0.213186
FOXP1-IT1	20.2054	18.6886	22.5549	11.5473	12.943	3.39597	5.10999e-06	0.0225732
ZNF142	489.982	395.575	712.529	380.012	501.542	498.075	5.10928e-06	0.311081
GGCX	706.18	900.167	703.302	740.079	758.461	659.949	5.10817e-06	0.488405
GOT1-DT	46.4725	98.8938	33.8323	38.841	35.5933	19.2438	5.10799e-06	0.0310662
SNRNP200	8920.71	8558.6	10960.6	9152.83	9158.48	7868.45	5.10141e-06	0.445264
GOLGA4	1845.77	1684.31	1716.22	1692.21	1426.32	1422.91	5.10054e-06	0.312479
PHKA2	833.475	840.987	785.319	784.169	770.757	750.508	5.10038e-06	0.498588
GTPBP8	130.325	161.968	116.875	128.07	119.076	97.351	5.09967e-06	0.269267
NDST2	34.3493	24.9181	30.7566	14.6966	15.5316	18.1118	5.09471e-06	0.0358998
DPP8	371.78	334.059	293.213	332.773	309.338	155.082	5.0915e-06	0.209362
ZNF708	115.171	108.238	78.942	81.8811	97.0726	61.1274	5.08891e-06	0.226787
PIAS3	153.561	150.287	208.12	149.066	147.55	136.971	5.08882e-06	0.282794
PTCD2	182.859	207.132	170.187	138.568	196.734	67.9193	5.08793e-06	0.132037
GAB1	824.382	853.446	850.933	924.836	774.64	407.516	5.08739e-06	0.257806
ARSB	169.726	200.902	187.615	183.708	181.202	124.519	5.08553e-06	0.342843
UNKL	383.904	312.255	345.499	271.887	269.215	341.861	5.07972e-06	0.279063
MTMR9	100.017	86.4348	65.6141	74.5328	70.5395	43.0156	5.0793e-06	0.155327
PER2	500.085	416.6	506.459	465.042	458.183	396.196	5.07783e-06	0.529773
NID1	518.27	399.469	764.815	386.311	526.781	412.044	5.07374e-06	0.19662
FRG1CP	59.6061	45.9428	44.0845	41.9903	26.5332	29.4317	5.07108e-06	0.0782323
SAYSD1	116.181	161.189	120.976	117.573	117.134	79.2392	5.07009e-06	0.197686
DYNC1LI2	1328.51	1555.83	1160.55	1421.37	1313.72	785.6	5.06974e-06	0.324393
AMOTL1	4239.1	4340.43	4123.44	4749.1	3802.01	2875.25	5.06809e-06	0.388962
RPGRIP1L	139.418	146.394	158.909	127.021	157.258	91.6911	5.06763e-06	0.29324
ZNF767P	158.613	164.304	113.8	119.672	126.842	114.331	5.06439e-06	0.181487
ZNF780A	117.192	173.648	108.673	111.274	119.076	41.8836	5.06135e-06	0.102793
PCAT7	141.438	182.993	130.203	160.613	124.253	113.199	5.0597e-06	0.325536
ATF7IP	1160.8	1184.39	1106.21	1059.21	1210.17	476.567	5.05667e-06	0.206478
PDE10A	64.6574	45.9428	64.5889	61.9357	38.8291	30.5637	5.05351e-06	0.15612
MAP3K21	147.5	127.705	173.262	120.722	158.552	104.143	5.05293e-06	0.314969
WWOX	325.308	308.362	312.692	188.956	332.636	275.073	5.0497e-06	0.277726
ERN1	392.996	333.28	482.879	318.076	361.11	313.561	5.0494e-06	0.242065
DOCK7	449.571	451.641	360.878	447.197	402.528	223.002	5.04275e-06	0.33459
CCDC28A	57.5855	77.0905	57.4124	56.6869	44.0063	46.4115	5.04187e-06	0.165025
NOM1	257.619	193.116	224.523	196.305	228.444	131.311	5.03708e-06	0.25253
ZNF789	162.654	154.181	141.48	107.075	144.315	110.935	5.0367e-06	0.204883
GTF2IP20	238.424	202.46	224.523	180.558	221.973	173.194	5.03436e-06	0.324188
TAF3	339.452	291.231	323.97	249.842	325.517	296.581	5.03087e-06	0.480932
HCG15	38.3904	44.3854	36.908	27.2937	25.2389	26.0357	5.02457e-06	0.0851955
PAQR6	339.452	359.755	267.583	264.539	317.104	297.713	5.02408e-06	0.417893
TBC1D32	78.8013	130.041	72.7907	82.9308	56.3021	26.0357	5.0227e-06	0.0525243
FZD3	220.239	263.976	226.574	227.797	218.09	76.9752	5.01952e-06	0.145749
MAP2K6	226.301	251.517	212.221	195.255	181.849	67.9193	5.01181e-06	0.0326747
CERK	457.653	508.486	429.568	528.028	387.643	361.104	5.01126e-06	0.456176
ZNF704	114.161	112.132	120.976	106.025	111.31	61.1274	5.01087e-06	0.225571
GABPB2	163.664	131.599	107.648	107.075	139.785	74.7112	5.0079e-06	0.221834
DMXL1	1017.34	1238.12	759.689	1093.85	852.945	466.379	5.00574e-06	0.213608
SVEP1	170.736	169.755	204.019	140.667	185.732	138.103	5.00541e-06	0.304959
RPS8	12053.6	10522.5	13757.4	12102.7	11426.1	16360.6	5.00473e-06	0.4563
ZNF329	82.8423	84.0987	66.6394	71.3835	47.242	66.7873	5.00031e-06	0.193177
KIF13B	1721.5	1719.35	1763.38	1854.92	1463.21	1218.02	4.99597e-06	0.283247
MUTYH	108.099	86.4348	78.942	60.8859	71.8338	50.9395	4.98891e-06	0.0588858
NCBP3	388.955	469.551	361.903	426.201	350.756	179.986	4.98649e-06	0.19534
DEK	962.79	825.413	997.54	954.229	999.201	544.486	4.9836e-06	0.433808
NUTM2A-AS1	262.671	283.444	237.851	261.39	242.034	195.834	4.98279e-06	0.375674
CHD8	1087.05	1000.62	1166.7	857.652	1041.91	879.555	4.98128e-06	0.147396
GATAD2B	754.674	670.453	1062.13	827.209	819.293	481.095	4.98088e-06	0.302102
KDM4A	338.441	361.313	374.206	291.833	347.52	326.013	4.97736e-06	0.394648
SF3B3	3355.11	3648.17	3671.32	3394.91	3963.8	2311.52	4.97386e-06	0.410953
TMEM106A	229.332	224.263	190.691	219.399	174.084	182.25	4.97164e-06	0.406715
ASXL2	836.506	672.011	832.479	810.413	746.812	462.983	4.96841e-06	0.316437
DNAJC16	339.452	376.887	341.399	364.266	342.343	196.966	4.96804e-06	0.301486
GABPB1-IT1	70.7191	73.9757	58.4376	47.2391	56.9493	58.8634	4.96696e-06	0.21827
ZNF160	1287.09	1186.73	1019.07	1131.64	1083.33	799.184	4.96637e-06	0.31458
PIAS1	490.992	671.232	492.106	538.525	577.906	273.941	4.96173e-06	0.276901
SPAG16	171.746	154.96	135.329	123.871	143.668	138.103	4.95886e-06	0.348156
CEP295	618.287	597.256	634.612	528.028	655.564	456.191	4.958e-06	0.367671
BACE1-AS	332.38	313.034	315.768	315.977	303.514	109.803	4.95762e-06	0.170606
VCPIP1	444.52	465.658	388.559	481.839	330.047	186.778	4.95468e-06	0.178838
GREB1L	614.246	612.052	605.906	729.581	478.245	356.576	4.94861e-06	0.297586
SNX13	711.232	777.134	660.242	802.015	607.675	331.673	4.94789e-06	0.230179
CLEC2D	27.2774	74.7544	26.6557	25.1942	29.7689	11.3199	4.94619e-06	0.0337059
BCL9L	5891.91	5196.99	7216.53	5049.33	5398.53	6088.97	4.94406e-06	0.404568
BLCAP	2335.75	2751.9	2205.25	2522.57	2456.58	1730.81	4.94233e-06	0.451056
MAGI1-IT1	15.1541	10.123	11.2774	4.19903	3.23575	5.65994	4.93666e-06	0.00880842
ZNF37A	341.472	285.001	298.339	300.231	304.808	156.214	4.93373e-06	0.253761
CDC73	464.725	541.191	371.13	469.241	403.822	219.606	4.93181e-06	0.209006
LINC02175	74.7602	72.4183	44.0845	49.3386	39.4762	50.9395	4.9289e-06	0.136423
XPC	510.188	515.494	540.291	457.694	482.127	541.091	4.92329e-06	0.534467
PTPN23	1040.58	942.217	1109.29	788.368	899.54	1066.33	4.92036e-06	0.275571
DTX3L	672.841	767.011	676.646	772.621	671.743	388.272	4.9198e-06	0.323497
GANC	145.479	167.419	112.774	127.021	119.076	104.143	4.91249e-06	0.247782
BOD1L1	745.581	531.068	636.662	578.416	586.966	448.267	4.9031e-06	0.283992
LINC00294	243.476	248.403	185.565	250.892	198.675	113.199	4.90101e-06	0.263743
USP9X	2607.51	2581.36	2853.19	2989.71	2360.16	1033.51	4.89709e-06	0.210387
METTL6	102.038	105.123	84.0681	104.976	64.0679	53.2035	4.89423e-06	0.169381
LINC02904	76.7807	62.2953	72.7907	51.4381	40.1234	66.7873	4.89269e-06	0.152163
GTF2I	922.379	798.938	867.337	818.811	781.758	794.656	4.89197e-06	0.468919
NATD1	535.444	629.183	604.88	483.938	491.188	707.493	4.89138e-06	0.676779
WDR91	27.2774	70.0822	47.1602	28.3434	32.3575	27.1677	4.88016e-06	0.0657899
MALAT1	68556.1	64845.5	56818.8	63873.5	45595.7	23420.8	4.87901e-06	0.11816
ZNF587B	158.613	182.214	130.203	118.623	166.965	54.3354	4.87806e-06	0.142664
BMPR1A	347.534	341.067	238.876	327.524	282.158	144.895	4.87516e-06	0.239799
ZC3HAV1	771.848	769.347	957.556	867.099	808.939	579.578	4.86306e-06	0.409619
RC3H1	814.28	819.184	764.815	879.697	689.863	321.485	4.86064e-06	0.20592
MBTD1	420.273	479.674	394.71	456.644	395.409	301.109	4.85656e-06	0.378114
SPTLC2	427.345	510.822	473.652	529.078	394.762	226.398	4.8509e-06	0.241007
LRIG2	297.02	252.296	231.7	246.693	267.92	125.651	4.8495e-06	0.25426
ZBTB34	186.9	293.567	171.212	191.056	176.025	54.3354	4.84692e-06	0.086449
USP24	950.666	985.824	864.261	1009.87	814.116	331.673	4.84104e-06	0.184844
SETD1A	889.04	735.864	1004.72	699.138	860.064	851.255	4.83989e-06	0.448671
SREK1	907.225	788.815	720.73	788.368	676.92	290.921	4.83939e-06	0.142744
ANKZF1	1242.64	1398.53	1095.96	966.826	893.715	1391.21	4.83198e-06	0.332631
QSOX2	461.695	536.518	461.349	426.201	502.189	378.084	4.8305e-06	0.393089
ZNF236	187.911	175.206	177.363	150.115	168.259	163.006	4.82614e-06	0.383284
PRDX6-AS1	178.818	211.025	114.825	159.563	97.0726	140.367	4.82449e-06	0.197515
NIN	73.7499	68.5249	58.4376	54.5874	45.9477	52.0715	4.82373e-06	0.171566
FBN3	358.647	271.763	429.568	180.558	335.224	304.505	4.8175e-06	0.192757
NPHP4	330.359	365.985	355.752	230.947	271.803	374.688	4.81742e-06	0.272305
PTPN11	1193.13	1178.94	1075.46	1210.37	1097.57	512.791	4.81356e-06	0.248052
USP31	317.226	246.067	314.743	287.633	298.984	173.194	4.81315e-06	0.335839
MED13	1635.63	1590.09	1717.25	1794.04	1549.28	781.072	4.81236e-06	0.272487
MSANTD2	202.054	205.575	156.859	169.011	180.555	146.027	4.81096e-06	0.355513
OTUD7B	621.318	636.97	667.419	718.034	577.259	387.14	4.8097e-06	0.344309
SLC26A2	11468.6	16220.1	8068.49	13365.5	8482.85	3565.76	4.80931e-06	0.13017
NET1	2709.55	3417.68	2405.17	3128.28	2587.96	1904	4.80662e-06	0.38568
LZTS1	43.4417	36.5985	49.2106	26.2439	26.5332	20.3758	4.80205e-06	0.0524587
NBPF26	83.8526	73.197	67.6646	48.2888	69.8923	37.3556	4.80188e-06	0.124548
ITSN2	594.04	571.56	534.14	629.854	497.012	345.257	4.80039e-06	0.329149
FGD4	963.8	1084.72	840.681	1156.83	720.926	595.426	4.79938e-06	0.308246
DNAJC21	283.887	292.009	268.608	303.38	252.389	181.118	4.79836e-06	0.343207
CLDN19	221.25	225.821	230.675	175.309	175.378	259.225	4.79804e-06	0.390899
UBE4B	1244.66	1310.54	1289.73	1310.1	1316.31	918.043	4.79776e-06	0.465021
TASOR2	1075.94	937.545	1141.07	984.672	1132.51	645.233	4.79615e-06	0.351001
ARFGEF2	1827.58	2111.03	1634.2	2029.18	1735.66	1178.4	4.7944e-06	0.372588
PLEKHA7	1191.11	1228.78	1181.05	1109.59	986.905	1253.11	4.79163e-06	0.485143
ZNF786	103.048	112.91	134.304	74.5328	113.899	96.219	4.78516e-06	0.249368
LINC01146	76.7807	119.14	68.6898	83.9806	43.3591	74.7112	4.78469e-06	0.166864
FTO	506.146	554.428	472.627	465.042	568.199	330.541	4.78078e-06	0.38452
GTF3C1	1675.03	1537.92	1913.06	1496.95	1674.18	1682.13	4.77808e-06	0.549959
RNF216P1	114.161	114.468	109.699	82.9308	109.369	98.483	4.7751e-06	0.327248
ACACA	1198.18	973.364	1398.4	973.125	1392.67	787.864	4.77486e-06	0.369765
PIAS4	329.349	308.362	377.281	249.842	271.803	367.896	4.77435e-06	0.347823
BCLAF1	1368.92	1273.16	1390.2	1364.68	1377.78	792.392	4.77222e-06	0.352888
ZRANB1	524.331	536.518	643.839	591.013	506.719	324.881	4.76363e-06	0.275951
TDP1	185.89	147.951	194.792	150.115	216.148	182.25	4.75605e-06	0.771938
KCND1	51.5239	38.9346	34.8575	33.5922	25.886	28.2997	4.75529e-06	0.122636
PPARA	1353.77	1468.61	1272.3	1544.19	1237.35	649.761	4.75162e-06	0.281147
CDK19	525.342	589.47	461.349	584.715	475.656	249.037	4.7514e-06	0.270251
AVL9	912.276	1138.45	806.849	1067.6	858.769	528.639	4.74986e-06	0.317702
BCAT1	90.9245	72.4183	65.6141	55.6371	62.7736	20.3758	4.7463e-06	0.0721961
LINC01515	39.4006	61.5166	36.908	28.3434	40.1234	29.4317	4.74619e-06	0.13778
PARL	103.048	111.353	86.1186	135.419	104.838	88.2951	4.7419e-06	0.613205
SCAND2P	163.664	134.714	138.405	112.324	128.783	118.859	4.73942e-06	0.263308
ZMYM4	441.489	431.395	371.13	362.166	460.771	298.845	4.73754e-06	0.419726
C1S	85.8732	77.8692	105.598	90.2791	63.4208	56.5994	4.7365e-06	0.202227
ENAH	1181.01	1192.96	1125.69	1200.92	1232.82	707.493	4.73456e-06	0.402872
SETD2	1188.08	986.602	1302.03	1106.44	1190.76	794.656	4.73449e-06	0.383542
SDHAP1	346.523	440.739	302.44	305.479	273.098	301.109	4.73335e-06	0.233833
EXOC2	271.763	274.099	276.81	237.245	280.864	239.982	4.72239e-06	0.475377
MTG1	373.801	408.034	396.761	276.086	351.403	361.104	4.72188e-06	0.283878
IGDCC4	295	271.763	298.339	183.708	333.93	198.098	4.71784e-06	0.274053
PDK3	630.41	687.585	607.956	720.133	515.779	210.55	4.71452e-06	0.17097
DNAJC13	1185.05	1327.67	1124.67	1297.5	1179.11	676.929	4.7083e-06	0.335715
RGP1	964.81	933.651	1073.41	973.125	913.13	908.987	4.70641e-06	0.52819
HNRNPA2B1	3390.47	2723.86	3669.27	3060.04	3245.46	2488.11	4.70549e-06	0.405555
SWAP70	353.595	387.01	412.139	434.599	324.223	253.565	4.7036e-06	0.358036
CREB3L2	1687.15	1741.93	2203.2	1948.35	1844.38	1326.69	4.70209e-06	0.432146
CNTRL	166.695	112.132	170.187	96.5777	132.019	134.707	4.69871e-06	0.245046
ZNF573	61.6266	76.3118	47.1602	54.5874	56.3021	27.1677	4.69586e-06	0.174287
TSPYL4	269.743	298.239	241.952	241.444	275.686	203.758	4.69433e-06	0.413306
CCNG2	530.393	553.65	508.51	589.964	392.821	190.174	4.6942e-06	0.107968
KIAA0895L	596.061	531.846	538.241	354.818	541.665	539.959	4.69386e-06	0.327019
GPKOW	156.592	180.656	202.994	144.866	166.965	193.57	4.68905e-06	0.62647
CELSR1	716.283	586.355	851.959	596.262	498.306	786.732	4.68812e-06	0.345894
ZNF283	113.151	146.394	91.2447	111.274	107.427	50.9395	4.68684e-06	0.194891
TRIP11	612.225	586.355	514.661	604.66	509.308	353.18	4.68315e-06	0.316876
MREG	64.6574	98.8938	59.4628	58.7864	66.6565	29.4317	4.67609e-06	0.128358
TRIM24	1685.13	1668.74	1737.75	1428.72	1751.19	1634.59	4.66995e-06	0.550091
STK3	200.034	203.238	183.515	166.911	194.145	140.367	4.66135e-06	0.320156
RNF157-AS1	27.2774	48.2789	35.8827	15.7464	16.8259	23.7718	4.6564e-06	0.033345
SMC6	292.979	255.411	229.649	248.792	257.566	122.255	4.64775e-06	0.245973
NUDT16-DT	67.6883	77.0905	39.9836	48.2888	34.299	24.9037	4.64409e-06	0.0599502
B4GALNT3	301.061	259.304	304.491	230.947	195.44	319.221	4.64147e-06	0.322811
TSPAN5	67.6883	54.5084	43.0593	48.2888	40.1234	26.0357	4.64142e-06	0.126427
LINC00852	19.1952	31.1477	18.454	9.44781	16.1788	6.79193	4.63915e-06	0.0321151
LAMC1	3960.27	3702.68	4182.9	4207.43	3529.56	3606.52	4.63808e-06	0.597886
FSCN3	16.1644	24.9181	22.5549	8.39806	10.3544	11.3199	4.63535e-06	0.0283651
NEK9	1110.29	1234.23	1023.17	1135.84	1137.04	760.696	4.63519e-06	0.4146
ZNF552	207.106	313.034	164.035	238.295	176.672	161.874	4.63456e-06	0.289518
OGA	1170.91	1139.23	1115.44	1290.15	929.309	590.898	4.63404e-06	0.259484
POLR1A	1479.04	1283.28	1431.21	971.025	1705.89	1038.03	4.63079e-06	0.381874
FNBP1P1	89.9142	123.812	87.1438	77.682	103.544	52.0715	4.62887e-06	0.210059
NFAT5	1775.05	1341.69	2222.68	1960.95	1413.38	682.589	4.62544e-06	0.183985
RPS6KB1	360.667	327.05	297.314	346.42	302.219	168.666	4.62471e-06	0.276866
ARHGAP28	92.9451	158.853	95.3455	93.4284	110.016	46.4115	4.62205e-06	0.149989
SIRT5	295	367.542	298.339	335.922	289.924	237.718	4.62159e-06	0.407097
DNMT1	712.242	534.182	901.169	442.998	819.293	543.354	4.62093e-06	0.296233
EIF4G3	1428.53	1184.39	1565.51	1185.18	1330.54	1362.91	4.6209e-06	0.49205
RNASEL	182.859	229.714	130.203	191.056	146.903	118.859	4.61836e-06	0.289847
UBTD2	482.91	450.862	501.333	576.317	361.757	217.342	4.61636e-06	0.238972
HNRNPA3	1423.47	1230.33	1400.45	1311.15	1415.97	664.477	4.61459e-06	0.2869
KNL1	271.763	237.501	266.557	222.549	278.922	115.463	4.614e-06	0.232407
GPR39	389.965	411.149	389.584	322.275	306.102	448.267	4.60716e-06	0.415123
CARMIL1	797.105	977.258	794.546	845.055	882.714	662.213	4.60663e-06	0.499864
AGO1	620.307	595.699	711.503	601.511	719.632	389.404	4.60043e-06	0.389714
ASAP2	567.773	514.715	526.964	567.919	476.95	433.552	4.6004e-06	0.462577
VDAC3	411.181	541.191	418.29	602.561	508.661	524.111	4.6003e-06	0.158174
JRK	288.938	363.649	317.818	255.091	331.988	275.073	4.59789e-06	0.389329
ASCC3	1183.03	1259.92	1173.88	1246.06	1249	632.782	4.59645e-06	0.338012
GDF7	208.116	295.903	167.111	199.454	170.201	201.494	4.59553e-06	0.32533
MCM8	113.151	70.8609	109.699	85.0303	84.7768	52.0715	4.59346e-06	0.188767
SEC24B	689.006	687.585	702.276	734.83	684.686	427.892	4.59267e-06	0.38929
FOSL2	3169.22	3226.12	2817.31	3327.73	2621.61	2740.54	4.5917e-06	0.541126
MALRD1	777.91	828.528	727.907	474.49	897.598	433.552	4.5916e-06	0.202409
ACSM3	188.921	225.821	188.641	150.115	193.498	189.042	4.58718e-06	0.374581
TIRAP	178.818	235.165	186.59	180.558	212.913	132.443	4.5861e-06	0.367318
ACAD8	382.893	399.469	340.373	336.972	374.053	338.465	4.58507e-06	0.516086
NR2F1	124.264	110.574	171.212	121.772	85.4239	109.803	4.58503e-06	0.206608
TAS2R15P	9.09245	24.9181	6.15133	3.14927	3.88291	0	4.57959e-06	0.00165851
RAB3D	1410.34	1483.41	1374.82	1369.93	1410.79	1297.26	4.57895e-06	0.591576
CTXND1	76.7807	97.3364	118.926	89.2294	57.5964	84.8991	4.57857e-06	0.213286
TYW5	227.311	256.19	192.742	267.688	217.443	121.123	4.57734e-06	0.550166
SKI	1154.74	963.241	1290.75	1021.41	1054.86	1070.86	4.5764e-06	0.478629
TCF7L1	283.887	276.436	345.499	231.996	230.386	307.901	4.57598e-06	0.308431
NORAD	6887.03	6389.94	6156.45	7394.49	5527.96	3383.51	4.57398e-06	0.291678
GHRLOS	45.4623	46.7215	34.8575	22.0449	24.5917	5.65994	4.57018e-06	0.0176719
SVIL-AS1	403.099	483.567	311.667	444.047	339.107	241.114	4.56686e-06	0.31815
PSMG4	137.397	137.828	120.976	99.7269	123.606	101.879	4.56642e-06	0.268329
IGF2BP1	5976.77	5743.63	6539.88	5724.33	6962.05	3638.21	4.56435e-06	0.400855
RAD52	234.383	293.567	185.565	219.399	209.03	175.458	4.56351e-06	0.303287
KRTCAP2	56.5753	73.197	60.488	32.5425	59.5379	38.4876	4.563e-06	0.129287
STX6	383.904	391.682	355.752	427.251	375.348	241.114	4.5613e-06	0.572029
CATSPERB	32.3287	42.0493	14.3531	14.6966	16.8259	14.7159	4.55405e-06	0.0420129
PIK3C3	181.849	237.501	155.834	197.354	165.671	83.7672	4.55311e-06	0.207823
DUSP11	221.25	307.583	161.985	242.494	194.145	116.595	4.55174e-06	0.236112
ATF2	418.253	496.027	424.441	487.087	422.59	252.433	4.55013e-06	0.347042
EED	261.661	274.099	259.381	256.141	273.745	172.062	4.54877e-06	0.384004
RBMS2	748.612	735.864	913.472	913.289	699.57	395.064	4.54876e-06	0.291175
UBXN7	969.862	940.659	982.162	1130.59	774.64	371.292	4.54734e-06	0.219136
ALG11	214.178	194.673	148.657	187.907	166.318	74.7112	4.54501e-06	0.20167
LASTR	106.079	133.935	83.0429	127.021	58.8907	66.7873	4.54483e-06	0.203565
BRWD3	1123.42	1177.38	1078.53	1336.34	873.007	456.191	4.54212e-06	0.221339
WARS2-AS1	88.904	93.443	78.942	78.7318	82.1882	63.3914	4.54007e-06	0.335225
ATG7	177.808	230.493	169.161	162.712	188.321	139.235	4.53881e-06	0.336433
SNX10	32.3287	73.9757	32.8071	30.443	34.299	12.4519	4.53647e-06	0.0556598
MICAL3	1335.58	1280.95	1459.91	1146.33	1139.63	1436.49	4.53356e-06	0.449244
GCNT1	517.259	599.592	351.651	489.187	471.126	267.149	4.53157e-06	0.289955
KIAA0753	131.335	95.7791	109.699	93.4284	95.1312	87.1631	4.52985e-06	0.266673
BRI3BP	908.235	1013.08	827.353	957.379	929.956	477.699	4.52931e-06	0.333131
SS18L1	416.232	534.961	364.979	405.206	445.887	349.784	4.52886e-06	0.449626
EML1	69.7088	64.6314	67.6646	47.2391	59.5379	39.6196	4.52761e-06	0.162147
AGPAT4	50.5136	43.6067	44.0845	32.5425	42.0648	22.6398	4.52364e-06	0.149924
RAD51D	259.64	213.361	250.154	197.354	234.269	221.87	4.52186e-06	0.434216
NAPB	71.7293	63.8527	51.261	54.5874	59.5379	24.9037	4.52036e-06	0.185894
GATA3	76.7807	111.353	83.0429	79.7815	70.5395	54.3354	4.51763e-06	0.183681
GUSBP18	121.233	227.378	129.178	96.5777	115.193	140.367	4.51318e-06	0.163754
TAPT1-AS1	39.4006	56.8445	38.9584	37.7913	34.299	32.8277	4.51214e-06	0.201262
SBF2	637.482	651.765	574.124	726.432	552.667	314.693	4.51159e-06	0.32404
CCDC162P	419.263	538.855	303.465	340.121	350.756	365.632	4.51007e-06	0.290486
PDK1	1586.13	1956.07	1252.82	1695.36	1556.4	762.96	4.50692e-06	0.292686
FKBP15	388.955	321.6	378.307	296.032	330.047	338.465	4.50437e-06	0.386748
ITPR3	7738.69	6757.49	9810.34	6965.14	6527.81	8736.69	4.5037e-06	0.455726
TUT4	720.324	760.003	578.225	668.695	688.569	435.816	4.50326e-06	0.355366
ZC3HAV1L	207.106	208.689	196.842	173.21	227.15	71.3153	4.50156e-06	0.208313
DOCK5	1119.38	1071.48	989.338	1124.29	904.07	885.215	4.50107e-06	0.45921
MON2	616.266	752.216	546.443	683.392	591.496	380.348	4.49943e-06	0.341092
ZNF292	1415.39	1499.76	1327.66	1547.34	1354.49	709.757	4.49931e-06	0.317105
DIABLO	126.284	134.714	112.774	116.523	100.956	90.5591	4.49931e-06	0.270953
ZBTB40	988.046	900.167	1028.3	919.587	883.361	871.631	4.49929e-06	0.463551
DRAIC	46.4725	26.4755	61.5133	27.2937	21.356	35.0916	4.49344e-06	0.0825028
GARS1-DT	452.602	493.69	318.844	380.012	350.756	333.937	4.4929e-06	0.298929
TOP1MT	261.661	216.476	259.381	213.101	214.854	236.586	4.48754e-06	0.422049
PRPF40A	1492.17	1327.67	1408.65	1472.81	1443.15	1028.98	4.48288e-06	0.515136
LCORL	181.849	200.124	153.783	182.658	173.436	91.6911	4.48272e-06	0.296708
PXMP4	550.598	527.174	504.409	469.241	535.841	432.42	4.48199e-06	0.44486
MAP3K13	876.916	816.847	865.286	993.07	706.689	544.486	4.47992e-06	0.366973
HEATR5B	348.544	524.059	381.382	489.187	325.517	175.458	4.47574e-06	0.225551
C12orf76	73.7499	107.459	96.3708	80.8313	64.0679	36.2236	4.4752e-06	0.0551213
ZNF140	144.469	183.771	140.455	153.265	146.256	129.047	4.47146e-06	0.592795
GPI	9717.81	10134.7	13449.9	10503.9	9911.76	14893.6	4.46796e-06	0.671445
NUP210	1608.35	1300.41	2051.47	1222.97	1671.59	1491.96	4.46711e-06	0.385053
PPP3CA	417.243	496.027	420.341	417.803	480.833	271.677	4.46649e-06	0.373937
SLC25A40	135.377	221.148	153.783	193.155	121.664	84.8991	4.46135e-06	0.216312
YPEL2	257.619	327.05	202.994	302.33	203.205	147.159	4.46124e-06	0.27889
XPO1	2470.12	2585.26	2182.7	2506.82	2537.48	1162.55	4.46062e-06	0.330861
SEPSECS-AS1	29.2979	28.0329	27.681	26.2439	12.2959	5.65994	4.45553e-06	0.0432794
RASGEF1B	133.356	116.025	110.724	128.07	95.1312	86.0311	4.45491e-06	0.330166
WWC2	77.791	66.1888	86.1186	66.1347	64.7151	27.1677	4.45366e-06	0.132964
OSBPL3	565.753	512.379	514.661	537.476	559.786	312.429	4.44435e-06	0.391647
ZNF644	356.626	376.887	312.692	340.121	372.112	206.022	4.44362e-06	0.376968
GABBR1	45.4623	21.8034	44.0845	16.7961	22.0031	21.5078	4.44127e-06	0.0529828
ALG14	63.6472	44.3854	62.5385	50.3883	42.712	35.0916	4.43869e-06	0.189574
NSD2	991.077	836.315	1117.49	899.642	986.258	809.372	4.43809e-06	0.464465
STIL	262.671	211.804	309.617	226.748	275.039	155.082	4.43585e-06	0.283428
PRKN	32.3287	24.1394	27.681	20.9951	12.943	18.1118	4.43123e-06	0.0807735
CTDSP2	1834.65	1945.95	2231.91	2332.56	1727.25	1396.87	4.4261e-06	0.441032
ASLP1	14.1438	28.0329	11.2774	10.4976	5.17721	3.39597	4.42507e-06	0.0113484
CEP170	95.9759	66.9675	61.5133	64.0352	67.9508	35.0916	4.42426e-06	0.187562
MLLT10	647.585	605.043	524.913	640.352	563.668	396.196	4.42275e-06	0.424642
PPP2R3A	628.389	658.773	561.821	706.487	548.784	395.064	4.42225e-06	0.404537
USP37	275.804	282.665	277.835	273.987	261.449	189.042	4.41294e-06	0.352328
NAP1L1	2114.5	1855.62	1763.38	2053.33	1931.1	1002.94	4.41198e-06	0.357213
GLDN	44.452	47.5002	28.7062	31.4927	31.0632	16.9798	4.41016e-06	0.114368
TRIP12	1388.11	1340.13	1436.33	1506.4	1256.77	947.474	4.40998e-06	0.401968
RPL7	5226.14	4678.38	4741.65	4723.91	5322.82	5747.11	4.40859e-06	0.419522
PAXBP1	416.232	363.649	301.415	367.415	321.634	199.23	4.40785e-06	0.274715
XPA	157.603	158.074	142.506	152.215	100.956	134.707	4.40293e-06	0.304083
KDM7A	131.335	118.361	156.859	163.762	91.2483	90.5591	4.40057e-06	0.314272
SLF2	275.804	277.993	230.675	235.146	276.333	164.138	4.39924e-06	0.347297
DLEU1	274.794	376.108	266.557	266.638	253.683	181.118	4.39822e-06	0.0930582
POLE	1204.24	1126.77	1576.79	897.542	1256.12	1178.4	4.39333e-06	0.325727
ZFP41	147.5	108.238	150.707	97.6274	129.43	100.747	4.39214e-06	0.260843
CACNA1G	181.849	126.148	177.363	116.523	100.308	159.61	4.38985e-06	0.210279
TNXB	313.184	330.944	254.255	317.027	183.144	281.865	4.3892e-06	0.348815
CRY1	109.109	99.6725	95.3455	96.5777	91.8954	61.1274	4.38468e-06	0.280458
ZNF138	105.068	100.451	88.169	74.5328	95.1312	74.7112	4.38458e-06	0.299931
DENND4C	865.803	969.471	789.42	945.831	834.178	315.825	4.38056e-06	0.243102
ELOVL6	186.9	236.722	218.372	164.812	225.856	150.554	4.37819e-06	0.315549
FHIP1A	200.034	200.902	235.801	213.101	194.145	90.5591	4.37414e-06	0.225324
RPA1	1031.49	1012.3	1055.98	990.971	1081.39	892.007	4.37063e-06	0.610101
PHKB	1059.78	1182.83	1031.37	1106.44	1139.63	807.108	4.37036e-06	0.51874
CUL4A	635.461	662.667	603.855	618.307	674.331	436.948	4.36989e-06	0.453376
TULP4	2616.61	2689.6	2603.04	2950.87	2483.12	1398.01	4.36885e-06	0.347077
MUC17	4155.25	3726.04	5856.06	5246.69	2984.66	3356.35	4.36688e-06	0.310422
TTC21B	338.441	365.985	292.188	374.763	280.216	160.742	4.36563e-06	0.271659
PCDHGA11	48.4931	36.5985	29.7314	8.39806	29.1218	24.9037	4.36287e-06	0.0577596
RAB3IP	361.678	382.338	385.483	335.922	327.458	230.926	4.35953e-06	0.0587102
LINC00674	168.715	190.001	194.792	207.852	162.435	106.407	4.35801e-06	0.345162
GOPC	262.671	290.452	264.507	307.579	249.8	148.29	4.35677e-06	0.348173
EBF3	86.8834	79.4265	48.1854	65.0849	59.5379	36.2236	4.35491e-06	0.190928
S100PBP	103.048	143.279	91.2447	80.8313	93.8369	67.9193	4.35485e-06	0.106233
PDS5A	1342.65	1410.99	1193.36	1495.9	1257.41	710.889	4.35368e-06	0.376079
WRN	181.849	232.05	146.607	187.907	163.082	55.4674	4.35248e-06	0.165087
RELCH	271.763	287.337	290.138	270.837	253.683	196.966	4.35244e-06	0.323397
HEATR3	136.387	141.722	146.607	108.125	148.845	89.4271	4.35175e-06	0.277742
RALGPS2-AS1	31.3184	49.8363	15.3783	15.7464	12.2959	23.7718	4.35107e-06	0.0467725
USP43	84.8629	62.2953	75.8664	49.3386	65.3622	64.5233	4.35071e-06	0.258608
ZNF544	279.845	334.837	268.608	236.195	315.81	220.738	4.3504e-06	0.37529
OSBPL2	1394.18	1316.77	1391.22	1309.05	1225.7	1265.56	4.34938e-06	0.367822
ARFGEF3	60.6163	45.1641	59.4628	43.04	47.242	32.8277	4.34901e-06	0.192854
HNRNPH1	2173.1	2178.78	1851.55	2060.67	2149.19	995.018	4.34899e-06	0.304301
OCRL	811.249	951.561	890.917	972.075	854.239	559.202	4.34865e-06	0.424747
DDX12P	191.952	126.927	220.423	119.672	150.139	133.575	4.3481e-06	0.187984
GRTP1	233.373	202.46	177.363	188.956	197.381	170.93	4.34708e-06	0.454286
ZNF33B	1058.77	1290.29	909.371	1256.56	951.312	635.046	4.3434e-06	0.364864
NFIC	209.126	186.107	274.759	186.857	189.615	195.834	4.34278e-06	0.332218
BDP1	669.811	544.305	628.46	551.123	598.615	427.892	4.34198e-06	0.336333
LINC01003	73.7499	64.6314	48.1854	37.7913	55.0078	43.0156	4.34041e-06	0.172568
SNX19	1369.93	1551.93	1363.54	1423.47	1379.08	1264.43	4.34026e-06	0.52426
FBXO21	554.64	675.126	544.392	620.407	574.023	384.876	4.33709e-06	0.404769
ACYP1	49.5033	75.5331	36.908	35.6917	49.1835	18.1118	4.33592e-06	0.104306
LGALS8-AS1	20.2054	37.3772	20.5044	8.39806	14.8845	15.8478	4.33406e-06	0.0413218
LSM8	214.178	247.624	195.817	227.797	217.443	108.671	4.33367e-06	0.315257
PSMD12	600.102	544.305	659.217	645.601	574.67	421.1	4.33139e-06	0.456165
TSC22D2	3206.6	2642.88	2972.12	3029.6	2510.95	2839.03	4.32917e-06	0.578317
ZNF330	140.428	151.845	157.884	137.518	174.084	109.803	4.32874e-06	0.721005
EHBP1	1339.62	1475.62	1184.13	1372.03	1205	932.759	4.32844e-06	0.376474
SRD5A1	160.633	172.87	190.691	205.752	135.902	119.991	4.32516e-06	0.379182
ADPGK	457.653	560.658	432.643	462.943	551.373	455.059	4.32404e-06	0.908547
MUC12	206.096	86.4348	437.769	98.6772	198.028	134.707	4.32278e-06	0.0745168
USP53	379.862	422.051	371.13	447.197	327.458	218.474	4.32013e-06	0.318387
ATP6V1B2	1087.05	1417.22	1082.63	1288.05	1170.7	723.341	4.31881e-06	0.398178
PPIG	707.191	791.151	584.376	760.024	623.854	405.252	4.31664e-06	0.340958
PDE3A	90.9245	56.8445	93.2951	60.8859	68.598	19.2438	4.3145e-06	0.0930023
NEK1	95.9759	105.123	60.488	71.3835	88.0125	39.6196	4.31068e-06	0.209966
ABCA2	1637.65	1555.05	1690.59	1070.75	1447.68	1722.89	4.30987e-06	0.359065
GAPVD1	975.923	1111.19	1084.68	1138.99	965.549	725.605	4.30894e-06	0.410199
KDM5C	2439.81	2271.44	2658.4	2253.83	2352.39	2406.61	4.30721e-06	0.522136
ALKBH5	2082.17	2424.07	2159.12	2244.38	2039.82	2011.54	4.30601e-06	0.605183
USP46	203.065	191.558	183.515	191.056	196.734	107.539	4.30225e-06	0.346637
CERS4	273.784	200.124	318.844	179.508	238.152	413.176	4.29849e-06	0.813011
BRWD1-AS2	23.2363	24.9181	14.3531	4.19903	11.6487	6.79193	4.29787e-06	0.0157124
PLEKHA5	768.817	670.453	682.797	719.084	614.146	653.157	4.29743e-06	0.52908
AP1M1	764.776	650.207	888.867	589.964	827.059	674.665	4.29681e-06	0.453944
ANKFY1	403.099	410.37	426.492	327.524	467.89	311.297	4.29674e-06	0.396174
ZNF587	693.047	672.79	519.787	547.973	703.453	241.114	4.28973e-06	0.24047
FER	387.945	417.379	309.617	380.012	369.523	213.946	4.28693e-06	0.354918
DIXDC1	55.565	63.8527	41.0088	56.6869	32.3575	28.2997	4.28624e-06	0.166241
TRMT1L	259.64	285.001	227.599	286.584	214.854	177.722	4.28605e-06	0.380426
GLIS3	219.229	231.271	220.423	228.847	205.147	192.438	4.28514e-06	0.522287
TLE1	186.9	144.058	167.111	143.817	100.308	170.93	4.28402e-06	0.290194
ZNF346	209.126	269.427	264.507	191.056	226.503	261.489	4.28257e-06	0.461417
ANKRD10-IT1	45.4623	45.9428	24.6053	27.2937	22.6503	5.65994	4.28133e-06	0.0370168
TMTC4	387.945	359.755	353.701	334.873	454.3	271.677	4.2783e-06	0.817655
KPNB1	8426.68	7033.92	9126.52	8630.05	8051.2	6244.05	4.27783e-06	0.520582
NOTCH1	302.071	260.862	383.433	221.499	302.219	264.885	4.27653e-06	0.296752
SIK3	1716.45	1889.11	1975.6	1643.92	1556.4	1197.64	4.2765e-06	0.0218439
PAAF1	429.366	477.338	416.24	424.102	454.947	373.556	4.27604e-06	0.575498
ATP10B	70.7191	56.0658	68.6898	38.841	46.5949	59.9954	4.27591e-06	0.184383
SEC31B	142.448	186.107	113.8	96.5777	122.959	103.011	4.27507e-06	0.171193
MKLN1	1453.78	1562.06	1306.13	1752.04	1186.23	650.893	4.27507e-06	0.294142
TAS2R3	7.07191	31.9264	9.22699	5.24879	6.47151	3.39597	4.27403e-06	0.00960785
MTMR4	1568.95	1937.38	1632.15	1945.2	1487.8	1225.94	4.27348e-06	0.446006
FAM120B	419.263	441.518	403.937	425.152	420.001	358.84	4.2719e-06	0.645073
PKD2	37.3801	49.8363	51.261	28.3434	40.7705	13.5839	4.26788e-06	0.0871557
PIWIL4	55.565	72.4183	57.4124	59.8362	51.1249	28.2997	4.2677e-06	0.196829
HERC2P9	142.448	177.542	138.405	121.772	149.492	86.0311	4.26441e-06	0.229261
ZNF571	30.3082	59.9592	42.0341	26.2439	34.299	19.2438	4.26252e-06	0.0864361
FZD4	1085.03	1218.65	844.782	1259.71	851.003	502.603	4.26067e-06	0.294126
IDS	95.9759	102.787	99.4464	111.274	85.4239	48.6755	4.26011e-06	0.288033
RBM26	622.328	685.249	540.291	602.561	644.562	404.12	4.25985e-06	0.418619
BRIP1	225.291	218.034	202.994	207.852	223.914	118.859	4.25388e-06	0.339752
SULT1C2	749.622	826.97	688.948	622.506	646.504	663.345	4.25096e-06	0.332807
ZNF841	221.25	212.583	189.666	216.25	165.023	143.763	4.25077e-06	0.313405
ANKIB1	664.759	708.609	619.233	713.835	641.974	510.527	4.24973e-06	0.536242
ZDHHC21	46.4725	57.6232	49.2106	40.9405	39.4762	11.3199	4.24845e-06	0.0852865
CKAP2L	244.486	143.279	197.868	146.966	212.913	119.991	4.24833e-06	0.290182
ABCA17P	173.767	223.484	145.581	200.504	124.9	135.839	4.24703e-06	0.318753
PPP4R3A	774.879	614.388	750.462	726.432	646.504	585.238	4.24672e-06	0.472351
FZD5	2490.32	2233.29	2715.81	2940.37	2133.01	1725.15	4.24622e-06	0.46717
MYO1E	1782.12	1603.33	1651.63	1712.15	1549.93	1588.18	4.24155e-06	0.637208
CBX5	2297.36	2202.14	2264.71	2306.32	2058.59	522.979	4.23889e-06	0.166136
CTTNBP2NL	171.746	160.41	144.556	152.215	146.256	92.8231	4.23695e-06	0.286261
ANKRD46	160.633	244.509	128.153	192.106	153.375	73.5793	4.2348e-06	0.234544
USP22	3740.03	3785.22	4138.82	3778.08	4413.57	2451.89	4.23447e-06	0.465387
ITPKB	119.212	117.582	96.3708	68.2342	111.31	104.143	4.2342e-06	0.339196
SNX14	268.732	309.919	201.969	281.335	220.678	156.214	4.23319e-06	0.316625
TRAK1	1146.66	1187.5	1222.06	1287	956.489	1086.71	4.23054e-06	0.532308
GPLD1	105.068	109.017	102.522	77.682	115.84	64.5233	4.23028e-06	0.289156
DDHD1	75.7704	63.8527	64.5889	35.6917	77.011	37.3556	4.22977e-06	0.19655
DICER1	944.605	886.151	923.724	887.045	984.964	358.84	4.22505e-06	0.268111
LSM14B	1341.64	1304.31	1187.21	1236.61	1253.53	1159.16	4.22373e-06	0.592993
COMMD2	254.589	376.108	254.255	297.081	297.689	182.25	4.22349e-06	0.385542
KRBOX5	186.9	175.984	225.549	201.553	183.144	98.483	4.22277e-06	0.288614
TMPPE	121.233	81.7626	78.942	89.2294	82.8353	55.4674	4.22241e-06	0.270429
REST	653.646	669.675	540.291	657.148	591.496	299.977	4.21983e-06	0.29949
SYT2	151.541	125.369	149.682	157.464	103.544	62.2594	4.21946e-06	0.20361
GSAP	142.448	169.755	96.3708	146.966	99.0141	70.1833	4.21903e-06	0.218547
AP4E1	119.212	141.722	75.8664	83.9806	108.074	64.5233	4.21514e-06	0.211404
FBXO42	372.791	417.379	405.987	374.763	385.702	363.368	4.21225e-06	0.547528
SALL2	149.52	163.525	208.12	112.324	166.965	129.047	4.21172e-06	0.236992
UTRN	762.756	703.158	685.873	732.731	700.217	482.227	4.20721e-06	0.412501
DOT1L	976.933	842.544	1110.31	789.417	995.318	877.291	4.20557e-06	0.458232
LARP4B	2264.02	2188.9	2507.69	2661.13	2136.89	1597.24	4.20465e-06	0.483318
GMCL1	695.067	888.487	612.057	811.462	694.393	336.201	4.20312e-06	0.312692
SLC11A2	7453.79	11721.6	5667.42	10017.8	5705.28	4019.69	4.20279e-06	0.246944
TCAF1P1	61.6266	59.9592	49.2106	44.0898	45.9477	44.1476	4.20214e-06	0.236379
RYR2	97.9964	80.9839	92.2699	58.7864	78.3053	59.9954	4.19592e-06	0.176957
RAB6B	37.3801	52.1723	44.0845	38.841	24.5917	36.2236	4.19426e-06	0.177465
PAK1	2566.09	2645.99	2992.62	2695.78	2697.97	2485.85	4.1941e-06	0.629547
GNA12	779.93	798.159	918.598	804.114	825.765	756.168	4.19387e-06	0.612489
SPIN3	144.469	186.107	109.699	136.468	139.137	66.7873	4.19382e-06	0.229966
PCMTD2	691.026	767.79	553.619	716.984	644.562	293.185	4.19196e-06	0.287402
TRIM37	325.308	338.731	266.557	304.43	323.575	250.169	4.19108e-06	0.654438
HHAT	45.4623	49.0576	51.261	41.9903	65.3622	41.8836	4.18972e-06	0.873161
CSNK2A2	2673.18	2497.26	3226.37	3038	2386.69	2355.67	4.18936e-06	0.506274
RUFY2	406.13	359.755	340.373	374.763	339.107	249.037	4.18891e-06	0.371912
MTMR1	272.774	298.239	253.23	303.38	258.86	151.686	4.18673e-06	0.364621
SP1	1841.73	2002.79	1975.6	2081.67	1950.51	861.443	4.18663e-06	0.316677
ENTPD4	429.366	440.739	474.677	468.192	399.292	289.789	4.18623e-06	0.352204
RALGDS	146.49	173.648	167.111	120.722	110.663	159.61	4.18186e-06	0.253872
SIM2	154.572	115.246	147.632	100.777	116.487	141.499	4.18116e-06	0.349834
CAMKK2	1156.76	1200.74	1145.17	1188.33	1123.45	1062.94	4.17678e-06	0.656279
KRIT1	174.777	190.779	118.926	142.767	146.256	96.219	4.17613e-06	0.251346
ZNF275	115.171	143.279	125.077	107.075	123.606	99.615	4.17587e-06	0.357339
KCNB1	73.7499	95.0004	64.5889	68.2342	44.6534	56.5994	4.17117e-06	0.0949633
RAB3GAP1	807.208	927.422	905.27	968.926	755.872	525.243	4.16943e-06	0.336965
EGLN1	438.458	405.698	285.011	351.669	307.397	349.784	4.16739e-06	0.429158
PLEC	6913.29	5133.13	7721.96	5704.38	5220.57	6661.75	4.16403e-06	0.411908
KDM2B	574.845	565.33	583.351	489.187	489.246	580.71	4.16052e-06	0.445802
SLC44A2	517.259	496.805	784.294	563.72	511.249	565.994	4.15871e-06	0.468481
ZNF22	255.599	260.862	227.599	212.051	273.745	174.326	4.15661e-06	0.417725
MINDY2	383.904	344.96	316.793	393.659	299.631	208.286	4.1553e-06	0.356772
EP400P1	246.506	210.247	275.784	200.504	249.153	211.682	4.14926e-06	0.455612
EXOC6B	369.76	504.592	391.634	384.211	432.297	347.52	4.14723e-06	0.489161
ZNF785	268.732	343.403	238.876	208.902	235.563	294.317	4.14622e-06	0.362933
ARHGEF28	328.339	396.354	292.188	352.718	253.036	311.297	4.14604e-06	0.449612
PDCD7	227.311	228.157	189.666	175.309	218.09	174.326	4.14401e-06	0.397748
ZKSCAN2-DT	65.6677	55.2871	43.0593	49.3386	40.1234	29.4317	4.13913e-06	0.175515
MTREX	928.44	982.709	789.42	984.672	900.187	457.323	4.13888e-06	0.368007
MIOS	250.548	263.198	198.893	221.499	262.096	113.199	4.13755e-06	0.321029
NEDD9	636.472	781.806	610.006	722.233	487.952	586.37	4.13466e-06	0.401041
CASP7	156.592	166.64	155.834	161.663	136.549	135.839	4.13462e-06	0.446576
PCBP1-AS1	707.191	721.068	647.94	588.914	630.325	563.73	4.13177e-06	0.08593
L3MBTL3	140.428	143.279	83.0429	118.623	86.0711	57.7314	4.13025e-06	0.165235
MDM4	771.848	690.699	678.696	680.243	718.338	224.134	4.12928e-06	0.208321
NUCKS1	2212.5	2016.81	1972.53	2223.39	2022.35	820.692	4.12781e-06	0.282637
GFPT1	3062.14	3240.91	3900.97	3763.38	2966.54	1738.73	4.12381e-06	0.302044
RBM43	231.352	225.821	169.161	250.892	155.316	132.443	4.12142e-06	0.349391
LETMD1	1907.39	2335.3	1949.97	2393.45	1776.43	1602.9	4.12059e-06	0.525798
FKBP9	1260.82	1357.26	1218.99	1372.03	1162.93	1116.14	4.11991e-06	0.592823
EPC2	384.914	437.625	350.626	408.356	377.936	253.565	4.11954e-06	0.4091
ADGRG1	1980.13	2022.26	2487.19	1470.71	2222.96	2245.87	4.11796e-06	0.478788
NCAPD2	2507.5	1878.98	3519.58	2203.44	2565.31	2081.73	4.11466e-06	0.367157
LUC7L	484.931	460.985	322.945	351.669	394.762	350.916	4.11379e-06	0.363777
ZNF594	93.9553	104.345	80.9925	65.0849	89.3068	65.6553	4.10955e-06	0.249983
LIN28B	105.068	87.9921	104.573	90.2791	97.0726	36.2236	4.10839e-06	0.211196
ECHDC2	135.377	100.451	104.573	101.826	78.9524	107.539	4.1073e-06	0.323461
UPF2	634.451	567.666	551.569	625.655	560.433	379.216	4.10304e-06	0.424401
MIB1	909.245	923.528	749.437	967.876	784.994	373.556	4.10003e-06	0.294125
SLC12A6	600.102	587.912	600.779	701.238	508.013	366.764	4.09983e-06	0.39701
WASF2	1921.54	1898.45	3018.25	2313.66	1968.63	1891.55	4.09886e-06	0.446904
SLX4	344.503	262.419	354.726	211.001	363.052	243.378	4.0961e-06	0.345386
ZNRD2-DT	39.4006	56.0658	37.9332	34.642	28.4746	37.3556	4.09601e-06	0.192802
ABHD2	914.297	909.512	962.682	951.08	919.601	529.771	4.09316e-06	0.359568
MIR181A1HG	21.2157	28.8116	21.5296	5.24879	7.76581	12.4519	4.08927e-06	0.0138598
RAPH1	1647.75	1699.88	2291.37	2243.33	1442.5	1150.1	4.08915e-06	0.350994
SRRM1	1102.21	1038.77	1306.13	1130.59	1159.05	826.352	4.08732e-06	0.452232
FADS2	228.322	161.968	280.911	161.663	194.145	217.342	4.08575e-06	0.347886
GXYLT1	498.064	489.018	533.115	572.118	397.351	172.062	4.0844e-06	0.202661
ZFP30	109.109	99.6725	87.1438	104.976	92.5426	46.4115	4.08319e-06	0.305338
NUMBL	131.335	138.607	176.338	111.274	126.194	152.818	4.08026e-06	0.382739
SMC1A	769.828	593.363	779.168	605.71	819.293	479.963	4.07668e-06	0.421938
CLIP1	1074.93	959.348	1029.32	1019.31	867.182	937.286	4.07425e-06	0.497034
ZNF189	408.15	537.297	393.685	483.938	414.824	315.825	4.07422e-06	0.456999
ERCC4	130.325	116.025	80.9925	95.5279	110.016	41.8836	4.07347e-06	0.216552
ZNF711	272.774	218.812	189.666	243.544	189.615	121.123	4.06683e-06	0.282535
PTEN	1237.58	1275.5	1139.02	1482.26	993.377	768.62	4.06661e-06	0.413808
SLC25A44	444.52	447.748	517.737	478.689	455.594	367.896	4.06594e-06	0.507983
CNTNAP2	192.962	256.968	205.044	182.658	242.034	78.1072	4.06516e-06	0.22729
MYO1D	4175.46	3875.55	5048.19	4566.44	4016.87	3938.19	4.06356e-06	0.61516
FAM47E	64.6574	99.6725	38.9584	36.7415	57.5964	55.4674	4.06259e-06	0.188456
MYORG	1985.19	2054.97	2369.29	2121.56	1687.12	2119.08	4.05992e-06	0.506496
PCNT	599.092	414.264	626.41	381.062	544.254	459.587	4.05756e-06	0.332726
MED7	173.767	206.353	157.884	194.205	155.316	117.727	4.0555e-06	0.340533
DHRS4-AS1	92.9451	120.697	79.9672	74.5328	100.956	74.7112	4.05517e-06	0.350917
PITRM1	986.026	918.856	951.405	929.035	1047.74	998.414	4.05354e-06	0.745457
LSM14A	1135.55	1041.11	963.708	1131.64	1023.15	605.614	4.05243e-06	0.396551
MTHFD2L	93.9553	93.443	77.9168	88.1796	80.8939	46.4115	4.04726e-06	0.287354
DNAJC10	632.431	656.437	553.619	690.74	589.555	349.784	4.04521e-06	0.409458
DDX46	777.91	788.036	751.487	700.188	823.823	517.319	4.04234e-06	0.40242
ZNF407	133.356	129.263	111.749	120.722	113.251	80.3712	4.03523e-06	0.327268
EMC3-AS1	53.5444	43.6067	61.5133	26.2439	39.4762	28.2997	4.0346e-06	0.0893906
SLC16A1-AS1	50.5136	57.6232	52.2863	38.841	47.8892	14.7159	4.03244e-06	0.115959
MED28	702.139	786.478	660.242	781.019	697.629	241.114	4.03129e-06	0.265561
TCF7L2	1064.83	1074.59	1194.38	1257.61	959.078	730.133	4.02937e-06	0.407256
HLTF	940.564	1115.09	824.278	1107.49	874.301	552.41	4.0283e-06	0.398681
HELQ	73.7499	94.2217	83.0429	77.682	72.4809	59.9954	4.02792e-06	0.319867
MRPL45P2	97.9964	77.0905	106.623	76.6323	62.1265	90.5591	4.02579e-06	0.278012
TGFB3	62.6369	66.1888	57.4124	54.5874	46.5949	52.0715	4.02496e-06	0.289396
RAB4A	537.465	585.576	475.703	558.471	517.721	376.952	4.02413e-06	0.46753
MFAP2	85.8732	63.8527	104.573	44.0898	62.7736	89.4271	4.02348e-06	0.229038
ZBTB38	1358.82	1444.47	1481.44	1576.74	1381.02	760.696	4.02319e-06	0.375154
ADCY6	3123.76	3106.2	3168.96	3119.88	2768.51	3171.83	4.02286e-06	0.649739
UBR7	151.541	168.976	156.859	154.314	158.552	64.5233	4.02277e-06	0.258468
PIK3CB	784.982	862.012	800.698	992.021	678.214	384.876	4.02058e-06	0.324004
OAS3	415.222	360.534	615.133	275.036	458.83	419.968	4.01722e-06	0.310579
ATXN2L	2614.59	2247.3	3466.27	2378.75	2554.95	2780.16	4.0169e-06	0.514721
SEMA6A	2161.98	2255.87	2436.95	2684.23	1977.05	1757.98	4.01513e-06	0.545793
NDUFA6-DT	49.5033	50.615	66.6394	37.7913	34.9462	52.0715	4.01438e-06	0.198093
RAMAC	72.7396	65.4101	75.8664	73.483	67.3037	49.8075	4.01429e-06	0.523007
MTRF1L	153.561	130.041	114.825	150.115	152.728	131.311	4.00757e-06	0.567
PCSK4	217.209	207.132	177.363	144.866	192.204	200.362	4.00516e-06	0.430528
HDAC8	93.9553	89.5495	84.0681	71.3835	90.6011	28.2997	4.00254e-06	0.1773
PDS5B	483.92	557.543	498.257	544.824	488.599	217.342	4.00227e-06	0.284437
SUGP2	1036.54	847.216	937.052	897.542	916.366	818.428	4.00189e-06	0.538954
ICA1	316.215	264.755	324.995	331.723	360.463	331.673	4.00031e-06	0.256311
FMR1	618.287	647.871	648.965	774.721	522.898	278.469	3.9977e-06	0.29922
MYSM1	278.835	239.058	227.599	259.29	217.443	107.539	3.99748e-06	0.247265
SSTR3	441.489	544.305	438.795	286.584	495.07	502.603	3.99413e-06	0.45038
PIK3C2A	2029.64	2220.05	1934.59	2363	1971.22	1027.85	3.99396e-06	0.374985
CLPX	468.766	433.731	424.441	472.391	463.36	370.16	3.99351e-06	0.900772
TMOD3	828.423	858.897	851.959	996.22	767.521	376.952	3.991e-06	0.332203
PMM2	774.879	679.798	752.512	653.999	694.393	770.884	3.99072e-06	0.65715
RNF169	1035.53	1070.7	1123.64	1093.85	1142.87	766.356	3.99019e-06	0.530116
DNAH3	129.315	155.738	110.724	119.672	119.076	88.2951	3.98724e-06	0.30626
HEATR5A	88.904	133.935	105.598	98.6772	91.8954	71.3153	3.98643e-06	0.263197
SEH1L	326.318	408.034	369.08	370.564	387.643	146.027	3.98584e-06	0.297995
HDAC2	1094.13	1037.22	1027.27	1009.87	1188.82	588.634	3.98569e-06	0.409387
PABIR2	314.195	303.69	280.911	288.683	315.81	178.854	3.98434e-06	0.39076
FZD1	77.791	58.4019	82.0177	61.9357	62.7736	56.5994	3.98412e-06	0.321308
MET	2450.92	2791.61	2196.02	2984.46	2345.28	1443.29	3.98299e-06	0.523679
KIF24	91.9348	56.8445	105.598	55.6371	84.7768	44.1476	3.98144e-06	0.194139
FBXW8	255.599	270.206	180.439	185.807	247.859	189.042	3.97826e-06	0.410334
METTL22	228.322	225.042	271.684	179.508	183.144	252.433	3.97821e-06	0.338253
CATSPER2	79.8115	105.902	48.1854	56.6869	46.5949	46.4115	3.97664e-06	0.113481
FBXO27	153.561	194.673	112.774	127.021	107.427	159.61	3.97433e-06	0.339888
MTMR3	1183.03	1450.7	1360.47	1345.79	1140.93	932.759	3.97277e-06	0.142018
THUMPD3-AS1	277.825	349.633	235.801	297.081	252.389	115.463	3.97227e-06	0.231254
SCAI	129.315	157.296	104.573	136.468	110.663	33.9597	3.97016e-06	0.179245
GBA2	1582.09	1632.14	1606.52	1482.26	1509.8	1933.44	3.9678e-06	0.852344
PARP1	1063.82	950.782	1127.74	786.268	1260	815.032	3.95879e-06	0.479483
AIMP1	493.013	511.6	436.744	508.082	486.01	358.84	3.95797e-06	0.610208
CCDC50	566.763	565.33	509.535	557.421	567.551	417.704	3.95728e-06	0.565993
SHROOM2	534.434	489.018	616.158	504.933	509.955	498.075	3.95726e-06	0.509487
CTNNAL1	295	220.37	272.709	207.852	291.865	170.93	3.95392e-06	0.357007
CNOT4	305.102	363.649	361.903	383.161	321.634	224.134	3.95174e-06	0.453278
ARHGEF7	805.187	800.495	732.008	771.572	792.113	625.99	3.94739e-06	0.553349
EIF4EBP2	6861.77	8189.5	7317	8822.16	6749.14	3890.64	3.94658e-06	0.382662
CCDC180	45.4623	51.3936	38.9584	34.642	27.8275	33.9597	3.94451e-06	0.164991
CLK2	535.444	585.576	503.383	411.505	487.305	549.014	3.94314e-06	0.427151
ZNF891	91.9348	100.451	82.0177	79.7815	72.4809	71.3153	3.94278e-06	0.287452
HCP5B	17.1746	10.9017	15.3783	7.3483	9.06011	4.52795	3.94039e-06	0.0545579
TADA1	123.253	168.976	148.657	135.419	155.316	73.5793	3.93937e-06	0.316398
DOCK8	56.5753	87.9921	79.9672	68.2342	64.7151	39.6196	3.93871e-06	0.234258
UBE3B	698.098	733.527	748.411	751.626	640.679	692.777	3.93727e-06	0.617446
PAFAH1B1	1325.48	1591.65	1441.46	1560.99	1390.73	1168.21	3.93411e-06	0.579705
PSMD6-AS2	32.3287	46.7215	24.6053	24.1444	9.70726	9.05591	3.93285e-06	0.0248523
ZC3H13	677.893	517.051	699.201	614.108	625.148	481.095	3.93235e-06	0.474034
TRPC1	93.9553	58.4019	94.3203	86.0801	60.185	46.4115	3.93145e-06	0.249071
TUG1	2149.86	2265.99	2043.27	2374.55	2144.01	850.123	3.93111e-06	0.316274
EPM2AIP1	451.592	510.043	341.399	462.943	410.294	229.794	3.92971e-06	0.342311
ZNF106	677.893	643.978	722.781	736.93	689.863	286.393	3.92782e-06	0.328924
PLEKHH1	1710.39	1565.95	1833.1	1403.53	1678.06	1671.95	3.92295e-06	0.532683
OTOG	64.6574	59.1806	50.2358	46.1893	29.7689	53.2035	3.92238e-06	0.191393
XRN1	837.516	1056.68	725.856	1013.02	711.219	306.769	3.91962e-06	0.239102
PAK2	1228.49	1267.71	1474.27	1586.18	1134.46	705.229	3.91725e-06	0.371507
USP13	87.8937	95.0004	90.2194	65.0849	102.897	29.4317	3.91657e-06	0.195833
LGALS2	526.352	513.158	623.334	544.824	503.483	1477.25	3.91131e-06	0.0747427
HIVEP2	173.767	185.329	240.927	214.15	159.199	115.463	3.90677e-06	0.293215
RDX	1281.03	1485.74	1108.26	1461.26	1208.23	553.542	3.90635e-06	0.318497
ZNF747	243.476	313.813	279.885	237.245	221.326	296.581	3.90596e-06	0.446493
ITGA3	1793.23	1714.68	1804.39	1607.18	1545.4	3244.28	3.90507e-06	0.255794
BMPR2	764.776	959.348	707.402	903.841	767.521	501.471	3.90043e-06	0.436233
MAP3K1	722.345	696.15	696.125	785.218	701.512	364.5	3.89717e-06	0.399408
PLEKHA2	430.376	534.182	362.928	489.187	412.882	259.225	3.89687e-06	0.395845
THOC2	1039.57	1038	869.387	1074.95	924.132	434.684	3.89577e-06	0.310348
PDX1	152.551	140.164	173.262	140.667	135.255	130.179	3.89103e-06	0.392093
SORD	396.027	463.321	419.315	433.55	513.191	319.221	3.89029e-06	0.956926
PPP6R3	2555.99	2873.37	2450.28	2776.61	2789.87	1362.91	3.89024e-06	0.40639
TJP1	2408.49	2031.61	3134.1	2657.99	2442.99	1490.83	3.88914e-06	0.388121
PSMG3-AS1	131.335	111.353	130.203	78.7318	130.724	106.407	3.88652e-06	0.35793
LINC01748	89.9142	82.5413	64.5889	76.6323	47.8892	39.6196	3.8853e-06	0.156933
NEMF	523.321	587.912	464.425	514.381	458.183	410.912	3.88522e-06	0.402294
ABCA5	369.76	425.166	239.902	418.853	191.557	92.8231	3.88381e-06	0.146978
TRIM52	303.082	322.378	229.649	289.733	245.27	204.89	3.88316e-06	0.376929
TUBGCP3	317.226	319.264	364.979	349.569	324.223	225.266	3.88298e-06	0.451664
UPF1	1148.68	928.979	1253.85	820.91	1066.5	1198.78	3.88278e-06	0.523253
RAVER1	601.112	602.707	710.478	512.282	685.333	726.737	3.8799e-06	0.960099
FOCAD	281.866	355.083	271.684	298.131	317.751	203.758	3.87876e-06	0.462133
UGGT1	1399.23	1297.3	1505.02	1438.17	1519.51	628.254	3.87855e-06	0.358044
FLVCR1	1735.65	2058.86	1460.94	2107.91	1420.5	1255.38	3.87801e-06	0.476387
UHRF1BP1L	681.934	825.413	620.259	817.761	636.797	442.608	3.87782e-06	0.432661
FARP2	639.502	719.511	639.738	699.138	585.672	590.898	3.87537e-06	0.555902
MAP3K7	579.896	623.732	505.434	652.949	501.542	375.82	3.87056e-06	0.44148
NCAPG	245.496	181.435	217.347	190.006	239.446	99.615	3.87055e-06	0.313832
EPPK1	2555.99	1893	3297.11	1889.56	1806.85	3016.75	3.87034e-06	0.381037
MDM2	967.841	920.413	887.841	1052.91	887.244	386.008	3.86757e-06	0.331582
PACS1	752.653	739.757	995.49	709.636	712.513	892.007	3.86646e-06	0.532786
TAS2R19	7.07191	14.7951	12.3027	2.09951	3.88291	4.52795	3.8657e-06	0.0137398
TRIM5	290.958	362.092	336.272	299.181	339.107	286.393	3.86554e-06	0.552586
FAN1	421.284	518.609	378.307	411.505	464.007	335.069	3.86411e-06	0.503257
LINC02649	44.452	48.2789	43.0593	48.2888	25.2389	23.7718	3.86399e-06	0.174691
CAB39L	40.4109	51.3936	38.9584	49.3386	28.4746	15.8478	3.86215e-06	0.178909
ZBED3	773.869	537.297	974.985	564.769	759.108	673.533	3.85893e-06	0.398656
OGT	2324.64	2691.16	1812.59	2336.76	2290.91	1083.31	3.85619e-06	0.329106
STRN	337.431	351.969	309.617	398.908	287.335	133.575	3.85597e-06	0.305286
B3GALT9	31.3184	65.4101	41.0088	37.7913	37.5348	23.7718	3.85538e-06	0.18566
ZNF8-ERVK3-1	29.2979	31.9264	18.454	20.9951	20.7088	9.05591	3.85526e-06	0.164429
ZNF235	101.027	77.0905	85.0933	68.2342	75.0695	72.4473	3.85286e-06	0.30699
YAF2	214.178	179.878	194.792	209.951	175.378	142.631	3.85231e-06	0.449502
IL20RB	12.1233	15.5738	9.22699	4.19903	7.11866	2.26398	3.85171e-06	0.0271248
FOXN3	899.142	937.545	842.732	1077.05	772.698	406.384	3.85166e-06	0.33858
CUTALP	317.226	367.542	217.347	320.176	254.33	236.586	3.85012e-06	0.44621
SFT2D2	744.571	905.618	786.344	876.547	680.156	174.326	3.84753e-06	0.175955
ASB7	221.25	200.124	180.439	205.752	214.854	132.443	3.84533e-06	0.571636
CCDC142	907.225	873.692	751.487	642.451	673.684	984.83	3.84205e-06	0.472497
DHX32	471.797	555.207	408.038	542.724	438.768	323.749	3.8412e-06	0.477249
CYLD	267.722	304.468	273.734	312.828	230.386	116.595	3.83983e-06	0.250638
CC2D2A	157.603	164.304	119.951	127.021	133.313	116.595	3.83633e-06	0.358968
SETD1B	547.568	521.723	662.293	536.426	541.665	528.639	3.83465e-06	0.531005
PPWD1	369.76	405.698	289.112	368.465	332.636	207.154	3.83235e-06	0.364234
POU5F2	17.1746	41.2707	15.3783	16.7961	11.0016	11.3199	3.83146e-06	0.0615755
SOCS5	223.27	263.976	198.893	266.638	207.088	109.803	3.82686e-06	0.355934
C4orf33	105.068	137.828	61.5133	100.777	74.4224	70.1833	3.824e-06	0.278315
GALNT5	151.541	141.722	127.127	145.916	117.781	70.1833	3.82359e-06	0.271696
SEPTIN7P2	141.438	135.492	108.673	113.374	107.427	131.311	3.82135e-06	0.473761
EIF5B	866.814	756.888	904.245	846.104	901.481	500.339	3.82083e-06	0.434446
DIS3L2	337.431	365.985	328.071	277.136	342.343	315.825	3.82029e-06	0.47444
LINC-PINT	30.3082	37.3772	23.5801	25.1942	19.4145	1.13199	3.81972e-06	0.0581768
HOXC9	44.452	37.3772	31.7818	18.8956	28.4746	23.7718	3.81839e-06	0.0926682
SENP7	210.137	234.386	159.934	213.101	189.615	124.519	3.81583e-06	0.397466
RALGAPB	1453.78	1615.78	1394.3	1609.28	1504.63	616.934	3.81454e-06	0.33104
RAD50	169.726	243.73	127.127	150.115	165.671	150.554	3.81171e-06	0.374032
STRBP	291.969	296.681	295.264	296.032	270.509	262.621	3.81121e-06	0.560186
KDM6B	1165.85	911.848	1508.1	1034.01	1171.99	1005.21	3.80718e-06	0.447896
CAMTA2	177.808	209.468	264.507	134.369	194.145	237.718	3.80703e-06	0.3892
ZNF395	1068.87	1210.87	1065.2	1208.27	1072.33	734.661	3.80465e-06	0.460707
FANCD2	250.548	209.468	269.633	172.16	278.922	166.402	3.80142e-06	0.358883
UBE3D	73.7499	68.5249	72.7907	66.1347	60.8322	47.5435	3.80136e-06	0.298771
TRIM67	17.1746	29.5903	19.4792	11.5473	12.2959	3.39597	3.80057e-06	0.0322562
VOPP1	138.407	175.984	147.632	122.822	170.201	108.671	3.79775e-06	0.402624
LINC01126	80.8218	73.197	46.1349	40.9405	45.3006	47.5435	3.79373e-06	0.143839
GABRA2	435.427	708.609	348.575	614.108	335.224	217.342	3.79269e-06	0.253453
KIF20B	395.017	220.37	318.844	309.678	311.927	174.326	3.78916e-06	0.3661
SNHG10	67.6883	95.0004	56.3872	64.0352	47.242	41.8836	3.78612e-06	0.132884
MIRLET7IHG	27.2774	17.1312	29.7314	18.8956	15.5316	2.26398	3.78561e-06	0.0594828
CEACAM19	168.715	119.918	127.127	119.672	141.726	88.2951	3.78385e-06	0.352764
SSC4D	80.8218	51.3936	103.547	33.5922	46.5949	88.2951	3.77758e-06	0.18106
COL27A1	1469.95	1256.81	1394.3	1052.91	1227.65	1403.67	3.77746e-06	0.444349
PEX26	614.246	749.88	676.646	744.278	636.797	472.039	3.77632e-06	0.478306
NSF	168.715	182.993	194.792	150.115	181.202	124.519	3.77553e-06	0.230302
FNDC3A	1183.03	1394.64	996.515	1334.24	1168.75	629.386	3.77547e-06	0.407118
UBE2V1	114.161	128.484	129.178	113.374	111.957	84.8991	3.77105e-06	0.334413
WWC3	216.198	235.165	268.608	143.817	244.623	206.022	3.77049e-06	0.321117
OSBP	800.136	921.971	953.455	972.075	856.828	559.202	3.76822e-06	0.44279
YJEFN3	86.8834	73.9757	104.573	54.5874	75.0695	72.4473	3.76774e-06	0.236726
LINC01348	85.8732	102.009	74.8411	85.0303	79.5996	54.3354	3.76397e-06	0.333047
PHACTR2	749.622	611.273	754.563	841.905	605.733	462.983	3.76392e-06	0.467617
HSDL1	154.572	244.509	134.304	180.558	168.906	89.4271	3.76281e-06	0.314868
VPS13A	506.146	571.56	400.861	501.784	472.42	225.266	3.76238e-06	0.297563
SMPD4	1314.36	1162.59	1528.6	1036.11	1410.79	1287.07	3.75453e-06	0.549373
SCAF11	1968.01	1915.58	1839.25	2158.3	1806.85	1161.42	3.7544e-06	0.450381
TRIM33	397.037	388.567	370.105	461.893	317.104	170.93	3.75439e-06	0.313234
WDR27	441.489	568.445	368.054	410.455	415.471	342.993	3.74926e-06	0.355062
GLS	2523.66	3230.79	2043.27	2845.89	2433.29	1230.47	3.74881e-06	0.333053
PRKX	110.12	95.0004	134.304	94.4781	111.31	53.2035	3.74793e-06	0.244026
L2HGDH	365.719	320.821	274.759	362.166	303.514	161.874	3.74637e-06	0.381458
PRR7-AS1	41.4212	50.615	51.261	15.7464	36.2405	24.9037	3.74462e-06	0.0734948
SPIDR	237.414	305.247	225.549	263.489	251.095	191.306	3.74446e-06	0.50824
ATAD5	210.137	172.091	231.7	142.767	231.033	114.331	3.74327e-06	0.283348
AKAP10	488.972	573.896	423.416	498.635	537.135	286.393	3.74185e-06	0.440284
ZNF480	329.349	326.272	281.936	317.027	313.221	284.129	3.74152e-06	0.849299
DEPDC5	140.428	140.943	136.354	131.22	121.664	88.2951	3.74066e-06	0.308524
SCFD1	471.797	510.043	381.382	430.4	443.298	378.084	3.73881e-06	0.507125
SLC2A1-DT	29.2979	28.8116	26.6557	25.1942	11.6487	19.2438	3.73789e-06	0.13147
STAG3L2	46.4725	35.0411	46.1349	35.6917	29.7689	16.9798	3.73761e-06	0.135689
POTEF	128.305	134.714	91.2447	74.5328	95.1312	115.463	3.73624e-06	0.286147
PRKCG	19.1952	14.7951	29.7314	10.4976	13.5902	10.1879	3.73554e-06	0.0785775
ZNF678	63.6472	51.3936	49.2106	44.0898	53.0664	18.1118	3.73508e-06	0.187606
SP3	1382.05	1379.84	1237.44	1625.02	1187.52	775.412	3.73196e-06	0.454388
TBCE	38.3904	34.2624	28.7062	26.2439	24.5917	14.7159	3.73072e-06	0.13728
AQR	777.91	876.028	765.84	872.348	827.059	520.715	3.727e-06	0.507793
IKBKB	236.404	334.837	207.095	190.006	220.678	263.753	3.72467e-06	0.38548
EMP2	149.52	116.025	204.019	94.4781	191.557	84.8991	3.71998e-06	0.283732
MSL3	96.9862	94.2217	73.8159	90.2791	77.6581	47.5435	3.71874e-06	0.306357
CERT1	685.975	664.224	605.906	754.775	569.493	346.388	3.71771e-06	0.368202
NISCH	992.088	985.824	1040.6	814.612	942.252	1070.86	3.71751e-06	0.562079
CFAP97	181.849	193.894	170.187	211.001	166.965	81.5032	3.71605e-06	0.350146
SPAG9	2129.65	2136.73	1978.68	2567.71	1691.01	1375.37	3.71484e-06	0.466667
C18orf32	27.2774	33.4837	25.6305	30.443	14.2373	6.79193	3.71374e-06	0.0997669
PHF8	744.571	846.438	809.925	865	718.985	639.574	3.71363e-06	0.52946
ENPEP	21.2157	25.6968	14.3531	8.39806	11.0016	11.3199	3.7118e-06	0.0592327
NUMA1	5671.67	4891.74	5802.75	4323.95	5146.14	5997.28	3.71151e-06	0.590693
MYH9	5989.91	4750.8	7161.17	4853.03	5517.61	6279.14	3.71019e-06	0.542481
FAM83B	719.314	885.372	637.687	920.637	628.384	399.592	3.70964e-06	0.395436
ZNF320	454.623	510.822	298.339	429.351	403.175	187.91	3.70646e-06	0.295935
LATS1	673.852	742.093	654.091	732.731	716.396	396.196	3.70593e-06	0.445462
TGOLN2	4566.43	4963.38	5252.21	5315.97	4541.06	3803.48	3.70522e-06	0.525182
WASHC5	354.606	355.862	344.474	357.967	374.053	220.738	3.70467e-06	0.477798
CNN3-DT	75.7704	106.681	87.1438	62.9854	76.3638	91.6911	3.70243e-06	0.366002
GPATCH8	1012.29	810.618	1038.55	948.981	920.896	731.265	3.70179e-06	0.487047
GOLGA3	1520.46	1407.87	1329.71	1435.02	1281.36	1299.52	3.70067e-06	0.583596
SFXN5	1534.6	1538.69	1452.74	1224.02	1393.96	1705.91	3.69813e-06	0.626828
ARAP3	106.079	84.8774	128.153	68.2342	108.074	80.3712	3.69712e-06	0.302587
GDAP2	291.969	335.616	275.784	343.271	277.628	170.93	3.69677e-06	0.413066
IQCH	73.7499	85.6561	49.2106	46.1893	69.2452	39.6196	3.69621e-06	0.228175
USP7	1588.15	1175.82	1775.68	1447.62	1608.82	1091.24	3.69578e-06	0.499876
NFYA	447.551	414.264	474.677	394.709	537.135	270.545	3.69575e-06	0.47339
SLC38A1	1834.65	1533.24	2050.44	1894.81	1922.69	734.661	3.6956e-06	0.346193
ZNF766	226.301	241.394	236.826	247.743	176.025	212.814	3.69178e-06	0.463014
ZNF783	244.486	324.714	191.716	198.404	236.21	250.169	3.68868e-06	0.458203
NR3C2	56.5753	78.6478	36.908	46.1893	39.4762	53.2035	3.68862e-06	0.277805
AKAP11	955.718	1147.01	901.169	1148.43	913.13	367.896	3.68775e-06	0.297833
DIP2B	1505.31	1349.47	1762.35	1725.8	1530.51	884.083	3.68738e-06	0.457566
AFF4	2244.83	2185.01	2460.53	2727.27	2066.35	1299.52	3.68725e-06	0.42877
TNFRSF25	296.01	336.395	313.718	236.195	232.327	365.632	3.68659e-06	0.416526
MSI2	956.728	1027.09	835.555	943.732	1050.97	400.724	3.68537e-06	0.363795
ARL6IP5	355.616	472.666	283.986	572.118	385.055	367.896	3.68469e-06	0.288965
PPIL2	1047.65	1039.55	1194.38	814.612	1028.32	1224.81	3.68361e-06	0.557953
IFT122	456.643	420.493	492.106	291.833	497.659	431.288	3.68296e-06	0.449819
ARID4B	570.804	544.305	585.401	645.601	484.069	426.76	3.67638e-06	0.50191
YBX2	320.256	299.018	374.206	226.748	295.101	352.048	3.67623e-06	0.419707
KLHL42	274.794	255.411	245.028	273.987	207.088	239.982	3.67039e-06	0.534433
RAPGEF1	1545.72	1508.33	1765.43	1472.81	1475.5	1597.24	3.66999e-06	0.585848
NLGN2	325.308	342.624	416.24	242.494	308.691	410.912	3.66995e-06	0.434529
ACAP2	801.146	946.11	718.68	1002.52	695.04	412.044	3.66989e-06	0.373104
ZNF326	317.226	284.222	227.599	259.29	258.213	118.859	3.6696e-06	0.247858
CEP55	142.448	101.23	156.859	124.921	122.312	58.8634	3.66806e-06	0.248185
FBLN2	75.7704	58.4019	115.85	34.642	78.9524	58.8634	3.66805e-06	0.175359
CNTNAP1	99.0067	87.2135	74.8411	73.483	80.8939	56.5994	3.66707e-06	0.305368
NABP1	344.503	313.813	261.431	318.076	264.685	152.818	3.66197e-06	0.288084
NUP153	1149.69	1164.92	1376.87	1204.07	1357.08	779.94	3.66131e-06	0.480304
TLK1	896.112	891.602	919.623	1023.51	818.646	625.99	3.66009e-06	0.49454
TENM3-AS1	254.589	240.616	212.221	228.847	203.853	224.134	3.65687e-06	0.533399
PLEKHA3	207.106	281.108	179.414	256.141	183.144	86.0311	3.65684e-06	0.270268
ONECUT1	16.1644	26.4755	16.4035	8.39806	8.41296	6.79193	3.655e-06	0.0306776
KCTD18	156.592	235.944	126.102	176.359	132.666	119.991	3.65266e-06	0.322608
GAS6	693.047	563.773	683.822	546.924	691.157	1002.94	3.65183e-06	0.342638
DNAH7	9.09245	24.1394	11.2774	3.14927	1.94145	0	3.64627e-06	0.00113585
CDKL1	49.5033	54.5084	35.8827	28.3434	45.3006	27.1677	3.64433e-06	0.208665
FAM214A	248.527	212.583	213.246	269.788	179.261	159.61	3.64395e-06	0.469665
NR2C2	527.362	554.428	578.225	525.928	489.246	354.312	3.64048e-06	0.109079
DDX17	4434.09	5392.44	3842.53	4841.48	4824.51	2395.29	3.63843e-06	0.427887
PCDHGB5	199.024	171.312	232.725	125.971	218.09	170.93	3.63563e-06	0.38253
LINC01355	32.3287	27.2542	10.2522	15.7464	12.943	2.26398	3.63384e-06	0.0441527
SYDE2	104.058	109.017	129.178	106.025	111.31	66.7873	3.63324e-06	0.342624
PRKAR2A-AS1	20.2054	35.0411	28.7062	15.7464	22.0031	16.9798	3.6276e-06	0.146762
PSMD10P2	31.3184	46.7215	25.6305	28.3434	25.886	12.4519	3.62612e-06	0.13906
ZNF805	164.674	203.238	165.061	195.255	141.079	125.651	3.62548e-06	0.392734
LINC02163	82.8423	102.009	62.5385	85.0303	60.185	56.5994	3.62488e-06	0.304419
ANKHD1	100.017	81.7626	72.7907	83.9806	75.0695	27.1677	3.62377e-06	0.215869
LINC00963	436.438	417.379	366.004	374.763	359.816	414.308	3.62302e-06	0.578
DCBLD2	395.017	475.002	381.382	424.102	441.357	259.225	3.62283e-06	0.468709
PHKA1	67.6883	70.8609	53.3115	58.7864	40.1234	50.9395	3.62278e-06	0.256099
ZNF607	96.9862	146.394	132.254	118.623	124.9	87.1631	3.61924e-06	0.493201
STPG1	106.079	147.173	106.623	90.2791	106.78	108.671	3.61834e-06	0.363369
CASZ1	306.113	255.411	366.004	294.982	232.327	316.957	3.61783e-06	0.488248
GARRE1	640.513	754.552	582.326	718.034	643.915	447.135	3.61746e-06	0.50559
PKN2	460.684	508.486	408.038	497.585	446.534	191.306	3.61721e-06	0.327103
NEURL2	338.441	397.133	255.28	212.051	257.566	371.292	3.61629e-06	0.361058
ZNF383	88.904	91.8856	58.4376	90.2791	62.1265	32.8277	3.61621e-06	0.25434
ELP1	404.109	434.51	379.332	393.659	396.056	364.5	3.61584e-06	0.604236
MT-TW	33.339	70.8609	15.3783	26.2439	14.8845	24.9037	3.6155e-06	0.076925
ATP6AP1L	15.1541	38.1559	13.3279	16.7961	7.11866	6.79193	3.61546e-06	0.0440953
TRAPPC2	158.613	189.222	142.506	194.205	141.079	61.1274	3.61353e-06	0.304021
KRBA2	36.3698	71.6396	51.261	49.3386	33.0047	32.8277	3.61145e-06	0.196678
BRCA2	291.969	204.796	258.356	213.101	286.688	130.179	3.61088e-06	0.350253
FER1L6	150.531	102.009	202.994	164.812	105.486	72.4473	3.60958e-06	0.233916
LINC01356	16.1644	11.6804	18.454	3.14927	5.82436	3.39597	3.60928e-06	0.0113287
GAN	533.424	478.895	724.831	651.899	508.013	210.55	3.60813e-06	0.277062
APBB2	587.979	562.215	560.796	587.864	500.895	547.882	3.60712e-06	0.632505
ANAPC7	310.154	272.542	310.642	225.698	342.343	244.51	3.60676e-06	0.506622
FAM110C	42.4314	65.4101	38.9584	41.9903	33.0047	35.0916	3.60456e-06	0.222424
GATA6-AS1	125.274	192.337	83.0429	127.021	117.781	90.5591	3.60432e-06	0.342607
TRPV1	151.541	174.427	82.0177	110.225	86.7182	129.047	3.60412e-06	0.282069
PIEZO1	3702.65	3321.12	4151.12	2893.13	3444.14	3949.51	3.60409e-06	0.520852
COG3	314.195	394.018	294.238	363.216	315.81	216.21	3.60362e-06	0.453303
PANK2	366.729	267.091	342.424	314.927	273.745	323.749	3.60236e-06	0.56018
RTKN2	238.424	193.894	250.154	187.907	263.39	74.7112	3.59994e-06	0.260784
EFCAB11	97.9964	85.6561	118.926	97.6274	101.603	45.2795	3.59834e-06	0.316141
RNF183	73.7499	99.6725	92.2699	49.3386	86.0711	69.0513	3.59764e-06	0.258357
SERINC5	1992.26	2016.03	2038.14	2129.96	2160.19	885.215	3.59628e-06	0.379831
CEACAM16-AS1	138.407	162.747	102.522	108.125	97.0726	150.554	3.59415e-06	0.410114
TTC13	239.435	190.779	207.095	223.598	221.326	158.478	3.59212e-06	0.719369
SRBD1	137.397	171.312	159.934	127.021	142.373	143.763	3.5895e-06	0.427852
AGGF1	260.65	256.968	219.397	260.34	232.974	187.91	3.58733e-06	0.534169
FIG4	164.674	188.443	124.052	139.618	166.965	107.539	3.58484e-06	0.408476
PTPN3	355.616	408.034	356.777	389.46	355.933	299.977	3.58409e-06	0.557737
MAGI2	12.1233	25.6968	17.4288	3.14927	9.70726	10.1879	3.58291e-06	0.0378912
TBX2	32.3287	32.705	54.3367	24.1444	28.4746	28.2997	3.58199e-06	0.167415
ZNF217	1348.71	1291.07	1470.17	1644.97	1188.17	903.327	3.5815e-06	0.492442
FBXO31	659.708	631.519	770.966	647.7	600.556	708.625	3.58129e-06	0.608195
ATXN1L	1413.37	1288.73	1476.32	1483.31	1432.15	804.844	3.57855e-06	0.450028
PPP4R2	673.852	658.773	674.595	799.915	535.841	339.597	3.57489e-06	0.344287
PCAT1	18.1849	35.8198	18.454	11.5473	14.2373	7.92392	3.57282e-06	0.0523812
CDK20	83.8526	101.23	51.261	58.7864	58.2436	73.5793	3.572e-06	0.293294
ZNF250	114.161	112.132	102.522	103.926	77.6581	113.199	3.5715e-06	0.441983
ZMYND8	2489.31	2343.86	2581.51	2096.37	2175.72	2472.26	3.57111e-06	0.365946
MNAT1	253.578	268.649	230.675	255.091	232.974	196.966	3.57019e-06	0.49508
MDC1	570.804	372.215	856.059	496.535	566.904	472.039	3.5697e-06	0.379036
SLC17A5	380.873	468.772	384.458	484.988	353.344	219.606	3.56796e-06	0.383158
CTBP2	406.13	323.157	394.71	327.524	410.941	303.373	3.5652e-06	0.554962
CEBPB-AS1	56.5753	71.6396	39.9836	44.0898	50.4778	40.7516	3.56388e-06	0.30105
FAM76B	310.154	277.214	259.381	312.828	258.213	150.554	3.56201e-06	0.377153
LINC01600	23.2363	17.9099	16.4035	10.4976	14.2373	6.79193	3.56064e-06	0.0945097
MRI1	297.02	236.722	254.255	231.996	237.504	246.773	3.56031e-06	0.494712
PDE4DIPP2	118.202	133.156	116.875	80.8313	88.6597	112.067	3.55985e-06	0.247214
AGAP9	104.058	102.009	89.1942	77.682	84.1296	83.7672	3.55967e-06	0.340795
PAN2	883.988	909.512	774.042	826.159	795.349	717.681	3.55825e-06	0.498541
LTN1	483.92	704.716	472.627	630.904	443.946	218.474	3.55705e-06	0.266125
PSPN	56.5753	84.8774	43.0593	60.8859	47.242	31.6957	3.55503e-06	0.239938
ZFC3H1	759.725	738.2	633.587	744.278	696.334	464.115	3.55499e-06	0.458548
COL1A1	1011.28	1070.7	1102.11	830.358	913.13	1191.98	3.55483e-06	0.525637
ANP32E	179.828	165.083	197.868	209.951	137.843	63.3914	3.55322e-06	0.243273
INPP5F	575.855	543.527	403.937	615.158	430.355	298.845	3.55079e-06	0.433105
SRGAP2	111.13	89.5495	169.161	109.175	107.427	79.2392	3.55045e-06	0.300496
THAP6	90.9245	137.828	79.9672	109.175	92.5426	40.7516	3.5464e-06	0.278232
DNAH6	142.448	217.255	115.85	138.568	109.369	104.143	3.54637e-06	0.221408
[truncated: 28,349 more rows]
