# Supplementary material for: A 3D Bioprinted Gut Anaerobic Model for Studying Bacteria–Host Interactions
Source: Research (Wash D C). 2023 Feb 27;6:0058. doi: 10.34133/research.0058 (PMC10076011; doi:10.34133/research.0058)
Supplement: Supplementary 2 — Table S1. The gene expression data comparison between cells cultured under aerobic and anaerobic conditions. Table S2. The gene expression data comparison of the cells with and without Salmonella infection under the aerobic condition in the gut 3D model. Table S3. The gene expression data comparison of the cells with and without Salmonella infection under the anaerobic condition in the gut 3D model. Table S4. The gene expression data comparison of cells under aerobic and anaerobic conditions with Salmonella infection in the gut 3D model. Table S5. The gene expression data comparison of the cells with and without Lactobacillus coculture under the anaerobic condition in the gut 3D model. Table S6. The gene expression data comparison of the cells with Salmonella coculture and with Lactobacillus coculture under the anaerobic condition in the gut 3D model. [file research.0058.f2.zip › Supplementary Table 6.xlsx]

## Sheet: annotated_id_human_106
Gene.name	Salmonella Anaerobic1	Salmonella Anaerobic2	Salmonella Anaerobic3	Lactobacillus Anaerobic1	Lactobacillus Anaerobic2	Lactobacillus Anaerobic3	log2FoldChange	pvalue
GJA6P	14.0414	25.2774	7.44961	0	0	1.02522	4.65238	8.24732e-05
RPL21P32	29.0857	31.2959	5.79414	0	0	2.05044	4.03293	0.000600583
MTND4P12	5.01477	12.0369	16.5547	0	0	1.02522	3.62764	0.00159159
SMYD3-IT1	21.062	18.0553	8.27734	3.03082	0	0	2.99515	0.0015091
MTCYBP44	19.0561	40.9254	9.93281	0	3.11477	2.05044	2.94337	0.000618316
NPM1P37	8.02363	30.0922	7.44961	3.03082	0	1.02522	2.7907	0.000689585
RPL7AP22	36.1063	21.6664	9.10508	2.02054	3.89346	1.02522	2.62759	0.000317023
EIF2S2P2	39.1152	38.518	9.10508	2.02054	3.89346	4.10088	2.6155	0.000109904
MT-ND3	858.529	658.417	2645.44	224.28	133.156	242.977	2.51278	3.65867e-06
HEBP2P1	53.1566	36.1106	24.832	5.05136	4.67215	6.15133	2.51184	1.39691e-05
CCT4P2	37.1093	27.6848	14.8992	4.04109	2.33607	4.10088	2.5099	7.72906e-05
NPM1P41	22.065	12.0369	7.44961	0	3.89346	0	2.50559	0.00120584
ARL10	11.0325	38.518	9.93281	3.03082	0	4.10088	2.45061	0.00058688
MT-TL1	95.2806	40.9254	73.6683	9.09245	17.1312	7.17655	2.42747	1.44869e-07
MT-CO3	50392.4	47877.9	27443.5	7415.4	7379.66	7594.84	2.42503	8.62986e-18
FAM238C	13.0384	10.8332	19.0379	2.02054	1.55738	1.02522	2.40457	0.00149491
RPL35P3	13.0384	32.4996	10.7605	5.05136	0	0	2.40391	0.00250222
ARF1P2	12.0354	31.2959	19.0379	5.05136	1.55738	2.05044	2.3972	0.000167526
MTCO1P12	899.65	1287.95	185.412	120.222	155.738	110.724	2.33714	5.49897e-06
MT-CYB	18310.9	21861.4	12576.6	3692.55	3094.52	3592.37	2.2801	6.71235e-18
MT-CO1	213709	313118	68768.2	32242.8	45257.6	30451.1	2.27907	1.16808e-07
MT-ND4	12326.3	13713.6	22420.8	3196.5	2162.43	3993.24	2.27355	3.52678e-12
MT-CO2	15849.7	15815.3	20879.6	3261.16	2788.49	3447.82	2.27075	2.27412e-07
ANKRD49P2	30.0886	18.0553	24.832	8.08218	2.33607	1.02522	2.25415	0.000164107
TLK2P2	66.195	61.3881	24.0043	10.1027	10.9017	4.10088	2.22307	4.63949e-05
GPR52	35.1034	42.1291	20.6934	3.03082	10.123	1.02522	2.21638	0.000359805
MT-ND2	3178.36	3673.66	9598.41	838.526	612.052	1440.44	2.21634	1.23594e-05
RPS3AP19	33.0975	48.1475	10.7605	8.08218	0.778692	4.10088	2.18097	0.000904409
PHBP19	26.0768	42.1291	14.8992	4.04109	4.67215	6.15133	2.09443	0.000100198
DEPDC1P2	44.13	27.6848	15.727	1.01027	8.56561	4.10088	2.08433	0.000600044
KRT8P4	64.1891	109.536	45.5254	16.1644	13.2378	13.3279	2.06569	2.32254e-05
MT-ND4L	1946.73	1752.57	4917.57	743.561	316.927	671.52	2.05755	8.04827e-06
HELLPAR	102.301	90.2766	36.4203	16.1644	16.3525	16.4035	2.02857	5.85779e-07
TAS2R4	74.2186	73.425	58.7691	23.2363	7.00822	13.3279	2.00194	1.06136e-05
RPSAP16	15.0443	22.8701	14.8992	1.01027	5.45084	1.02522	1.98628	0.00195569
PRH1	129.381	95.0913	60.4246	29.2979	15.5738	17.4288	1.98028	2.68849e-06
MTND2P28	1292.81	918.414	1226.7	342.482	241.394	233.75	1.94348	7.37572e-09
MKRN5P	33.0975	60.1844	28.9707	9.09245	11.6804	2.05044	1.91652	0.000462388
C2orf27A	43.127	24.0738	18.2102	6.06163	5.45084	6.15133	1.911	0.000135501
FLJ42393	81.2393	98.7024	75.3238	21.2157	24.1394	14.3531	1.90612	5.17841e-07
ZNF101P2	50.1477	55.3696	25.6598	12.1233	6.22953	9.22699	1.90533	0.000111667
MT-TI	85.2511	58.9807	85.2566	15.1541	21.0247	12.3027	1.90409	8.359e-05
MT-ATP6	2350.92	2024.6	8879.11	713.252	386.231	1351.24	1.89989	0.000716997
CAP2P1	33.0975	32.4996	9.93281	2.02054	8.56561	1.02522	1.87989	0.00208865
NCAPGP1	18.0532	36.1106	12.416	7.07191	3.11477	2.05044	1.86756	0.000996268
MT-ND5	4834.24	5588.72	13030.2	1816.47	1157.91	2345.71	1.8324	6.99803e-05
TAS2R46	18.0532	26.4811	18.2102	4.04109	2.33607	6.15133	1.82801	0.00077025
KRT18P31	68.2009	98.7024	39.7312	9.09245	21.0247	18.454	1.79946	3.48462e-05
MTATP6P1	143.422	116.758	563.687	28.2876	26.4755	101.497	1.7837	0.00130814
NDUFAF2P2	26.0768	14.4443	7.44961	1.01027	2.33607	3.07566	1.77804	0.00425257
RNU6-759P	28.0827	31.2959	10.7605	6.06163	3.89346	4.10088	1.76696	0.00102876
RN7SL648P	62.1832	40.9254	29.7984	7.07191	14.7951	9.22699	1.75336	0.000117089
THRB-IT1	166.49	196.201	70.3574	37.3801	33.4837	39.9836	1.75304	6.99394e-06
N4BP2L2-IT2	123.363	146.85	132.437	39.4006	31.1477	38.9584	1.71137	1.03402e-06
MT-ND1	3299.72	3735.04	11872.2	1617.45	684.47	2031.99	1.69006	0.000548402
TAS2R31	40.1182	46.9438	27.3152	9.09245	11.6804	7.17655	1.66999	0.000210811
MAGI1-IT1	44.13	60.1844	31.4539	15.1541	10.123	11.2774	1.65003	2.84529e-05
MT-ATP8	230.679	235.923	1119.1	116.181	79.4265	146.607	1.6443	0.00132837
RPS16P5	8.02363	9.6295	91.0508	5.05136	3.89346	10.2522	1.64194	0.00308993
RGS17P1	20.0591	55.3696	19.8656	6.06163	7.78692	7.17655	1.63648	0.00114576
POU5F1P5	20.0591	24.0738	18.2102	5.05136	6.22953	1.02522	1.63437	0.00226076
LINC02320	19.0561	22.8701	8.27734	4.04109	3.89346	2.05044	1.56679	0.00298127
BLZF2P	19.0561	25.2774	12.416	4.04109	0	6.15133	1.55756	0.00394412
RPS3P2	16.0473	22.8701	16.5547	4.04109	3.89346	4.10088	1.55398	0.0023456
RPS2P44	30.0886	24.0738	11.5883	6.06163	0.778692	5.1261	1.53866	0.00388065
POU5F2	70.2068	129.998	59.5969	17.1746	41.2707	15.3783	1.51644	0.00011114
AGAP1-IT1	52.1536	57.777	19.8656	9.09245	15.5738	11.2774	1.50779	0.000244947
SMARCE1P1	20.0591	18.0553	13.2437	5.05136	3.89346	3.07566	1.50117	0.00210734
CXCL3	25.0739	15.6479	92.7062	11.113	12.4591	11.2774	1.50112	0.000750635
PCDHGB7	44.13	142.035	43.0422	21.2157	17.1312	27.681	1.46015	0.000329149
MT-TP	54.1595	27.6848	26.4875	18.1849	6.22953	3.07566	1.45636	0.00161418
FTX	1445.26	1354.15	1022.25	431.386	565.33	338.323	1.42873	2.0147e-09
TAS2R14	54.1595	34.9069	28.143	12.1233	6.22953	13.3279	1.42835	0.00126113
RPS15AP30	29.0857	44.5365	28.143	4.04109	13.2378	10.2522	1.40981	0.00120648
PA2G4P4	47.1388	90.2766	28.143	20.2054	12.4591	16.4035	1.40126	0.000488854
MPRIPP1	10.0295	12.0369	8.27734	1.01027	1.55738	2.05044	1.38138	0.00674997
KRT18P15	41.1211	103.517	24.832	16.1644	17.9099	10.2522	1.32694	0.00255962
TAS2R13	35.1034	42.1291	10.7605	8.08218	5.45084	6.15133	1.3005	0.00436763
MT-RNR2	9052.66	15706.9	7869.27	2723.69	3237.02	671.52	1.29315	0.00468206
MAD1L1	35.1034	44.5365	26.4875	19.1952	3.11477	10.2522	1.28306	0.00148128
CXCL2	31.0916	36.1106	239.215	30.3082	27.2542	35.8827	1.28135	0.00146795
SNORA33	60.1772	48.1475	115.055	18.1849	21.0247	29.7314	1.26822	0.00150872
TPT1P10	45.1329	39.7217	25.6598	6.06163	17.1312	5.1261	1.26573	0.00356388
ANKRD18CP	79.2334	101.11	57.9414	26.2671	35.0411	27.681	1.23036	2.72614e-05
TAPT1-AS1	104.307	139.628	100.156	39.4006	56.8445	38.9584	1.21185	1.23527e-06
CCDC194	9.02659	14.4443	67.8742	9.09245	3.89346	12.3027	1.20436	0.00393337
GULOP	75.2216	75.8323	56.2859	30.3082	28.8116	14.3531	1.16751	0.00076487
FAM106C	29.0857	34.9069	19.0379	12.1233	7.78692	6.15133	1.16102	0.00265579
ANKRD36C	849.502	1054.43	493.33	381.883	319.264	294.238	1.15415	1.15336e-06
LINC02649	104.307	146.85	90.223	44.452	48.2789	43.0593	1.12201	0.000122316
LINC00342	568.675	550.085	306.262	238.424	182.214	187.615	1.11388	2.07138e-06
TYRO3P	103.304	113.147	76.9793	46.4725	40.492	26.6557	1.1129	0.000388028
POLR3DP1	24.0709	37.3143	4.96641	4.04109	6.22953	5.1261	1.10874	0.00560858
FANCL	574.693	606.659	413.867	205.085	291.231	204.019	1.08173	9.29533e-07
HSPA8P15	40.1182	50.5549	19.8656	9.09245	17.9099	5.1261	1.0699	0.00475625
RNF32-AS1	38.1123	36.1106	26.4875	9.09245	10.9017	15.3783	1.06842	0.00246832
MT-ND6	874.576	734.25	835.184	499.075	241.394	300.39	1.06718	5.47468e-05
CEP128	157.464	160.09	67.8742	64.6574	36.5985	51.261	1.06579	0.000599332
RN7SL801P	48.1418	30.0922	24.832	12.1233	13.2378	6.15133	1.06178	0.00445837
CCDC144B	404.19	621.103	288.052	265.702	165.083	128.153	1.04905	0.000103648
CCDC171	55.1625	68.6102	27.3152	22.226	20.246	13.3279	1.04138	0.00189079
NBEA	52.1536	96.295	45.5254	16.1644	32.705	25.6305	1.03801	0.00123442
MT-TT	88.26	57.777	26.4875	31.3184	20.246	15.3783	1.03591	0.00124483
TAS2R30	53.1566	37.3143	51.3195	22.226	21.0247	10.2522	1.03487	0.00181695
ACTG1P14	16.0473	42.1291	12.416	9.09245	1.55738	6.15133	1.02571	0.00558274
NPIPB4	78.2304	114.35	50.4918	40.4109	24.9181	32.8071	1.01518	0.000946049
NFIA	764.251	684.898	542.994	300.051	386.231	232.725	1.00893	2.5076e-06
FDPSP3	40.1182	48.1475	41.3867	13.1335	7.78692	20.5044	1.00854	0.00469719
ZBTB20	88.26	109.536	89.3953	36.3698	39.7133	53.3115	0.985935	8.79404e-05
CLHC1	179.529	217.868	117.538	77.791	92.6643	56.3872	0.976579	0.000257814
NUTM2B-AS1	338.998	329.81	277.291	151.541	161.968	143.531	0.96796	1.8488e-07
LINC01004	230.679	286.478	292.19	135.377	126.927	113.8	0.945805	0.00010051
PCDHGA12	39.1152	40.9254	19.0379	13.1335	10.9017	11.2774	0.937758	0.00452466
SAMD12	287.848	341.847	296.329	157.603	151.845	139.43	0.937757	5.34389e-06
FAM13A-AS1	46.1359	49.3512	28.143	19.1952	20.246	4.10088	0.936838	0.00459947
APRG1	155.458	132.406	190.379	62.6369	83.32	64.5889	0.935174	0.000797282
ZNF391	79.2334	93.8877	67.8742	37.3801	35.8198	28.7062	0.928153	0.00157988
SNORD89	110.325	79.4434	111.744	35.3595	63.074	33.8323	0.910608	0.00117042
STX18-AS1	200.591	280.459	126.643	104.058	98.1151	88.169	0.901022	0.000128977
ANKRD36B	329.972	415.272	201.967	190.941	114.468	123.027	0.885052	0.00124043
ZNF81	107.316	133.609	93.534	55.565	59.1806	48.1854	0.870243	0.00016269
ANKRD36	745.195	788.416	398.14	328.339	383.895	234.776	0.867284	0.00022718
LRP11	207.611	155.276	181.274	128.305	73.9757	57.4124	0.862838	0.000580316
CFAP298-TCP10L	64.1891	64.9991	42.2144	21.2157	21.0247	29.7314	0.86242	0.00328511
CEP290	707.083	825.73	424.628	337.431	351.19	277.835	0.861892	0.000155565
GLCCI1	315.931	328.607	292.19	158.613	174.427	159.934	0.850671	4.52085e-07
ANKRD26	1002.95	1203.69	728.406	540.496	532.625	444.946	0.84915	1.06591e-05
LINC02882	65.192	72.2213	50.4918	18.1849	35.0411	23.5801	0.84356	0.00412931
SND1-IT1	24.0709	60.1844	29.7984	12.1233	17.9099	11.2774	0.843186	0.00585554
RORA	41.1211	57.777	55.4582	30.3082	15.5738	21.5296	0.843109	0.0030538
NR2F2-AS1	304.898	304.533	163.064	109.109	165.861	93.2951	0.837715	0.00090223
HDAC8	216.638	235.923	119.194	93.9553	89.5495	84.0681	0.835783	0.00140733
CCDC18	101.298	109.536	68.7019	49.5033	42.0493	46.1349	0.834569	0.000417143
LINC01473	152.449	138.424	98.5004	58.5958	59.1806	68.6898	0.831063	0.000993061
KDM7A	253.747	259.997	268.186	131.335	118.361	156.859	0.829209	4.15801e-05
CDC42	439.294	445.365	388.207	229.332	200.124	215.296	0.821108	0.000251136
PIBF1	394.161	347.866	209.417	181.849	164.304	141.48	0.816749	0.000158369
PTBP2	159.47	160.09	147.337	65.6677	77.0905	75.8664	0.814253	0.00191266
TBCE	68.2009	91.4803	66.2187	38.3904	34.2624	28.7062	0.805163	0.00317197
ATAD2B	747.201	718.602	538.855	343.493	411.149	329.096	0.80176	3.31723e-06
NOPCHAP1	348.025	264.811	275.636	167.705	152.624	147.632	0.794674	0.000106029
LINC00598	81.2393	72.2213	53.8027	33.339	40.492	22.5549	0.794102	0.00256567
CENPC	460.356	639.158	383.241	245.496	320.042	194.792	0.793919	0.000358236
SMG1P3	295.871	394.81	264.047	209.126	146.394	148.657	0.791052	9.59348e-05
TPTEP2	75.2216	101.11	52.1473	42.4314	38.1559	24.6053	0.790034	0.00287001
TTLL10	26.0768	43.3328	57.1137	18.1849	15.5738	12.3027	0.785579	0.00675817
MLYCD	346.019	388.791	257.425	186.9	181.435	171.212	0.783309	1.17383e-05
LINC02614	418.232	519.993	398.14	246.506	270.985	168.136	0.779083	0.000577384
ZFP30	205.606	190.183	166.375	109.109	99.6725	87.1438	0.773966	0.000275583
BDP1	1093.22	1392.67	932.029	669.811	544.305	628.46	0.766992	0.000101601
DYNC2H1	1269.74	1706.83	1085.16	743.561	784.921	557.72	0.764503	0.000854471
ZNF782	279.824	238.33	162.236	127.294	137.05	93.2951	0.759745	0.000417018
KRT18P4	59.1743	46.9438	72.8406	36.3698	28.0329	17.4288	0.756696	0.00431967
ZC3H12C	356.049	315.366	404.762	184.88	193.894	178.388	0.755644	0.000825013
ZNF337-AS1	195.576	245.552	168.03	99.0067	116.804	117.9	0.748903	6.53131e-05
H2AC13	966.848	1077.3	457.737	357.636	333.28	488.005	0.743876	0.00383981
LRRC8B	161.476	173.331	160.58	99.0067	75.5331	93.2951	0.738836	0.000356238
JPX	583.719	678.88	458.565	328.339	319.264	310.642	0.736584	5.73987e-05
REV3L	781.301	994.246	604.246	472.808	411.149	408.038	0.735797	0.000317697
EBLN2	58.1713	58.9807	19.8656	8.08218	29.5903	9.22699	0.73514	0.00717454
TRMT11	384.131	323.792	222.661	181.849	174.427	135.329	0.734874	0.00089489
ZNF148	808.381	866.655	932.856	487.962	552.092	427.517	0.733702	2.88421e-05
N4BP2	1504.43	1403.5	1479.99	868.834	773.241	743.285	0.733353	0.000365662
NUTM2A-AS1	467.377	512.771	401.451	262.671	283.444	237.851	0.732581	7.70657e-06
PRDX6-AS1	331.978	383.976	235.904	178.818	211.025	114.825	0.727397	0.000829771
PDCD6	178.526	238.33	148.164	100.017	119.918	76.8916	0.725305	0.00105743
DLEU1	576.699	662.028	419.661	274.794	376.108	266.557	0.723301	0.00018175
GOLGA8B	118.349	128.795	76.1516	58.5958	63.074	37.9332	0.721165	0.00302893
NEAT1	6886.28	6327.79	7975.22	4397.72	4213.5	3240.72	0.716547	0.000195481
PRANCR	63.1861	64.9991	52.975	31.3184	31.9264	25.6305	0.714644	0.00352584
STK3	372.096	391.199	273.98	200.034	203.238	183.515	0.697043	0.000177567
ZNF432	159.47	168.516	155.614	102.038	89.5495	84.0681	0.694999	0.000136391
PARP11	135.399	139.628	95.1894	56.5753	72.4183	62.5385	0.694266	0.00251131
AKAP9	4257.54	4683.55	3060.96	2392.33	2306.48	2010.46	0.690533	0.000528452
NKTR	1491.39	1578.03	981.693	819.331	744.429	638.713	0.690288	0.00118299
BRWD1	1372.04	1586.46	1230.84	835.495	750.659	726.882	0.688406	0.000804581
CYCSP6	160.473	127.591	98.5004	63.6472	82.5413	61.5133	0.687817	0.00149017
MEMO1	62.1832	67.4065	81.118	38.3904	42.828	29.7314	0.687535	0.00228608
MFSD4B	1315.88	1064.06	1167.11	635.461	794.265	499.283	0.67922	0.00148818
TVP23C	139.411	174.535	92.7062	65.6677	78.6478	54.3367	0.67761	0.00496242
ZDBF2	269.795	258.793	251.631	139.418	155.738	119.951	0.671618	0.00252768
SNHG14	3644.74	3547.27	3538.56	2148.85	2369.56	1823.87	0.670593	3.85754e-05
PDE4D	149.44	102.313	117.538	71.7293	68.5249	57.4124	0.669564	0.00243179
KCNQ1OT1	12689.4	15815.3	12342.3	8488.31	5450.84	9306.96	0.66722	0.00055847
CFAP44	148.437	172.127	82.7734	56.5753	77.8692	52.2863	0.665215	0.00660802
CCDC191	123.363	151.665	62.9078	58.5958	62.2953	47.1602	0.664493	0.00487045
MIPOL1	230.679	158.887	128.299	97.9964	102.787	89.1942	0.663802	0.000984224
STAG1-DT	32.0945	50.5549	33.9371	23.2363	15.5738	14.3531	0.660768	0.00715751
MIR29B2CHG	325.96	371.94	211.9	165.685	214.919	120.976	0.658248	0.00159481
XKR9	152.449	121.572	151.475	56.5753	107.459	61.5133	0.657399	0.00323866
ATRX	2009.92	1986.08	1576.83	1170.91	1022.42	969.859	0.656922	0.000845076
CDHR3	324.957	309.348	196.173	164.674	154.96	156.859	0.656405	0.000514001
CWF19L2	472.391	481.475	356.753	255.599	299.018	222.473	0.654189	6.9154e-05
ANKRD12	974.871	946.099	807.869	589.999	538.076	483.904	0.653694	0.000145756
RNF213-AS1	75.2216	78.2397	44.6976	23.2363	26.4755	46.1349	0.652281	0.00624859
CEP43	288.851	323.792	323.644	153.561	208.689	169.161	0.65218	0.000926555
LINC01572	300.886	287.681	135.748	124.264	158.074	93.2951	0.649115	0.00424293
LINC00511	663.956	754.712	568.653	435.427	368.321	396.761	0.648653	2.37181e-05
ST3GAL3	69.2038	84.2582	41.3867	33.339	32.705	32.8071	0.648139	0.00496865
ZNF407	213.629	275.645	170.513	133.356	129.263	111.749	0.647976	0.00101648
DNAH14	837.467	758.323	591.002	394.006	534.961	369.08	0.647179	0.000115132
UBE2Q2P2	51.1507	102.313	43.8699	35.3595	25.6968	25.6305	0.644382	0.00769254
CENPE	323.954	453.79	257.425	208.116	171.312	219.397	0.644068	0.000675641
RPS6KA5	133.393	128.795	99.3281	67.6883	77.0905	55.3619	0.643574	0.00190167
LINC00641	193.57	235.923	360.064	130.325	144.058	123.027	0.641662	0.00569513
RYR2	155.458	226.293	135.748	97.9964	80.9839	92.2699	0.638642	0.00430288
CBR3-AS1	193.57	187.775	184.585	109.109	116.804	105.598	0.637851	0.000439201
PRELID2	1386.08	1168.78	1163.79	705.17	882.258	693.049	0.635259	1.08199e-05
CCDC144A	249.736	309.348	215.211	131.335	167.419	104.573	0.631687	0.00491454
ZNF292	2410.1	2749.22	2114.03	1415.39	1499.76	1327.66	0.63137	0.00076694
CATSPER2P1	52.1536	51.7586	36.4203	18.1849	27.2542	25.6305	0.626932	0.00578887
STXBP5	463.365	501.938	418.834	304.092	285.001	247.078	0.624814	0.00012571
TBC1D12	468.38	430.92	470.153	313.184	286.558	238.876	0.624511	4.18637e-05
NBPF14	81.2393	105.925	56.2859	43.4417	38.9346	42.0341	0.620482	0.0059329
SHTN1	1005.96	1238.59	780.553	650.615	601.929	576.174	0.61912	0.000184467
HOOK3	850.505	772.768	675.431	482.91	475.002	347.55	0.619096	0.00214036
LINC02609	112.331	109.536	86.9121	57.5855	63.8527	52.2863	0.605664	0.00284182
CNKSR3	957.821	917.21	864.982	604.143	562.215	506.459	0.605501	0.000227231
CCT8P1	101.298	80.6471	78.6348	53.5444	41.2707	34.8575	0.598411	0.00760489
AGAP4	60.1772	90.2766	55.4582	33.339	38.1559	35.8827	0.597656	0.00626591
ITGB8	234.691	279.256	249.148	142.448	178.32	113.8	0.596003	0.00299133
TPT1-AS1	786.316	1061.65	753.238	597.071	518.609	464.425	0.586519	0.00075224
BAZ2B	1134.34	1250.63	829.39	709.211	710.167	537.216	0.585775	0.000699494
PABIR1	68.2009	57.777	61.2523	35.3595	43.6067	21.5296	0.585761	0.0059532
POTEF	199.588	299.718	134.921	128.305	134.714	91.2447	0.585366	0.00425454
SLC25A26	231.682	221.479	179.618	137.397	138.607	114.825	0.584812	0.000278515
TBC1D30	156.461	170.924	143.198	102.038	89.5495	91.2447	0.583804	0.0011817
MCTP2	599.767	586.196	550.443	363.698	402.584	331.146	0.581864	5.83533e-05
SMIM8	93.2747	81.8508	80.2902	49.5033	54.5084	44.0845	0.581858	0.00285538
LINC00106	141.417	294.904	96.0172	125.274	70.8609	75.8664	0.580825	0.00761192
UBXN2A	287.848	298.515	344.337	197.003	186.886	187.615	0.578093	0.000708735
INTU	152.449	193.794	124.988	94.9656	107.459	54.3367	0.57704	0.00578732
ADAM22	221.653	175.738	144.026	108.099	108.238	85.0933	0.576799	0.00512197
ZNF264	417.229	434.531	486.708	275.804	309.141	250.154	0.576347	0.000290276
PPP1R9A	897.644	952.117	749.099	537.465	571.56	482.879	0.573386	0.000831722
ZNF891	175.517	172.127	129.127	91.9348	100.451	82.0177	0.572604	0.00374794
LRMDA	139.411	158.887	96.8449	75.7704	55.2871	82.0177	0.572039	0.00661788
RPL29P14	36.1063	38.518	32.2816	12.1233	24.1394	7.17655	0.569738	0.00917069
MAP3K7CL	139.411	180.553	99.3281	86.8834	91.8856	60.488	0.569628	0.00417381
ZNF551	268.792	257.589	187.068	139.418	159.632	130.203	0.568709	0.00161836
LINC02762	163.482	132.406	144.853	81.8321	105.902	84.0681	0.568457	0.000743884
UVSSA	454.338	519.993	383.241	296.01	256.968	271.684	0.566841	0.00145227
ZNF283	237.7	193.794	182.102	113.151	146.394	91.2447	0.566482	0.00444786
EOLA2-DT	262.774	244.349	163.891	112.14	172.091	97.396	0.561664	0.00520897
SOX6	1067.14	887.118	1129.86	625.359	765.454	500.308	0.560584	0.00137242
GOLGA4	2882.49	3225.88	2316	1845.77	1684.31	1716.22	0.558661	0.000901855
LGSN	792.334	863.044	836.839	506.146	598.035	426.492	0.558163	0.00126179
GET4	368.084	474.253	321.989	266.712	266.313	199.918	0.556098	0.000399714
PRPF18	97.2865	120.369	76.9793	58.5958	54.5084	56.3872	0.554398	0.00473327
TSPY26P	117.346	184.164	277.291	124.264	62.2953	131.228	0.553457	0.00729291
ATM	1882.54	1821.18	1472.54	1006.23	1153.24	892.967	0.551584	0.00373683
ZNRF2	236.697	182.961	217.694	174.777	123.812	76.8916	0.551523	0.00389291
L3MBTL1	154.455	180.553	140.715	83.8526	103.566	94.3203	0.551474	0.00340568
PHLDB2	429.264	497.123	358.409	264.691	295.903	259.381	0.551288	0.000223874
BICD1	405.193	476.66	314.539	282.876	235.165	223.498	0.55125	0.00122727
ACTR3C	101.298	117.961	90.223	63.6472	64.6314	52.2863	0.551056	0.0042209
ZNF573	101.298	111.943	111.744	61.6266	76.3118	47.1602	0.550289	0.00559324
MAP2K6	365.075	339.44	499.124	226.301	251.517	212.221	0.549045	0.00541854
SCAPER	749.207	864.248	487.535	433.407	482.01	390.609	0.54834	0.00116702
ARID4B	961.833	960.543	758.205	570.804	544.305	585.401	0.547312	0.000525284
CENPQ	75.2216	71.0176	62.0801	39.4006	49.0576	27.681	0.543174	0.00680955
LINC00630	176.52	181.757	120.021	86.8834	104.345	96.3708	0.542907	0.00298384
ZNF586	158.467	162.498	113.4	100.017	70.0822	92.2699	0.541882	0.00311272
SGMS1-AS1	238.703	317.774	225.144	159.623	179.878	128.153	0.541695	0.00345041
RCAN1	216.638	219.071	449.46	163.664	163.525	174.288	0.539469	0.00661043
CEP126	167.493	169.72	93.534	84.8629	79.4265	78.942	0.537096	0.00674316
DENND1B	375.105	252.774	317.85	158.613	224.263	175.313	0.534557	0.00485392
GPR180	192.567	170.924	155.614	88.904	116.804	83.0429	0.532747	0.0077824
FER	647.908	544.067	600.935	387.945	417.379	309.617	0.532222	0.00215003
ARL6IP6	352.037	362.31	307.917	232.363	213.361	198.893	0.531312	0.00135099
NBEAL1	2086.14	1863.31	1926.14	1053.71	1333.9	1055.98	0.530628	0.00558478
APC	928.735	1059.25	920.44	630.41	619.06	592.578	0.530128	0.00125886
ZNF235	163.482	123.98	153.959	101.027	77.0905	85.0933	0.529028	0.00507297
C20orf204	84.2481	123.98	81.118	52.5342	36.5985	57.4124	0.528248	0.00981823
YIPF4	646.905	526.012	610.04	403.099	389.346	295.264	0.525315	0.00342014
CHD9	2428.15	2543.39	2107.41	1541.68	1568.28	1284.6	0.522735	0.00271889
TTN	1024.02	1519.05	816.146	707.191	724.183	664.343	0.520759	0.00262936
EVI5	658.941	570.548	648.116	394.006	480.453	300.39	0.518856	0.00258189
PCBP1-AS1	1079.18	1066.47	935.34	707.191	721.068	647.94	0.518236	6.06292e-06
PIGN	317.936	258.793	318.678	181.849	186.107	147.632	0.516912	0.00748752
SYCP2	1029.03	1221.74	779.726	717.293	584.019	542.342	0.516569	0.00441685
CEP57L1	200.591	185.368	168.03	112.14	119.918	103.547	0.516116	0.00458983
AHI1	308.91	371.94	240.871	203.065	207.911	149.682	0.513928	0.00444367
ZNF805	281.83	229.904	351.787	164.674	203.238	165.061	0.512055	0.00394172
SHOC2	742.186	694.528	757.377	444.52	496.027	417.265	0.511546	0.00363181
GMDS-DT	487.436	462.216	366.686	289.948	330.944	226.574	0.511278	0.00113809
PTP4A1	167.493	174.535	185.412	108.099	125.369	71.7655	0.510502	0.00733814
SENP6	1539.53	1572.02	1191.94	1057.76	845.659	880.665	0.509615	0.00121226
PRTG	435.282	535.641	509.884	316.215	254.632	360.878	0.508597	0.00301109
KIAA1109	2893.52	3266.81	2675.24	1866.98	1774.64	1760.3	0.508292	0.00539964
CCDC175	68.2009	75.8323	50.4918	24.2465	50.615	23.5801	0.507564	0.0108003
NUGGC	39.1152	46.9438	30.6262	22.226	21.8034	13.3279	0.507183	0.0108701
YAF2	321.948	311.755	274.808	214.178	179.878	194.792	0.495506	0.00185903
XNDC1N	171.505	220.275	148.992	103.048	102.787	87.1438	0.49526	0.0104941
ZNF26	366.078	388.791	294.673	223.27	229.714	177.363	0.494775	0.00715811
TJP2	211.623	233.515	186.24	169.726	130.041	107.648	0.493849	0.0020221
RAD51B	259.765	217.868	175.48	147.5	134.714	110.724	0.493694	0.00695808
ZNF780B	474.397	495.919	357.581	280.856	312.255	187.615	0.493657	0.00827868
NDUFAF6	146.431	105.925	96.8449	85.8732	65.4101	65.6141	0.493581	0.00491444
FBXL17	455.341	442.957	466.014	301.061	317.706	281.936	0.492961	0.000848024
TMEM117	231.682	231.108	250.803	158.613	144.837	153.783	0.492677	0.00283723
SLC2A14	368.084	457.401	397.312	278.835	283.444	250.154	0.492509	0.000584751
WTIP	276.815	276.848	237.56	175.787	152.624	196.842	0.49206	0.000695538
BSCL2	121.357	121.572	96.8449	70.7191	68.5249	66.6394	0.491944	0.00633989
ERCC6	728.145	753.509	579.414	448.561	463.321	440.845	0.491455	0.001271
ZBTB41	391.152	365.921	480.086	249.537	258.526	208.12	0.490897	0.00901893
PARD3B	1069.15	1256.65	927.89	732.448	743.65	727.907	0.489976	0.000124416
KCNIP2	202.597	279.256	173.824	130.325	154.96	123.027	0.48828	0.00470413
ZNF484	86.2541	85.4618	60.4246	45.4623	44.3854	46.1349	0.487089	0.00831158
FOXO1	640.888	506.753	679.57	409.16	437.625	326.02	0.486842	0.00311314
RALGAPA1	583.719	487.494	473.464	330.359	339.51	289.112	0.485618	0.00550934
UTRN	1032.04	1357.76	909.68	762.756	703.158	685.873	0.483675	0.00232928
FAM13B	519.53	598.233	426.283	322.277	355.862	327.045	0.479434	0.00235856
RAPGEF5	739.177	873.877	782.209	540.496	615.166	450.072	0.479159	0.000613409
DMXL2	140.414	173.331	117.538	89.9142	82.5413	75.8664	0.477517	0.01024
ZNF827	1075.17	1167.58	968.449	745.581	760.782	700.226	0.477346	8.92749e-05
ZNF518A	1414.17	1275.91	1071.92	845.598	776.355	666.394	0.472749	0.00866829
RIPK2-DT	167.493	160.09	174.652	105.068	111.353	68.6898	0.472245	0.0109031
MGA	2164.37	2299.04	2104.93	1419.43	1487.3	1494.77	0.472021	0.00117931
BRIP1	393.158	337.033	283.913	225.291	218.034	202.994	0.470787	0.00501908
TUT4	1198.53	1072.49	897.264	720.324	760.003	578.225	0.469343	0.00354022
PIAS2	405.193	397.217	360.892	235.393	306.026	173.262	0.466113	0.0079453
CSAD	330.975	358.699	223.488	186.9	240.616	134.304	0.465382	0.00775312
SNX14	432.273	446.568	361.72	268.732	309.919	201.969	0.465022	0.00637749
TRPM7	901.656	884.711	742.478	564.742	601.15	408.038	0.463062	0.0071538
PTPDC1	129.381	175.738	123.332	91.9348	85.6561	82.0177	0.460862	0.00916201
GNAQ	269.795	233.515	297.984	141.438	182.214	182.489	0.459351	0.00694209
RAB28	141.417	149.257	129.954	74.7602	101.23	95.3455	0.458583	0.00465679
ALMS1	2178.42	2613.21	1747.35	1383.06	1390.74	1479.39	0.457794	0.00470395
ZBTB11-AS1	59.1743	73.425	84.4289	46.4725	28.0329	51.261	0.456792	0.011765
ZNF638	3122.2	3301.72	2278.75	2045.8	2050.29	1522.45	0.455226	0.00547109
DCP2	1077.17	902.766	1278.02	656.677	738.2	618.208	0.451564	0.00923603
TMEM161B-DT	1029.03	964.154	807.869	530.393	733.527	438.795	0.448746	0.0102071
BARD1	215.635	249.163	226.799	170.736	138.607	148.657	0.448371	0.00396874
FBXW7	314.928	409.254	313.711	251.558	233.607	204.019	0.446817	0.00364557
PLCB1	1001.95	1129.06	990.798	701.129	817.626	556.695	0.446535	0.00372435
LRP5L	125.369	170.924	97.6726	79.8115	81.7626	73.8159	0.445526	0.0110997
KRIT1	311.919	276.848	209.417	174.777	190.779	118.926	0.442544	0.0110379
SYNE2	3302.73	3919.21	2426.92	2324.64	1879.76	2352.88	0.441557	0.00225961
DST	10703.5	13352.5	9071.97	7436.62	6953.72	6774.66	0.441388	0.0093334
CDK6	461.359	474.253	511.54	263.681	268.649	316.793	0.44113	0.0123289
SEPTIN7P14	359.058	255.182	203.623	159.623	230.493	115.85	0.438765	0.0100842
CWC27	419.235	383.976	312.056	266.712	276.436	206.069	0.437828	0.00344225
TRIP11	868.558	1042.39	703.574	612.225	586.355	514.661	0.437448	0.00599588
TPR	2918.6	3305.33	2216.67	2002.36	1706.11	2058.64	0.437155	0.00233052
ZNF630	92.2718	125.184	103.467	76.7807	70.8609	57.4124	0.436888	0.0081433
C1orf109	94.2777	58.9807	88.5676	48.4931	51.3936	49.2106	0.436749	0.0115387
CRLS1	160.473	87.8692	124.16	74.7602	90.3282	50.2358	0.435924	0.0132356
NR5A2	1350.98	1398.69	1205.18	874.896	1043.45	747.386	0.43569	0.00403848
ZC3H6	479.412	389.995	449.46	278.835	333.28	258.356	0.435443	0.00546161
RAPGEF6	134.396	115.554	144.853	61.6266	81.7626	78.942	0.435086	0.0134525
IPP	144.425	160.09	148.164	91.9348	105.902	80.9925	0.43507	0.0111441
LPAR1	189.558	146.85	189.551	91.9348	140.164	97.396	0.43354	0.0102551
VPS13C	1881.54	2031.83	1901.31	1119.38	1319.1	1025.22	0.432789	0.0125539
TRPM6	379.117	386.384	293.846	245.496	258.526	196.842	0.432178	0.00589521
LARP1B	378.114	422.494	359.237	288.938	242.952	265.532	0.431874	0.00211055
POLA1	398.173	404.439	276.463	227.311	242.173	221.448	0.431431	0.0087285
ATG10	149.44	156.479	105.95	102.038	78.6478	85.0933	0.431169	0.00792394
TRMT2B	416.226	444.161	331.094	259.64	288.116	260.406	0.430531	0.0033
DET1	66.195	69.8139	47.1809	42.4314	27.2542	14.3531	0.429776	0.0111225
ERCC8	415.223	440.55	413.039	263.681	289.673	265.532	0.427783	0.00858225
PATJ	1229.62	1239.8	938.651	775.889	835.536	600.779	0.427121	0.00821824
CTDSPL2	533.572	422.494	455.254	307.123	341.846	279.885	0.427022	0.00695508
SETBP1	612.805	743.879	531.405	492.003	457.871	356.777	0.4256	0.0019137
DENND4A	552.628	554.9	537.2	348.544	399.469	317.818	0.425464	0.00847355
LRBA	3364.91	3654.4	3152.84	2107.43	2442.76	1953.05	0.424632	0.00975157
LINC01515	89.2629	86.6655	61.2523	39.4006	61.5166	36.908	0.424293	0.0138583
GLIS3	289.854	339.44	325.3	219.229	231.271	220.423	0.423755	0.000974557
SUZ12P1	360.061	333.422	336.888	264.691	239.058	204.019	0.422716	0.00315352
SRBD1	290.857	246.756	177.135	137.397	171.312	159.934	0.422563	0.00764999
OPHN1	300.886	320.181	286.396	212.157	226.599	179.414	0.421687	0.00377686
UACA	703.071	710.176	681.225	531.403	459.428	473.652	0.419737	0.00163976
CCDC17	154.455	166.109	91.8785	109.109	74.7544	61.5133	0.418657	0.0137287
NAALADL2	171.505	184.164	121.677	87.8937	122.255	89.1942	0.417639	0.0115293
APTX	188.555	256.386	317.022	165.685	179.099	165.061	0.417514	0.00653971
TTC6	405.193	477.864	345.165	248.527	326.272	210.17	0.41715	0.0105037
ZNF460	676.994	657.214	605.074	443.51	473.444	441.87	0.416098	0.00165124
GOLGB1	3217.48	3893.93	2968.26	2400.41	1948.29	2459.51	0.41508	0.00601096
LCORL	300.886	223.886	297.984	181.849	200.124	153.783	0.415052	0.00964092
KANTR	299.883	251.571	264.047	206.096	191.558	149.682	0.414268	0.00670255
PDK3	1028.03	941.284	1237.46	630.41	687.585	607.956	0.414012	0.0141438
PCNX4	742.186	794.434	745.789	462.705	520.945	445.971	0.413619	0.0124554
ANKAR	140.414	97.4987	138.232	67.6883	105.123	62.5385	0.413391	0.0130371
ZC3H12B	314.928	293.7	219.35	194.983	200.124	174.288	0.413287	0.00374549
LINC02428	50.1477	69.8139	49.6641	39.4006	28.0329	27.681	0.412868	0.0149681
ZBED3-AS1	82.2422	116.758	46.3531	47.4828	44.3854	36.908	0.411866	0.0141585
PNN	654.929	746.286	699.435	477.859	413.485	479.803	0.411724	0.010341
GCC2	1544.55	1563.59	1326.03	1044.62	1120.54	840.681	0.410662	0.00668207
RPAP2	193.57	208.238	180.446	139.418	156.517	93.2951	0.409236	0.00729437
XRRA1	200.591	194.997	195.345	136.387	107.459	149.682	0.409227	0.00862269
USP37	470.385	439.346	341.854	275.804	282.665	277.835	0.409153	0.00763203
GABPB1-IT1	124.366	93.8877	96.8449	70.7191	73.9757	58.4376	0.409105	0.0111098
PPP1R12A	878.588	978.598	761.516	603.133	668.117	549.518	0.409044	0.00322905
RNF115	695.047	617.492	614.179	456.643	478.117	408.038	0.408602	0.00313654
LPP	5883.33	5840.29	6531.65	3748.11	4144.2	3749.23	0.4063	0.0123039
ZNF440	193.57	149.257	179.618	120.222	80.9839	140.455	0.406203	0.0111232
ATP8A1	847.496	844.989	937.823	514.229	694.593	419.315	0.405854	0.0139643
RIF1	1811.34	1794.7	1662.92	1207.28	1161.03	1124.67	0.40164	0.00992022
ZNF644	547.613	519.993	470.153	356.626	376.887	312.692	0.401219	0.00706667
PTPN4	525.548	442.957	375.791	302.071	353.526	286.037	0.398973	0.00367691
ICE2	565.666	584.992	552.926	418.253	387.788	350.626	0.398762	0.00764473
PPP1R12B	533.572	746.286	504.09	407.14	453.198	368.054	0.398742	0.00574403
GDAP2	457.347	427.309	473.464	291.969	335.616	275.784	0.396493	0.0102501
ZMYM5	246.727	252.774	255.77	180.839	175.984	169.161	0.396427	0.00479781
BCLAF3	394.161	275.645	241.698	179.828	252.296	134.304	0.394757	0.0149645
RBM28	434.279	469.438	394.002	314.195	287.337	314.743	0.394091	0.0035453
BRCA2	445.312	435.735	308.745	291.969	204.796	258.356	0.393786	0.0141443
B4GALT6	186.549	198.608	228.455	105.068	151.066	133.279	0.392921	0.0139832
DR1	293.866	326.199	317.85	201.044	205.575	224.523	0.392913	0.00957665
FAM135A	602.775	587.4	499.951	319.246	390.903	358.827	0.392325	0.0147743
DYNC2I1	579.707	698.139	427.939	400.068	418.936	355.752	0.391685	0.00602466
CCDC66	171.505	215.46	115.883	114.161	116.804	89.1942	0.391399	0.0140648
ATP9B	313.925	305.737	247.493	205.085	188.443	205.044	0.389429	0.00710179
PRDM5	283.836	288.885	293.846	182.859	246.845	154.808	0.387807	0.00998435
HELZ	2325.85	2527.74	2546.94	1698.27	1589.31	1641.38	0.385962	0.0117344
SMG1P5	45.1329	60.1844	44.6976	31.3184	28.8116	23.5801	0.384772	0.0166993
N4BP2L2	1385.08	1254.24	1287.13	916.317	1053.57	670.495	0.384659	0.0108031
MYO9A	1033.04	984.617	907.197	634.451	707.052	614.107	0.384423	0.0116682
SDCCAG8	178.526	227.497	161.408	151.541	116.804	124.052	0.383388	0.00757686
MRPS5	147.434	188.979	117.538	110.12	104.345	71.7655	0.383079	0.0156282
DMXL1	1510.45	1579.24	1573.52	1017.34	1238.12	759.689	0.382908	0.0146606
LINC02035	275.812	255.182	391.518	174.777	198.566	179.414	0.382581	0.0169874
MSI2	1446.26	1342.11	1552	956.728	1027.09	835.555	0.381479	0.0151096
CEP295	872.57	1085.73	685.364	618.287	597.256	634.612	0.381428	0.00645767
CEP120	430.267	465.827	390.691	299.041	331.723	245.028	0.380501	0.0101966
CASP8AP2	397.17	424.902	338.543	270.753	248.403	253.23	0.380239	0.0127073
NEK11	114.337	129.998	81.118	61.6266	75.5331	69.715	0.379785	0.0155785
PKHD1	565.666	706.565	376.619	377.842	404.141	296.289	0.379452	0.0148567
DIAPH2	825.431	870.266	645.633	513.218	568.445	547.468	0.379343	0.0079327
HULC	100.295	121.572	52.975	42.4314	52.1723	53.3115	0.379327	0.0159728
LINC01395	331.978	414.069	213.555	189.931	240.616	158.909	0.376892	0.0172019
DLG1	1508.44	1509.42	1329.34	1011.28	1081.6	939.102	0.376784	0.00810082
MMS22L	418.232	450.179	394.829	273.784	248.403	264.507	0.376554	0.017147
EGLN1	581.713	495.919	561.204	438.458	405.698	285.011	0.37646	0.00957299
TUBD1	170.502	157.683	119.194	87.8937	125.369	77.9168	0.374718	0.0149244
TTN-AS1	298.88	394.81	252.459	228.322	232.829	172.237	0.373911	0.0127508
FTCDNL1	35.1034	48.1475	46.3531	28.2876	17.9099	26.6557	0.372113	0.0173618
RASGEF1B	138.408	219.071	173.824	133.356	116.025	110.724	0.372034	0.0120559
VPS13A	780.298	929.247	657.221	506.146	571.56	400.861	0.370571	0.018252
OTULIN	606.787	616.288	667.982	494.023	408.034	395.735	0.370435	0.0112937
MAGI3	691.035	681.287	461.876	471.797	461.764	366.004	0.369676	0.00628196
RABGEF1P1	728.145	805.267	702.746	541.506	554.428	553.619	0.36956	0.00125639
DMTF1	534.575	656.01	441.182	396.027	380.78	334.222	0.368998	0.0128282
KDM6A	925.727	976.191	955.205	715.273	654.101	648.965	0.368676	0.00731229
FAM117B	563.66	551.289	577.759	389.965	417.379	427.517	0.368638	0.00265453
SUCLG2-DT	142.419	120.369	111.744	78.8013	101.23	71.7655	0.368243	0.0134185
NOS1AP	72.2127	114.35	76.9793	49.5033	52.1723	60.488	0.367987	0.0182066
ZNF431	255.753	237.127	235.904	157.603	207.132	136.354	0.367501	0.0113534
ANK2	1196.52	1327.67	1029.7	876.916	822.298	790.445	0.367363	0.00932144
LNPEP	1274.75	1302.39	1650.5	826.403	995.168	754.563	0.367345	0.0183336
UBN2	1249.68	1100.17	1128.2	842.567	774.019	743.285	0.367163	0.0131991
CSPP1	417.229	388.791	341.854	258.63	321.6	222.473	0.367133	0.00914846
HERC4	1064.13	1106.19	1113.3	696.078	882.258	566.947	0.366943	0.016178
LRIG2	455.341	352.681	365.859	297.02	252.296	231.7	0.366189	0.0152688
NTAQ1	85.2511	95.0913	67.0465	47.4828	55.2871	55.3619	0.366026	0.0166995
RPL17P50	54.1595	62.5918	57.1137	26.2671	46.7215	22.5549	0.364736	0.0179321
KAZN	103.304	107.128	76.1516	52.5342	65.4101	65.6141	0.364512	0.0174849
MBD5	583.719	664.436	494.157	363.698	477.338	401.887	0.364243	0.00662615
MSANTD2	261.771	320.181	225.144	202.054	205.575	156.859	0.361801	0.00980367
AKAP6	121.357	149.257	118.366	74.7602	108.238	68.6898	0.361105	0.0174952
TAOK1	1920.66	1936.73	1636.43	1215.36	1249.8	1278.45	0.361012	0.0141225
UBE3D	118.349	127.591	92.7062	73.7499	68.5249	72.7907	0.359997	0.0181909
THRB	1802.31	1732.11	1628.15	1168.89	1479.51	1106.21	0.35991	0.00447055
LINC02542	132.39	152.868	105.122	96.9862	95.0004	65.6141	0.358875	0.0166257
CACNA1D	813.396	1091.74	654.738	612.225	665.781	488.005	0.358537	0.0128718
EXOC6B	568.675	683.695	506.573	369.76	504.592	391.634	0.355704	0.00655615
ARFGEF1	1014.99	1023.13	917.13	690.016	717.175	591.552	0.355034	0.0158071
PLEKHG1	155.458	209.442	167.202	133.356	119.14	122.001	0.353834	0.0107689
LINC00174	381.123	505.549	351.787	309.143	297.46	274.759	0.353749	0.00927582
AGO3	245.724	297.311	301.295	192.962	207.132	176.338	0.353599	0.0152974
ARHGAP26	883.603	1073.69	710.196	634.451	679.019	615.133	0.353372	0.00589326
ALG9	206.609	217.868	240.043	147.5	144.058	125.077	0.352653	0.0198118
BOD1L1	940.771	1038.78	820.285	745.581	531.068	636.662	0.352647	0.0152704
PMS2P4	102.301	132.406	86.0844	71.7293	59.1806	75.8664	0.351944	0.0192784
CLASP2	410.208	368.328	360.064	258.63	292.788	197.868	0.351803	0.019032
ZNF236	249.736	306.94	201.139	187.911	175.206	177.363	0.350418	0.00916627
ZNF487	145.428	163.702	134.093	96.9862	101.23	105.598	0.34998	0.0152621
TIMM23B	63.1861	63.7955	43.8699	32.3287	39.7133	24.6053	0.34977	0.0193795
CEP192	1672.93	1759.79	1329.34	1177.98	1189.06	1076.48	0.34963	0.00785025
SMURF2	292.863	262.404	273.98	180.839	184.55	199.918	0.349331	0.0160806
ZFC3H1	1024.02	1094.15	954.378	759.725	738.2	633.587	0.349099	0.0149829
FANCC	295.871	314.163	334.405	221.25	253.853	214.271	0.348976	0.00609014
CDK13	1517.47	1454.05	1427.84	1209.3	1069.92	984.212	0.348232	0.0032517
BORCS5	304.898	347.866	240.871	204.075	199.345	236.826	0.34815	0.00897335
ZMYM2	1879.54	1968.03	1680.3	1175.96	1369.72	1258.97	0.347902	0.0159368
KAT6B	797.349	879.896	689.503	555.65	528.732	571.048	0.34697	0.0136482
PWWP2A	1004.96	1018.32	903.058	810.238	741.314	634.612	0.346965	0.00241559
UBL7-DT	80.2363	78.2397	77.807	58.5958	42.0493	52.2863	0.346545	0.0202584
CEP350	2338.89	2825.06	2032.92	1692.21	1652.38	1701.87	0.345672	0.0136556
GPATCH2L	883.603	847.396	836.012	593.03	642.421	546.443	0.344192	0.0154448
HOXC6	234.691	179.349	135.748	134.366	97.3364	123.027	0.343834	0.0205533
HCG18	729.148	766.749	551.271	483.92	502.256	442.895	0.343787	0.0150693
CPLANE1	993.928	1186.84	890.642	722.345	692.257	649.99	0.343476	0.0188466
H2BC18	489.442	532.03	321.161	302.071	220.37	380.357	0.343377	0.0191192
ZNF516	508.498	451.383	475.947	412.191	308.362	350.626	0.343307	0.00337911
CARF	152.449	180.553	124.988	76.7807	126.927	94.3203	0.343253	0.0201525
PHTF1	71.2097	93.8877	80.2902	53.5444	55.2871	43.0593	0.342852	0.021301
ICE1	1258.71	1306	1133.17	971.882	811.397	883.74	0.340436	0.0104005
TRAF3IP2-AS1	90.2659	95.0913	100.156	60.6163	59.9592	50.2358	0.339859	0.0211381
PVT1	86.2541	131.202	60.4246	54.5547	41.2707	52.2863	0.339512	0.0172756
SLMAP	1262.72	1123.04	1045.43	858.732	865.126	795.571	0.339262	0.00692074
SHPRH	782.304	698.139	581.069	451.592	485.125	405.987	0.337992	0.0211657
MBNL1	2754.11	2001.73	2986.47	1678.06	1928.82	1493.75	0.337522	0.0221862
ULK4	64.1891	69.8139	55.4582	39.4006	46.7215	30.7566	0.337481	0.0222636
CHIC2	105.31	107.128	96.8449	61.6266	65.4101	70.7402	0.337268	0.0217446
SYTL2	2011.93	2551.82	1691.06	1382.05	1730.25	1272.3	0.336881	0.0169896
PAFAH1B1	2072.1	2052.29	1710.1	1325.48	1591.65	1441.46	0.335461	0.00415678
HEATR3	264.78	180.553	193.69	136.387	141.722	146.607	0.334987	0.0211445
RSF1	1475.35	1531.09	1583.46	1135.55	1106.52	1087.76	0.334825	0.0105955
PMFBP1	87.257	107.128	56.2859	42.4314	37.3772	38.9584	0.334737	0.013046
COA1	570.681	560.919	485.052	424.314	418.936	356.777	0.333799	0.00598316
MON2	845.49	989.431	910.508	616.266	752.216	546.443	0.333797	0.0181457
HIPK3	2363.96	2164.23	2856.51	1639.67	1981.77	1495.8	0.333422	0.0185788
SLC44A3-AS1	160.473	140.831	129.127	99.0067	103.566	94.3203	0.333081	0.0184696
KMT2C	3779.13	4968.82	3320.87	2864.12	2382.8	3144.35	0.332335	0.0180507
RAP2A	216.638	211.849	276.463	156.592	179.878	155.834	0.331809	0.0178025
STAU2	381.123	371.94	336.888	251.558	302.132	218.372	0.33165	0.0153316
RNASEH2B	325.96	276.848	215.211	216.198	188.443	174.288	0.331394	0.0153962
GUSBP1	183.541	258.793	139.887	137.397	143.279	105.598	0.330025	0.0219898
PARGP1	201.594	256.386	146.509	144.469	136.271	120.976	0.328769	0.0219484
DLEU2	80.2363	86.6655	78.6348	56.5753	52.951	36.908	0.327428	0.0223662
SLC25A16	815.402	658.417	936.167	558.681	625.289	409.063	0.326929	0.0224115
PTPN13	541.595	519.993	395.657	327.328	292.009	380.357	0.326053	0.0209808
TAF10	183.541	91.4803	206.106	143.459	66.9675	73.8159	0.325339	0.0219126
PER3	931.744	1123.04	952.722	754.674	737.421	676.646	0.324624	0.0156689
TBCK	462.362	429.717	446.976	319.246	382.338	274.759	0.323917	0.0129434
MFSD14C	298.88	309.348	324.472	245.496	232.829	201.969	0.323357	0.0130476
ERCC6L2	852.511	870.266	699.435	568.783	618.281	500.308	0.322587	0.0201723
ARID4A	768.263	663.232	798.764	521.301	559.879	451.097	0.322074	0.021704
NCK1-DT	83.2452	87.8692	57.1137	50.5136	45.1641	46.1349	0.321807	0.0239483
RASAL2	802.363	966.561	782.209	623.338	630.74	612.057	0.321559	0.0127254
NEMF	872.57	779.99	605.901	523.321	587.912	464.425	0.320658	0.0205831
ZNF337	108.319	179.349	114.227	79.8115	93.443	98.4212	0.319658	0.0229691
RFX7	238.703	243.145	175.48	142.448	147.173	160.96	0.319468	0.0223087
CEP152	258.762	299.718	149.82	198.013	123.033	139.43	0.319457	0.024448
ZRANB2-DT	25.0739	27.6848	24.832	14.1438	11.6804	7.17655	0.319358	0.0107371
TASOR	1112.28	1064.06	1081.02	806.197	817.626	716.629	0.319117	0.0170073
PHC3	1410.15	1290.35	1442.74	941.574	1074.59	950.38	0.318987	0.0178285
MACF1	2241.6	2710.71	1849.99	1615.43	1407.1	1827.97	0.318848	0.0184737
MSH3	586.728	560.919	472.636	409.16	369.1	403.937	0.318331	0.0143795
METTL15	213.629	207.034	240.871	154.572	174.427	108.673	0.317183	0.0247709
RSRC1	441.3	374.347	295.501	273.784	300.575	228.624	0.316695	0.0163966
PURA	815.402	721.009	879.054	520.29	666.56	419.315	0.316546	0.0245786
CEP162	175.517	222.682	121.677	125.274	98.1151	120.976	0.315816	0.0247506
PYGO1	272.804	176.942	207.761	143.459	137.828	151.733	0.315677	0.0250281
SPAST	439.294	374.347	461.048	284.897	369.1	241.952	0.315345	0.0210113
PHF3	2595.65	2640.89	2248.95	1859.91	1659.39	1844.37	0.315213	0.0191632
CDK17	520.533	506.753	450.287	366.729	385.452	345.499	0.313903	0.0115882
ACBD6	530.563	621.103	443.666	384.914	444.633	339.348	0.313376	0.0151259
ZNF410	64.1891	44.5365	54.6305	40.4109	24.9181	29.7314	0.311588	0.0226622
RBM39	6569.35	7300.37	5828.9	4669.48	4943.91	3865.08	0.310681	0.0249331
PCAT7	200.591	202.22	226.799	141.438	182.993	130.203	0.30863	0.0189926
GSK3B	1607.74	1603.31	1583.46	1200.2	1299.64	1126.72	0.307959	0.0102506
CDON	281.83	291.292	276.463	216.198	211.804	172.237	0.30784	0.0227991
TCF12	943.78	1221.74	980.037	788.013	759.224	799.672	0.307031	0.0125236
ZFP90	373.099	386.384	350.959	295	267.87	267.583	0.306895	0.0123675
ARL5A	372.096	327.403	451.115	283.887	238.28	184.54	0.306616	0.0253002
HMBOX1	531.566	557.307	462.703	375.821	387.01	394.71	0.306085	0.0132649
OSBPL8	724.133	659.621	761.516	506.146	555.986	429.568	0.305739	0.0258013
SNX25	276.815	322.588	217.694	207.106	200.124	191.716	0.305221	0.0170379
HUS1	209.617	188.979	163.891	151.541	125.369	103.547	0.305032	0.0266856
EPCAM-DT	201.594	215.46	173.824	135.377	166.64	114.825	0.304505	0.0234313
NEDD4L	1822.37	1970.44	1777.15	1345.68	1526.24	1432.23	0.303435	0.004628
DCBLD2	577.702	593.418	569.481	395.017	475.002	381.382	0.30321	0.0222363
INTS6	903.662	801.656	2224.12	814.28	617.502	942.178	0.302852	0.0254031
MMADHC-DT	260.768	256.386	169.686	166.695	163.525	91.2447	0.302406	0.0261331
UVRAG	629.855	776.379	653.91	568.783	457.092	508.51	0.301603	0.0194929
SRGAP1	1039.06	1236.19	1004.87	834.485	718.732	929.875	0.301479	0.0111172
FAM89A	82.2422	80.6471	67.0465	55.565	39.7133	44.0845	0.300786	0.025641
CA3	51.1507	54.166	42.2144	27.2774	28.0329	15.3783	0.30049	0.0149021
DOP1A	601.772	523.604	498.296	378.852	450.084	317.818	0.299188	0.0262129
HOXC9	52.1536	107.128	48.0086	44.452	37.3772	31.7818	0.298924	0.0211819
MAP4K5	508.498	540.456	471.809	415.222	329.387	356.777	0.29853	0.0225353
ROCK2	1818.36	1907.85	1399.7	1357.81	1118.98	1264.1	0.297926	0.0215257
MATR3	247.73	241.941	213.555	167.705	131.599	99.4464	0.296086	0.0228006
PDXDC2P-NPIPB14P	388.143	457.401	272.325	258.63	314.591	171.212	0.296075	0.0289741
NSUN6	217.641	241.941	206.106	166.695	175.206	119.951	0.295888	0.0279508
HDAC4	347.022	406.846	325.3	266.712	290.452	250.154	0.295808	0.0159697
RCOR3	601.772	669.25	614.179	436.438	522.502	361.903	0.295588	0.0274533
SAP30L-AS1	100.295	81.8508	83.6012	61.6266	71.6396	34.8575	0.29455	0.0290002
ARID2	1344.96	1358.96	1092.61	937.533	940.659	902.194	0.294485	0.0225641
ELF2	390.149	427.309	383.241	299.041	306.026	301.415	0.294335	0.01449
CRPPA	104.307	78.2397	88.5676	55.565	60.7379	45.1097	0.294085	0.0259433
FAM133B	127.375	198.608	97.6726	94.9656	87.2135	88.169	0.293831	0.0287389
NRSN2-AS1	134.396	167.313	153.959	111.13	118.361	92.2699	0.292425	0.027566
STRADA	101.298	114.35	87.7398	63.6472	56.0658	79.9672	0.292224	0.0296913
DYRK1A	1060.12	807.675	1116.61	721.335	697.708	707.402	0.291889	0.0277426
NFKBIA	381.123	311.755	1114.13	349.554	322.378	378.307	0.291424	0.0245463
RANBP17	303.895	252.774	213.555	185.89	167.419	199.918	0.290568	0.0266042
DGKH	114.337	140.831	96.8449	87.8937	73.9757	59.4628	0.290473	0.0296994
ZBTB37	321.948	327.403	301.295	238.424	226.599	183.515	0.288378	0.0307423
CTSK	51.1507	79.4434	48.0086	28.2876	43.6067	31.7818	0.28797	0.0259874
ZNRD1ASP	222.656	225.09	144.853	142.448	161.189	106.623	0.287888	0.0301286
PRKCG	42.1241	52.9623	41.3867	19.1952	14.7951	29.7314	0.287141	0.0136789
LINC00858	140.414	168.516	102.639	94.9656	109.796	68.6898	0.287102	0.0309977
ARID1B	1796.29	2049.88	1634.78	1467.93	1329.23	1485.55	0.286597	0.00647434
SBF2	893.632	908.784	820.285	637.482	651.765	574.124	0.286035	0.0298097
MIR3936HG	185.547	223.886	145.681	131.335	159.632	91.2447	0.285993	0.0313357
ATXN1	1235.64	1215.72	1251.53	947.636	1005.29	822.227	0.285841	0.0209153
METTL4	93.2747	105.925	101.811	55.565	58.4019	77.9168	0.285622	0.0304522
H2AC6	962.836	723.416	508.229	449.571	578.568	526.964	0.285043	0.0298424
PHF14	518.527	418.883	398.968	346.523	298.239	313.718	0.285022	0.0290367
TMEM263	413.217	462.216	566.17	336.421	308.362	366.004	0.284981	0.0309372
LINC01091	63.1861	63.7955	44.6976	29.2979	47.5002	17.4288	0.284668	0.0235206
FBXL20	703.071	722.213	711.024	493.013	558.322	489.03	0.282902	0.0291076
HNF1A-AS1	1065.14	1337.3	891.47	910.255	857.339	641.788	0.282836	0.02637
DCP1A	463.365	461.012	663.843	337.431	360.534	401.887	0.282446	0.0323292
PCGF6	103.304	107.128	90.223	75.7704	66.1888	71.7655	0.282083	0.030556
RUFY2	542.598	559.715	438.699	406.13	359.755	340.373	0.281433	0.0305538
SMG1	2393.05	3110.33	2374.77	1956.9	1795.66	1852.57	0.281195	0.0307149
KLHL2	100.295	92.684	81.9457	70.7191	70.0822	42.0341	0.278983	0.0334361
BRAF	1463.31	1295.17	1393.08	955.718	953.118	979.086	0.277557	0.0332071
MARK3	807.378	911.192	696.952	649.605	642.421	562.846	0.276908	0.0170266
RABGEF1	90.2659	57.777	70.3574	52.5342	47.5002	29.7314	0.276819	0.0279833
ZNF367	66.195	62.5918	166.375	59.6061	35.0411	68.6898	0.276669	0.0232812
CHASERR	464.368	227.497	457.737	302.071	232.05	262.457	0.276549	0.033929
SPATA5	234.691	223.886	196.173	171.746	175.206	137.38	0.276382	0.0269893
CUL4A	824.428	949.71	746.616	635.461	662.667	603.855	0.276325	0.0231366
TBL1XR1	2084.14	1689.98	2214.19	1121.4	1399.31	954.481	0.276156	0.0256951
CCDC180	71.2097	113.147	50.4918	45.4623	51.3936	38.9584	0.275898	0.0266634
DPY19L4	359.058	314.163	408.901	250.548	270.985	181.464	0.275536	0.0328874
HMG20A	374.102	263.608	368.342	250.548	260.083	229.649	0.275352	0.0290718
ZNF611	226.668	258.793	226.799	182.859	175.984	164.035	0.27533	0.0287956
ERMAP	221.653	234.719	206.934	144.469	180.656	155.834	0.275275	0.0310149
FAM204A	366.078	394.81	329.438	286.917	304.468	224.523	0.274626	0.02558
ZNF813	92.2718	113.147	110.089	77.791	77.0905	62.5385	0.274542	0.034471
ARFGEF2	2448.21	2513.3	2528.73	1827.58	2111.03	1634.2	0.274422	0.0275816
PRKAG2	429.264	442.957	386.552	308.133	328.608	322.945	0.274289	0.0205768
PROSER2	444.309	485.086	488.363	374.811	304.468	393.685	0.273523	0.0244002
MDM4	1172.45	1089.34	1167.93	771.848	690.699	678.696	0.273516	0.0310295
MLLT10	813.396	852.211	707.713	647.585	605.043	524.913	0.273358	0.026389
USP32P1	119.352	123.98	59.5969	46.4725	74.7544	26.6557	0.27314	0.0166774
MED13	2200.48	2527.74	2285.37	1635.63	1590.09	1717.25	0.273056	0.0331365
AVL9	1389.09	1233.78	1323.55	912.276	1138.45	806.849	0.272441	0.03325
MUC20-OT1	1466.32	1912.66	1407.98	1245.67	1249.8	973.96	0.27192	0.0332246
MAN1C1	183.541	193.794	166.375	150.531	110.574	124.052	0.271837	0.0346452
NAB1	829.443	825.73	850.083	664.759	678.24	610.006	0.271512	0.0147147
SPINK5	111.328	123.98	76.1516	71.7293	49.8363	42.0341	0.270999	0.020335
EHBP1	1885.55	2153.4	1445.22	1339.62	1475.62	1184.13	0.270703	0.0324246
FEM1B	971.863	926.84	1090.13	715.273	813.733	628.46	0.269778	0.0343842
NSUN7	231.682	297.311	258.253	177.808	204.017	207.095	0.269582	0.0280878
WTAPP1	86.2541	71.0176	67.8742	40.4109	65.4101	34.8575	0.269555	0.0330937
TAF1	1129.33	1330.08	874.087	865.803	714.06	851.959	0.269492	0.0332588
MIB1	1179.47	1156.74	1451.85	909.245	923.528	749.437	0.268647	0.0372968
PPP1R26-AS1	75.2216	95.0913	76.9793	51.5239	66.1888	48.1854	0.268375	0.0364082
MAN1A2	466.374	436.939	552.099	390.975	371.436	364.979	0.268034	0.0196774
TGFBR1	475.4	446.568	591.83	334.4	341.067	335.247	0.267907	0.0355365
ASMTL-AS1	156.461	257.589	99.3281	137.397	78.6478	99.4464	0.26742	0.0310192
EAF2	65.192	43.3328	62.9078	25.2568	30.369	39.9836	0.267277	0.0243736
BPTF	3190.4	3555.69	2640.47	2463.04	2142.96	2559.98	0.267141	0.024275
PTK2	1414.17	1461.28	1297.89	1066.85	1184.39	953.455	0.266711	0.024233
SMAD5	1560.6	1310.82	1284.64	985.016	1064.47	758.664	0.26566	0.0370286
LINC01277	65.192	60.1844	65.391	40.4109	51.3936	17.4288	0.264889	0.0277603
H4C5	706.08	562.122	629.906	455.633	383.116	543.367	0.264787	0.0356571
DCK	110.325	74.6286	95.1894	59.6061	53.7297	52.2863	0.264758	0.02902
PSMD9	101.298	134.813	92.7062	69.7088	91.1069	61.5133	0.264535	0.0378078
NFATC3	1808.33	1557.57	1873.16	1367.91	1391.52	1423.01	0.264319	0.00761956
NRDE2	300.886	329.81	303.778	252.568	234.386	217.347	0.264241	0.0295817
PHIP	1412.16	1596.09	1393.9	1049.67	961.684	1164.65	0.264073	0.0365472
ASH1L	2250.63	2683.02	2370.63	1873.05	1829.15	1937.67	0.264054	0.0227663
DEPDC1	130.384	85.4618	100.984	81.8321	61.5166	64.5889	0.263875	0.0362454
PSD3	714.103	523.604	645.633	446.54	471.887	385.483	0.263445	0.0381686
METTL8	328.969	361.106	275.636	257.619	226.599	195.817	0.263125	0.038029
ATG4C	43.127	49.3512	40.559	26.2671	29.5903	24.6053	0.262977	0.0318828
KNL1	381.123	387.587	369.997	271.763	237.501	266.557	0.262848	0.0381018
LINC00294	299.883	317.774	333.577	243.476	248.403	185.565	0.262445	0.037496
FGD6	777.289	913.599	651.427	585.958	573.117	519.787	0.262396	0.0375045
MCPH1	226.668	291.292	168.858	183.87	158.853	148.657	0.26238	0.0379596
C21orf62-AS1	64.1891	84.2582	66.2187	37.3801	64.6314	25.6305	0.262042	0.0313106
AFF1	2799.24	2956.26	2922.73	2146.83	2402.26	2254.46	0.261171	0.0181048
IFT172	333.984	434.531	283.913	273.784	283.444	236.826	0.260396	0.0307444
SLFNL1-AS1	26.0768	49.3512	33.1094	17.1746	14.0164	16.4035	0.260184	0.0123544
MBTD1	627.849	467.031	618.317	420.273	479.674	394.71	0.25974	0.0313439
ARHGAP29	222.656	211.849	225.144	153.561	160.41	141.48	0.259468	0.0393734
TFDP2	1857.47	1621.37	2062.71	1517.43	1401.64	1419.93	0.258551	0.0207597
CBLB	575.696	660.825	687.847	423.304	580.125	462.375	0.258132	0.0295026
ZNF184	128.378	99.9061	96.8449	83.8526	71.6396	75.8664	0.257918	0.039811
FRS2	487.436	499.53	629.906	309.143	432.174	328.071	0.257833	0.0377722
LINC02163	151.446	115.554	109.261	82.8423	102.009	62.5385	0.257653	0.0376043
SORBS1	2172.4	2268.95	1724.17	1446.71	1672.63	1703.92	0.257348	0.021253
TASOR2	1375.05	1669.52	1189.45	1075.94	937.545	1141.07	0.257328	0.0358508
TAPT1	121.357	136.017	124.988	85.8732	78.6478	86.1186	0.256991	0.037911
VPS13B	1114.28	1147.11	926.235	768.817	762.339	707.402	0.255306	0.0412737
SYDE2	129.381	214.256	158.097	104.058	109.017	129.178	0.255251	0.0402792
EIF1AX	500.474	513.975	637.355	337.431	404.92	356.777	0.254872	0.0384798
GAS8	537.583	690.917	341.027	420.273	327.05	366.004	0.254797	0.0409197
DOCK5	1326.91	1664.7	1140.62	1119.38	1071.48	989.338	0.254577	0.0276364
ZNF136	51.1507	50.5549	24.832	25.2568	16.3525	16.4035	0.253757	0.0143632
EDA	203.6	317.774	221.005	171.746	203.238	172.237	0.253516	0.0380805
ADGRV1	80.2363	114.35	46.3531	39.4006	49.8363	39.9836	0.253043	0.0236784
WDR4	165.487	207.034	105.122	100.017	105.123	109.699	0.252916	0.0391633
ITGAV	906.67	800.452	1095.92	681.934	721.068	538.241	0.252821	0.0421851
PABIR3	100.295	93.8877	95.1894	68.6985	76.3118	50.2358	0.252671	0.0422281
AOPEP	312.922	374.347	240.043	248.527	243.73	194.792	0.252399	0.0375389
NBPF20	39.1152	64.9991	27.3152	19.1952	19.4673	21.5296	0.25233	0.0146511
IMMP1L	93.2747	131.202	98.5004	72.7396	80.2052	74.8411	0.252079	0.0421108
TMEM170B	100.295	120.369	94.3617	59.6061	60.7379	47.1602	0.252001	0.023295
SANBR	267.789	252.774	192.862	197.003	151.066	167.111	0.251837	0.0413724
SAMD4A	718.115	737.861	570.309	573.835	443.075	555.67	0.251815	0.0283712
UBXN7	1425.2	1310.82	1580.14	969.862	940.659	982.162	0.251813	0.0391704
DOCK7	598.764	627.121	542.166	449.571	451.641	360.878	0.250509	0.0428261
SNTB1	1790.27	1464.89	1704.3	1246.68	1488.08	1167.73	0.25028	0.023595
ATP7A	275.812	349.069	345.165	222.26	243.73	191.716	0.250209	0.0416039
FBXO22	520.533	398.421	419.661	356.626	336.395	299.365	0.249998	0.040786
SUGT1	882.6	668.047	1087.64	606.163	689.142	536.191	0.24963	0.0441153
HOXD3	105.31	143.239	83.6012	95.9759	67.7462	49.2106	0.249606	0.0380263
NARS2	468.38	323.792	365.859	313.184	296.681	269.633	0.249595	0.0368228
ZNF765	309.913	320.181	298.812	240.445	246.067	209.145	0.249389	0.0383646
MKLN1	2067.09	2017.38	2096.65	1453.78	1562.06	1306.13	0.249169	0.0429618
SLC4A7	296.874	262.404	290.535	199.024	186.107	175.313	0.2491	0.0402876
GOSR2	807.378	724.62	828.562	630.41	699.265	514.661	0.248464	0.0278731
RPRD1B	1309.86	1349.33	1350.03	985.016	1120.54	1032.4	0.24843	0.027423
PIKFYVE	999.945	881.1	922.924	673.852	760.003	628.46	0.248348	0.0426395
PLEKHA5	974.871	990.635	727.578	768.817	670.453	682.797	0.248196	0.0242296
ZNF451	748.204	693.324	746.616	482.91	524.059	433.668	0.248142	0.0423089
ZNF800	437.288	412.865	463.531	336.421	361.313	306.541	0.248038	0.0350027
PLEKHM3	601.772	591.011	586.864	468.766	506.928	445.971	0.247271	0.0174494
ZNF846	97.2865	128.795	74.4961	67.6883	67.7462	64.5889	0.247097	0.0417822
SMCO4	198.585	128.795	148.164	119.212	119.14	106.623	0.246724	0.0446938
DZIP3	552.628	577.77	450.287	367.739	408.813	336.272	0.246462	0.0445375
ANKHD1-EIF4EBP3	96.2836	129.998	79.4625	66.678	71.6396	49.2106	0.245896	0.0355781
TRIM37	446.315	381.569	384.069	325.308	338.731	266.557	0.245593	0.0355127
ZNF37A	455.341	427.309	406.418	341.472	285.001	298.339	0.245299	0.0449201
SECISBP2	319.942	376.754	439.527	279.845	308.362	266.557	0.245021	0.0410875
WARS2-AS1	133.393	102.313	117.538	88.904	93.443	78.942	0.244804	0.0436952
LINC01876	226.668	214.256	158.097	114.161	179.878	75.8664	0.244688	0.0364609
ARHGAP12	1805.32	1723.68	1652.16	1362.86	1541.03	1190.28	0.243628	0.0273117
ZNF189	578.705	625.918	552.926	408.15	537.297	393.685	0.243566	0.0396601
TPRG1	91.2688	95.0913	75.3238	67.6883	64.6314	35.8827	0.243194	0.0401615
HOMER1	247.73	259.997	303.778	230.342	175.206	192.742	0.243184	0.0449532
CRYBG1	861.538	1066.47	836.839	704.16	754.552	729.957	0.242853	0.0258256
SDAD1P1	51.1507	43.3328	38.0758	24.2465	27.2542	24.6053	0.242236	0.0305328
RAVER2	354.043	411.661	403.934	314.195	297.46	316.793	0.241333	0.0263421
DOCK7-DT	57.1684	33.7033	27.3152	21.2157	21.0247	16.4035	0.241038	0.0198528
ZNRF1	1148.38	1142.3	939.478	798.115	769.347	864.261	0.240537	0.041468
PLEKHA3	313.925	314.163	408.901	207.106	281.108	179.414	0.240457	0.0412055
RAB33B-AS1	169.499	205.831	136.576	111.13	137.05	115.85	0.240447	0.0473111
ZNF780A	230.679	226.293	186.24	117.192	173.648	108.673	0.239843	0.037856
OTUD4	831.449	670.454	725.095	473.818	546.641	472.627	0.239526	0.0446703
CEP63	227.671	222.682	150.648	130.325	155.738	120.976	0.239489	0.0454751
MAPKAPK5	750.21	798.045	672.948	579.896	677.462	477.753	0.239446	0.0358062
USP34	4284.62	4203.28	4042.65	2943.93	2889.72	2746.57	0.239194	0.0466147
PPIP5K2	835.461	769.157	851.739	573.835	643.978	430.593	0.239125	0.0449722
POTEE	106.313	162.498	80.2902	62.6369	59.9592	64.5889	0.238824	0.0246381
LRRFIP1	275.812	282.867	298.812	232.363	197.009	238.876	0.238438	0.0386564
MMP24OS	1055.11	1005.08	1213.46	879.947	740.536	863.236	0.238284	0.044033
ATR	769.266	776.379	616.662	517.259	519.387	428.542	0.238201	0.046159
DDI2	1269.74	1256.65	1398.87	961.779	986.602	905.27	0.237739	0.048673
BBX	300.886	227.497	336.888	182.859	260.862	174.288	0.237561	0.0474371
WAPL	985.904	952.117	1128.2	789.023	780.249	598.729	0.237087	0.0483336
TOGARAM1	248.733	302.126	182.929	183.87	185.329	156.859	0.237014	0.0484683
RAD51D	319.942	320.181	292.19	259.64	213.361	250.154	0.236976	0.0391177
ATG14	360.061	355.088	393.174	260.65	313.034	238.876	0.236875	0.0477489
RPS6KC1	341.004	356.292	306.262	236.404	292.009	218.372	0.236727	0.0479985
AHCTF1	1120.3	1023.13	1099.23	840.547	769.347	701.251	0.236697	0.0488872
KANSL1	1736.11	1582.85	1735.76	1338.61	1257.59	1484.52	0.236422	0.0210886
ZC3H13	838.47	852.211	777.242	677.893	517.051	699.201	0.236164	0.0430796
NECTIN3	680.003	633.14	742.478	496.044	576.232	475.703	0.235908	0.0480118
UBA6-DT	176.52	173.331	148.992	120.222	152.624	96.3708	0.235708	0.0479081
RNF216P1	138.408	167.313	147.337	114.161	114.468	109.699	0.235434	0.0475419
SCN8A	363.069	512.771	277.291	271.763	286.558	273.734	0.234368	0.0504755
CTNNBIP1	272.804	399.624	274.808	207.106	255.411	253.23	0.234145	0.0463543
GAS2L3	186.549	215.46	174.652	87.8937	106.681	157.884	0.23408	0.0375111
PCF11	1752.16	1653.87	2979.84	1695.24	1516.89	1416.86	0.234065	0.0507893
FAR2P1	21.062	34.9069	27.3152	14.1438	7.78692	9.22699	0.233816	0.00801695
PDS5A	1838.41	1732.11	1697.68	1342.65	1410.99	1193.36	0.233416	0.0490386
PARP14	819.413	967.765	864.155	645.564	696.929	620.259	0.233411	0.050305
TLK2	455.341	475.457	479.258	383.904	331.723	375.231	0.233129	0.0440138
MARCHF1	52.1536	42.1291	48.0086	33.339	24.9181	23.5801	0.233095	0.0317595
PLXNC1	324.957	297.311	259.909	208.116	284.222	156.859	0.232816	0.0507067
MYCBP	48.1418	73.425	59.5969	41.4212	39.7133	29.7314	0.232745	0.0384654
BIRC6	3357.89	3901.15	3196.71	2526.69	2698.17	2325.2	0.232217	0.05648
DDHD1	97.2865	103.517	112.572	75.7704	63.8527	64.5889	0.23218	0.0455907
LMBR1	648.911	648.788	693.641	469.777	533.404	431.618	0.232076	0.0507302
SMG1P1	152.449	228.701	92.7062	119.212	92.6643	70.7402	0.232049	0.035018
CDH26	44.13	66.2028	40.559	34.3493	31.9264	19.4792	0.231725	0.031754
WDR37	511.507	421.291	432.077	361.678	401.026	326.02	0.231278	0.0304192
FRYL	1109.27	1080.91	922.924	755.684	717.954	630.511	0.230864	0.0479123
NUDT4	1363.01	1267.48	1512.27	1058.77	1038.77	897.068	0.23084	0.051854
ABCA5	647.908	624.714	558.721	369.76	425.166	239.902	0.230326	0.0317346
SUZ12	1006.97	976.191	1010.66	774.879	760.003	724.831	0.230204	0.0503506
FAM184A	56.1654	46.9438	32.2816	25.2568	25.6968	19.4792	0.229814	0.024263
ZKSCAN8	488.439	377.958	461.876	351.575	336.395	301.415	0.229631	0.0525757
ZNF595	82.2422	98.7024	77.807	65.6677	56.8445	56.3872	0.229626	0.0503914
FNIP1	1258.71	1191.65	1277.19	872.875	939.102	830.429	0.229325	0.0531133
CNTN4	372.096	388.791	301.295	271.763	262.419	251.179	0.229242	0.0525122
ESCO1	753.219	693.324	551.271	528.372	524.838	393.685	0.229208	0.052256
TEX9	37.1093	34.9069	19.8656	15.1541	18.6886	8.20177	0.228715	0.0172721
ATF7IP2	158.467	174.535	166.375	124.264	124.591	110.724	0.228411	0.0534378
BLZF1	245.724	234.719	133.265	154.572	142.501	154.808	0.228191	0.0526131
ZNF680	139.411	127.591	103.467	78.8013	88.7708	84.0681	0.228117	0.049715
TRIM66	422.244	521.197	312.884	325.308	339.51	293.213	0.227655	0.050084
NCOA2	1213.57	1241	1150.55	869.845	999.061	867.337	0.22725	0.0527938
H3C2	1572.63	1791.09	674.603	816.3	527.953	1025.22	0.226948	0.0347604
ARAP2	81.2393	102.313	77.807	66.678	42.0493	64.5889	0.226237	0.047311
NR3C1	769.266	639.158	757.377	454.623	617.502	382.407	0.22553	0.0497206
VPS8	620.829	767.953	522.3	521.301	526.395	388.559	0.225468	0.0534976
CATSPERG	124.366	155.276	276.463	104.058	95.0004	151.733	0.225418	0.0420114
SMAD2	939.768	843.785	1003.21	680.924	761.56	714.579	0.225292	0.0500136
RC3H1	1102.25	954.524	1379.01	814.28	819.184	764.815	0.225211	0.0539956
NSMAF	279.824	234.719	225.144	183.87	187.665	177.363	0.224795	0.0552948
SMC6	353.04	442.957	304.606	292.979	255.411	229.649	0.224499	0.0531262
EEA1	1210.57	1320.45	1081.85	1002.19	885.372	908.346	0.224261	0.049998
UHRF2	294.869	320.181	223.488	203.065	219.591	198.893	0.224097	0.0555565
SP4	272.804	279.256	288.052	206.096	234.386	178.388	0.22401	0.0554881
ABHD8	108.319	84.2582	91.0508	55.565	68.5249	67.6646	0.223941	0.0508297
ATF2	598.764	566.937	612.523	418.253	496.027	424.441	0.22368	0.0562358
REV1	577.702	658.417	528.094	468.766	485.904	402.912	0.223482	0.0493137
RC3H2	1041.07	855.822	1148.9	698.098	695.372	791.471	0.223088	0.056077
ANKHD1	141.417	148.054	129.127	100.017	81.7626	72.7907	0.222976	0.0393018
PDE3B	700.062	784.804	705.23	616.266	657.994	449.047	0.222775	0.0458156
CD99P1	185.547	182.961	141.543	117.192	135.492	133.279	0.222751	0.0546126
CEP70	344.013	297.311	265.703	281.866	203.238	219.397	0.222541	0.0510186
CENPF	1397.12	1739.33	1189.45	1071.9	689.142	1318.43	0.222425	0.0562897
ELF3-AS1	411.211	345.458	299.64	292.979	283.444	254.255	0.22186	0.0470843
CCDC88A	67.1979	127.591	73.6683	57.5855	19.4673	64.5889	0.22178	0.0247777
ATXN7	687.024	690.917	556.237	421.284	584.019	438.795	0.221623	0.0581098
PDE8A	1036.05	953.321	1060.33	845.598	872.913	707.402	0.2216	0.0427443
RBL1	314.928	293.7	289.707	211.147	238.28	195.817	0.221586	0.0567247
NAPB	100.295	90.2766	88.5676	71.7293	63.8527	51.261	0.221418	0.0507562
CCAR1	1037.05	1192.85	985.831	825.393	824.634	775.067	0.221229	0.0577568
DYM	404.19	310.551	408.073	293.989	320.821	265.532	0.221197	0.0494771
CTC-338M12.4	251.741	293.7	211.072	190.941	184.55	199.918	0.221073	0.0531188
GIT2	343.01	355.088	284.741	255.599	269.427	238.876	0.221015	0.0509466
NPAT	945.786	1001.47	724.267	594.04	767.79	627.435	0.220607	0.0577404
ZNF652	2350.92	1984.88	2583.36	1393.17	1653.94	1194.38	0.220584	0.0402054
USP3	1326.91	1236.19	1536.27	993.098	1176.6	1044.7	0.220282	0.0499008
SAFB	629.855	681.287	660.532	561.711	444.633	547.468	0.220273	0.0486775
FOXP1	1341.95	1397.48	1049.57	919.348	934.43	881.69	0.220032	0.0586809
MID1	848.499	984.617	669.637	624.348	738.978	538.241	0.219802	0.0579186
SNORC	49.1448	45.7401	28.143	31.3184	21.8034	17.4288	0.219683	0.0356676
CAMK2D	1364.02	1144.71	1758.11	953.697	1197.63	966.783	0.219674	0.0592909
KIAA0586	367.081	391.199	307.089	255.599	284.222	238.876	0.219559	0.0583876
COBLL1	1343.96	1357.76	1237.46	1022.4	1000.62	1149.27	0.219436	0.0386255
ELL	281.83	273.237	300.468	227.311	221.927	242.977	0.218788	0.0408116
LRRFIP2	504.486	521.197	505.746	401.078	432.174	388.559	0.218643	0.0443118
USP6NL	493.453	594.622	539.683	443.51	373.772	391.634	0.218541	0.0591572
RBM33	1599.71	1771.83	1499.85	1313.35	1160.25	1396.35	0.218267	0.0488841
PTEN	1697	1463.68	1643.05	1237.58	1275.5	1139.02	0.217997	0.0584537
ARMC8	443.306	458.605	317.85	274.794	364.428	294.238	0.217821	0.0578915
PANK2	413.217	377.958	432.077	366.729	267.091	342.424	0.217572	0.0481026
GCFC2	394.161	468.235	338.543	342.482	303.69	293.213	0.21755	0.0504208
TACC1	470.385	557.307	489.191	327.328	387.788	352.676	0.21751	0.0575241
DUSP8P5	85.2511	137.22	56.2859	60.6163	54.5084	47.1602	0.21742	0.035863
ZFX	672.982	640.362	619.145	500.085	507.707	373.18	0.217381	0.0583675
SLTM	384.131	479.068	359.237	329.349	293.567	308.592	0.217347	0.0600884
YAP1	2635.76	2267.75	2945.08	1892.24	2148.41	1837.2	0.217106	0.0640403
IPO5P1	178.526	205.831	180.446	145.479	166.64	82.0177	0.217033	0.0573132
GNG4	891.626	810.082	798.764	568.783	693.035	652.041	0.216894	0.0589061
SLC35B4	140.414	169.72	132.437	97.9964	93.443	116.875	0.216841	0.0572691
PRKCE	58.1713	102.313	57.1137	45.4623	48.2789	45.1097	0.216793	0.0472879
CCDC125	424.25	418.883	427.111	346.523	357.419	220.423	0.216629	0.0602267
CYP20A1	432.273	383.976	558.721	396.027	368.321	291.163	0.216582	0.0587919
ZNF44	101.298	67.4065	93.534	54.5547	44.3854	63.5637	0.216318	0.0421997
KLC1	331.978	345.458	256.598	244.486	258.526	220.423	0.216194	0.057586
HOMER2	52.1536	50.5549	33.1094	27.2774	19.4673	23.5801	0.215916	0.0249017
GATA6-AS1	225.665	181.757	167.202	125.274	192.337	83.0429	0.215887	0.0587088
ATP11C	352.037	355.088	216.866	222.26	210.247	213.246	0.215445	0.0573792
TRIM71	1712.04	1549.15	1928.62	1343.66	1347.92	1348.17	0.215324	0.0596393
ANK3	2406.09	2620.43	2474.93	1983.16	2230.95	1661.88	0.215161	0.0593901
SERGEF	136.402	125.184	124.16	83.8526	87.2135	99.4464	0.215124	0.0580598
ARHGEF7	963.839	1130.26	815.318	805.187	800.495	732.008	0.214982	0.0446355
ZNF587B	266.786	228.701	220.177	158.613	182.214	130.203	0.214953	0.0511131
TNRC6B	1516.47	1588.87	1585.11	1245.67	1340.91	1075.46	0.214909	0.0568292
PAWR	799.354	522.401	773.932	583.937	455.535	488.005	0.214878	0.0611154
PBX1	1456.29	1501	1762.25	1055.73	1372.05	926.8	0.213711	0.0585955
ZNF695	75.2216	63.7955	47.1809	39.4006	22.5821	32.8071	0.21371	0.0233651
SMC5	154.455	151.665	152.303	117.192	98.8938	88.169	0.213309	0.0524563
ZNF204P	189.558	180.553	185.412	145.479	155.738	112.774	0.213269	0.0627939
MPHOSPH9	546.61	540.456	327.783	367.739	296.681	334.222	0.212794	0.0604817
ATE1	1710.04	1340.91	1486.61	1153.73	1327.67	1028.3	0.212487	0.0610951
CLOCK	645.902	581.381	625.767	430.376	564.551	287.062	0.21225	0.0573927
MRE11	637.879	516.382	533.061	457.653	422.83	372.155	0.21143	0.0644446
DSE	75.2216	85.4618	76.9793	53.5444	58.4019	39.9836	0.210822	0.0493215
TTC21B	480.415	428.513	481.741	338.441	365.985	292.188	0.210577	0.0650593
PAXBP1	515.518	594.622	396.485	416.232	363.649	301.415	0.210513	0.0628494
SESN3	1616.76	1214.52	1864.89	939.553	1179.72	647.94	0.210449	0.0380037
PLCE1	2120.24	2569.87	1619.88	1626.54	1709.23	1510.15	0.210391	0.0633264
TIAM2	309.913	294.904	292.19	220.239	189.222	258.356	0.210231	0.0654833
DNAJC21	378.114	312.959	405.59	283.887	292.009	268.608	0.21014	0.0636647
RNF145	288.851	296.107	353.443	266.712	218.034	240.927	0.20988	0.0623321
SH3BP5-AS1	129.381	179.349	130.782	101.027	95.7791	112.774	0.209861	0.0621198
SNX13	1110.27	946.099	911.335	711.232	777.134	660.242	0.209811	0.0639263
TRIO	2848.39	3775.97	2034.57	2288.27	2112.59	2411.32	0.209458	0.059656
RNF138	101.298	131.202	144.026	108.099	66.1888	82.0177	0.209337	0.0568072
SCAI	231.682	175.738	226.799	129.315	157.296	104.573	0.209314	0.044319
CAMSAP2	323.954	309.348	306.262	241.455	180.656	230.675	0.209238	0.05857
PARG	551.625	618.696	411.384	396.027	471.887	349.6	0.208943	0.063607
FRK	1027.02	924.432	1135.65	565.753	601.15	733.033	0.208872	0.0431662
DBNDD2	33.0975	48.1475	33.9371	23.2363	12.4591	8.20177	0.208774	0.00939919
WDR27	684.015	783.601	445.321	441.489	568.445	368.054	0.20873	0.066096
SKIL	432.273	323.792	822.768	331.369	293.567	307.566	0.208727	0.0383196
CCNH	408.202	362.31	312.884	287.928	265.534	283.986	0.208193	0.0648447
EIF2AK4	456.344	542.863	400.623	378.852	321.6	392.66	0.208045	0.0619816
RBM25	1426.2	1308.41	1144.76	958.749	917.299	902.194	0.207678	0.0639227
HCP5B	29.0857	30.0922	28.9707	17.1746	10.9017	15.3783	0.207451	0.0222684
LCOR	2692.93	2728.76	3178.5	1904.36	1988	2094.53	0.207337	0.0581777
MECOM	418.232	452.587	421.317	357.636	348.854	277.835	0.207203	0.0676507
APPL1	434.279	306.94	533.061	281.866	354.305	298.339	0.207141	0.0668749
SPPL2A	516.521	396.013	673.776	284.897	434.51	272.709	0.206961	0.0470141
LRRC28	263.777	266.015	245.837	202.054	237.501	169.161	0.206936	0.0613032
SPCS3	354.043	314.163	344.337	214.178	296.681	213.246	0.206434	0.0716402
SOD2	1721.07	1401.09	2954.18	1413.37	1584.64	1284.6	0.206367	0.0628633
ING2	65.192	117.961	60.4246	43.4417	56.0658	57.4124	0.206237	0.0524393
CCDC82	538.586	535.641	434.56	352.585	401.026	311.667	0.206058	0.0630566
EFCAB13	237.7	247.96	172.996	157.603	195.452	127.127	0.205437	0.0675423
DLG2	31.0916	57.777	37.248	33.339	14.0164	18.454	0.205315	0.0267263
MLH3	585.725	609.066	556.237	481.9	482.789	412.139	0.204738	0.0651065
RABGAP1L	779.295	759.527	670.465	508.167	646.314	412.139	0.20434	0.064527
SOCS5	345.016	261.2	334.405	223.27	263.976	198.893	0.204308	0.0680409
NSL1	693.041	651.195	612.523	523.321	573.117	405.987	0.204277	0.0680557
LINC01006	396.167	397.217	341.027	264.691	364.428	274.759	0.204222	0.0596762
MPLKIP	334.987	282.867	312.056	250.548	267.87	213.246	0.20416	0.0645196
PPP2R2D	588.734	621.103	545.477	476.849	508.486	466.476	0.20402	0.0352753
FAM83F	642.894	739.064	575.275	496.044	510.822	586.426	0.203945	0.0497964
UBE2Q2P1	41.1211	38.518	43.0422	34.3493	19.4673	17.4288	0.203859	0.0380384
ZNF41	145.428	139.628	117.538	114.161	88.7708	104.573	0.203734	0.069565
ELP4	248.733	213.053	198.656	167.705	188.443	156.859	0.203282	0.0688683
CDC73	712.097	584.992	630.733	464.725	541.191	371.13	0.203198	0.0658269
NFATC2	1320.89	1556.37	1431.98	1144.64	997.504	1372.77	0.202961	0.0510212
ZSCAN2	241.712	233.515	230.11	183.87	193.894	188.641	0.202754	0.0603491
OBI1	423.247	320.181	366.686	282.876	297.46	237.851	0.202733	0.0703315
ABCA17P	318.939	205.831	211.072	173.767	223.484	145.581	0.202623	0.0711748
INPP4A	376.108	428.513	219.35	270.753	267.87	231.7	0.20262	0.0694169
EPG5	543.601	559.715	586.036	446.54	442.297	414.189	0.202246	0.0719688
NFAT5	2388.03	2583.11	2878.03	1775.05	1341.69	2222.68	0.202146	0.0615407
ARHGAP10	385.134	358.699	362.548	289.948	304.468	299.365	0.20193	0.0574874
JMY	560.651	544.067	607.557	436.438	439.961	427.517	0.201852	0.0720551
LSM6	104.307	93.8877	121.677	77.791	90.3282	69.715	0.201684	0.0722719
LINC02656	30.0886	34.9069	28.143	11.113	17.9099	12.3027	0.201675	0.0176097
ATP13A3	3138.24	2880.43	3306.8	1998.32	2448.98	1718.27	0.201614	0.0565628
PDIK1L	96.2836	80.6471	72.8406	47.4828	71.6396	49.2106	0.201517	0.0610227
MYEF2	123.363	109.536	107.605	74.7602	60.7379	59.4628	0.201457	0.0369489
BTBD8	112.331	92.684	81.9457	64.6574	66.9675	57.4124	0.201193	0.0565873
CEP250	1480.36	1846.46	1441.91	1346.69	1156.36	1332.79	0.201137	0.0610227
SSH2	384.131	479.068	357.581	329.349	328.608	298.339	0.201086	0.0691273
CDK14	347.022	311.755	297.984	207.106	291.231	215.296	0.201013	0.0700521
BMT2	125.369	142.035	168.03	86.8834	98.1151	92.2699	0.200859	0.051387
CCDC150	125.369	164.905	56.2859	69.7088	65.4101	70.7402	0.200261	0.042298
METTL16	851.508	764.342	886.503	674.862	707.052	599.754	0.20001	0.0665283
PDCL	117.346	126.387	120.021	93.9553	95.7791	82.0177	0.199897	0.073827
PITX1-AS1	43.127	69.8139	33.1094	19.1952	31.1477	28.7062	0.199829	0.0330071
FCHSD2	408.202	377.958	429.594	313.184	364.428	293.213	0.19976	0.0663492
ISY1	78.2304	97.4987	109.261	81.8321	63.074	57.4124	0.199578	0.0678979
CDKL5	478.409	429.717	542.166	314.195	371.436	403.937	0.19954	0.0728659
ZNF510	271.801	274.441	219.35	240.445	180.656	183.515	0.199512	0.0671728
MYCBP2	642.894	852.211	675.431	562.722	478.895	523.888	0.199503	0.0687921
ELK4	529.56	487.494	504.918	401.078	410.37	328.071	0.199499	0.0727492
PCGF5	495.459	428.513	451.115	332.38	345.739	350.626	0.199393	0.0713284
SUCO	822.422	795.638	844.289	577.876	564.551	585.401	0.199381	0.0658834
KDM5A	1319.89	1325.26	1420.39	1000.17	1013.86	1006.77	0.199251	0.0739696
FBXW4P1	42.1241	58.9807	20.6934	20.2054	13.2378	24.6053	0.198921	0.0208644
INTS6L	103.304	117.961	76.1516	70.7191	77.8692	58.4376	0.198917	0.0668203
TFDP1	488.439	653.603	417.178	350.565	407.256	366.004	0.198897	0.0689017
REL	415.223	411.661	743.305	354.606	291.231	346.525	0.198627	0.0508695
PPFIBP1	624.84	605.455	480.086	498.064	409.592	405.987	0.198407	0.0739973
NF1	2701.96	2821.44	2575.08	2003.37	2142.96	1930.49	0.198373	0.0732268
CXXC5	1101.24	1088.13	1129.86	855.701	992.832	834.53	0.198338	0.0621391
KIAA1328	69.2038	71.0176	64.5633	41.4212	48.2789	43.0593	0.198208	0.0560349
BBOX1-AS1	106.313	102.313	75.3238	52.5342	84.8774	62.5385	0.198159	0.0687576
ZNF731P	221.653	293.7	172.996	141.438	212.583	95.3455	0.198097	0.0564429
DPP8	484.427	415.272	472.636	371.78	334.059	293.213	0.197973	0.0717971
GPRASP1	67.1979	87.8692	45.5254	39.4006	28.8116	31.7818	0.197755	0.0243316
TAS2R19	40.1182	28.8885	28.143	7.07191	14.7951	12.3027	0.197272	0.00819105
MRTFB	831.449	906.377	722.612	616.266	661.888	652.041	0.197061	0.0736624
PPM1A	945.786	729.435	1004.87	695.067	716.396	580.275	0.196961	0.0774155
ODF2L	70.2068	57.777	52.975	50.5136	30.369	34.8575	0.196526	0.0529956
ZFP1	338.998	267.219	491.674	288.938	281.108	241.952	0.196281	0.0752481
TMEM65	253.747	209.442	298.812	219.229	197.788	148.657	0.196125	0.0748688
CLEC2D	60.1772	109.536	76.1516	27.2774	74.7544	26.6557	0.196075	0.0303177
CCDC77	126.372	142.035	90.223	93.9553	66.1888	97.396	0.195662	0.0717463
PCM1	1472.34	1626.18	1224.22	1169.9	1061.36	1040.6	0.195553	0.0775944
ZNF117	113.334	125.184	82.7734	66.678	84.8774	57.4124	0.19544	0.0579507
UBP1	823.425	926.84	861.671	714.263	700.822	701.251	0.195248	0.0665636
PEG13	51.1507	86.6655	57.1137	38.3904	42.828	43.0593	0.194985	0.0554191
GARS1-DT	545.607	767.953	386.552	452.602	493.69	318.844	0.194387	0.07765
KLHL8	489.442	414.069	545.477	352.585	385.452	302.44	0.19435	0.0726425
IGF2BP3	1213.57	1176	1123.24	950.666	1027.09	839.656	0.194332	0.0730672
TMEM202-AS1	50.1477	33.7033	55.4582	35.3595	23.3607	28.7062	0.194301	0.0505114
POLQ	262.774	383.976	198.656	185.89	127.705	211.196	0.194256	0.0497403
AKAP13	1896.59	2191.92	2128.1	1673.01	1558.16	1766.46	0.194199	0.0645961
TMEM165	304.898	314.163	320.333	244.486	309.141	166.086	0.194069	0.0786694
LINC02604	68.2009	98.7024	94.3617	59.6061	38.9346	62.5385	0.194048	0.0484834
SDCBP2-AS1	103.304	123.98	79.4625	78.8013	64.6314	61.5133	0.19388	0.0622197
BMPR2	1128.32	911.192	1092.61	764.776	959.348	707.402	0.193872	0.0788274
ZNF69	121.357	172.127	89.3953	86.8834	77.8692	59.4628	0.19387	0.0423291
LINC02210	200.591	210.645	197.828	146.49	175.206	156.859	0.193515	0.0801885
GUSBP18	266.786	310.551	148.992	121.233	227.378	129.178	0.193434	0.059003
MAGI1	899.65	909.988	841.806	741.54	737.421	670.495	0.193345	0.0676967
ZNF678	99.2925	83.0545	84.4289	63.6472	51.3936	49.2106	0.193199	0.0492017
HOXC8	97.2865	105.925	70.3574	66.678	71.6396	46.1349	0.193126	0.0653815
EPB41L5	948.795	849.804	952.722	770.838	750.659	696.125	0.193121	0.0712666
PPHLN1	733.159	616.288	538.855	545.547	519.387	464.425	0.193043	0.0693325
GARNL3	119.352	120.369	95.1894	82.8423	81.7626	85.0933	0.192547	0.0787266
GRAMD1B	2357.95	2412.19	2059.4	1707.36	2243.41	1445.56	0.192287	0.0777029
TTC12	248.733	267.219	138.232	173.767	175.206	119.951	0.192221	0.0750617
CDC14A	136.402	150.461	200.312	128.305	115.246	98.4212	0.192181	0.0711252
C4orf46	76.2245	83.0545	86.0844	46.4725	66.9675	43.0593	0.192086	0.0565442
CFTR	1587.68	1605.72	1432.81	1161.81	1186.73	1023.17	0.191996	0.0759879
SFMBT1	503.483	527.215	541.338	423.304	444.633	433.668	0.191728	0.0549827
NDUFAF5	102.301	99.9061	69.5297	70.7191	64.6314	55.3619	0.191655	0.0714963
DPY19L3	426.255	412.865	400.623	276.815	336.395	254.255	0.191603	0.0734805
TUBGCP3	446.315	486.29	346.821	317.226	319.264	364.979	0.191212	0.0801263
ZNF112	82.2422	83.0545	66.2187	59.6061	34.2624	57.4124	0.191159	0.0584658
FANCM	185.547	249.163	163.064	167.705	141.722	130.203	0.191158	0.0780942
RELB	207.611	197.405	292.19	162.654	117.582	219.397	0.191158	0.0728421
PTPRG	569.678	721.009	635.7	489.982	495.248	512.61	0.191123	0.0821135
ZDHHC20	803.366	702.954	941.962	564.742	584.019	483.904	0.191098	0.0639075
KIF5B	4159.25	3860.23	4148.6	3299.55	3249.48	2808.08	0.191021	0.0841563
BTBD7	482.421	459.809	467.67	370.77	350.411	332.172	0.190833	0.0797495
BMS1P1	299.883	343.051	181.274	153.561	270.206	117.9	0.190739	0.0614842
VRK1	211.623	245.552	182.929	173.767	152.624	143.531	0.190729	0.0787377
TRAK2	1009.97	1048.41	869.949	740.53	865.905	644.864	0.190291	0.082259
PAQR5	250.739	232.312	216.866	174.777	196.23	185.565	0.189964	0.0788506
GK5	558.645	414.069	555.41	323.287	454.756	252.204	0.189704	0.0661601
NHLRC2	919.709	671.658	994.109	627.379	728.855	483.904	0.18969	0.0760046
SETD3	971.863	993.042	946.1	789.023	824.634	840.681	0.189595	0.0364722
MT-TS1	16.0473	45.7401	9.93281	12.1233	7.78692	3.07566	0.189482	0.00675262
GLDN	75.2216	66.2028	54.6305	44.452	47.5002	28.7062	0.18937	0.0518602
ZBTB44	1493.4	1097.76	1348.38	900.153	1152.46	796.597	0.189253	0.0814735
TMTC3	385.134	377.958	428.766	291.969	266.313	217.347	0.18924	0.0604408
SCLT1	113.334	107.128	103.467	83.8526	93.443	65.6141	0.189169	0.0826235
CDC42BPA	1447.26	1546.74	1289.61	1132.52	1149.35	967.809	0.188802	0.0827362
ZFYVE9	528.557	501.938	477.603	411.181	391.682	407.013	0.188654	0.0785911
CAST	785.313	838.97	609.212	659.708	580.904	571.048	0.188489	0.0712453
IFT27	134.396	188.979	91.8785	95.9759	109.017	84.0681	0.188463	0.073003
ATXN7L1	360.061	381.569	283.913	255.599	301.354	262.457	0.188351	0.0790955
KDM4C	689.029	649.991	499.951	507.157	536.518	440.845	0.188212	0.0787831
FRRS1	129.381	126.387	156.442	101.027	116.025	78.942	0.188126	0.077512
ZNF761	196.579	245.552	197.828	193.972	160.41	123.027	0.187923	0.0826169
MRM1	140.414	184.164	229.282	142.448	116.025	141.48	0.187724	0.0785163
GOLGA8A	1060.12	1362.57	654.738	765.787	719.511	495.182	0.187604	0.0593263
MBLAC2	122.36	115.554	98.5004	93.9553	94.2217	50.2358	0.187596	0.0763751
TGIF2	793.337	735.453	1030.53	571.814	701.601	687.923	0.187432	0.0845668
ATAD5	310.916	347.866	230.938	210.137	172.091	231.7	0.187415	0.0708479
SIAH1	317.936	222.682	385.724	200.034	258.526	224.523	0.187392	0.0831317
ARHGAP42	1003.96	930.451	1018.11	776.9	747.544	733.033	0.187202	0.0854432
FAM214A	293.866	311.755	256.598	248.527	212.583	213.246	0.186955	0.0845129
ACER3	363.069	388.791	427.939	278.835	310.698	240.927	0.186852	0.0744161
LINC01341	60.1772	64.9991	60.4246	34.3493	52.1723	28.7062	0.186852	0.0547407
ITCH	2423.14	2704.69	2524.59	1888.2	2258.98	1815.67	0.186839	0.0882389
SETD2	1413.16	1617.76	1344.24	1188.08	986.602	1302.03	0.186597	0.0832831
COP1	517.524	427.309	446.976	369.76	363.649	382.407	0.186578	0.0830217
DNAH6	268.792	306.94	191.207	142.448	217.255	115.85	0.186562	0.0529933
SPOPL	821.419	601.844	697.78	498.064	545.863	421.366	0.186302	0.0717378
ROCK1	834.458	826.934	723.44	683.954	598.035	616.158	0.18619	0.0848786
ZNF623	265.783	308.144	278.946	193.972	286.558	159.934	0.186116	0.0856817
LRRC58	917.703	739.064	892.298	593.03	691.478	616.158	0.186065	0.0846281
SMIM14	1214.58	903.97	1600.84	779.93	987.381	704.327	0.185995	0.0646988
PHF20L1	411.211	367.125	394.829	320.256	290.452	244.003	0.185954	0.078833
ZNF417	135.399	149.257	92.7062	91.9348	94.2217	66.6394	0.185714	0.0672733
MIER1	269.795	188.979	282.257	169.726	213.361	135.329	0.185711	0.0746525
RSBN1L	633.867	630.732	547.96	468.766	591.806	370.105	0.185629	0.0874312
C16orf72	1025.02	805.267	1426.19	771.848	787.257	920.648	0.185522	0.0854221
BBS9	149.44	129.998	75.3238	60.6163	98.8938	60.488	0.185452	0.0546177
SNTB2	438.291	420.087	570.309	337.431	380.001	341.399	0.185373	0.0837487
MYO5C	520.533	677.676	365.859	385.924	366.764	407.013	0.185339	0.0831214
UBE3A	1903.61	1864.51	2112.38	1606.33	1534.02	1429.16	0.185224	0.0876474
ZNF275	130.384	152.868	218.522	115.171	143.279	125.077	0.185023	0.0846537
OSBPL10	276.815	288.885	230.11	220.239	207.132	215.296	0.184977	0.081303
NAA16	201.594	222.682	246.665	168.715	161.968	167.111	0.18495	0.0931177
ZNF707	116.343	172.127	93.534	86.8834	73.9757	112.774	0.184846	0.0795837
INO80D	1241.66	1185.63	1282.99	877.927	970.25	896.043	0.184437	0.0868491
CDK5RAP2	699.059	1039.99	586.036	622.328	545.084	663.318	0.184375	0.0885002
ENAH	1418.18	1392.67	1541.24	1181.01	1192.96	1125.69	0.184335	0.0870577
PTPN14	1066.14	1260.26	1224.22	848.629	876.028	1051.88	0.183574	0.0920554
TRAF5	175.517	170.924	104.295	109.109	109.796	92.2699	0.183235	0.0726634
DESI2	451.329	300.922	375.791	274.794	279.55	255.28	0.183077	0.0809209
MAP3K21	193.57	192.59	182.929	147.5	127.705	173.262	0.182839	0.0899007
MLLT3	527.554	424.902	382.413	363.698	418.157	279.885	0.182516	0.0885707
NR1D2	485.43	459.809	597.624	373.801	321.6	392.66	0.182202	0.0778708
ZNF621	343.01	411.661	321.989	257.619	291.231	254.255	0.182194	0.0879662
PDE7A	231.682	245.552	206.106	202.054	158.853	164.035	0.182143	0.0909747
SREK1	1345.96	1098.97	1137.31	907.225	788.815	720.73	0.181993	0.069278
ARHGEF12	5114.06	4782.25	5092.22	3839.04	4030.51	3689.77	0.181851	0.0916907
WDFY3	1450.27	1745.35	1451.85	1235.56	1249.02	1094.94	0.181814	0.0945561
UPF2	711.094	800.452	711.851	634.451	567.666	551.569	0.181696	0.090842
NEDD4	1302.84	1111	1158.83	913.286	1067.59	704.327	0.181525	0.091159
PEX13	656.935	522.401	735.856	451.592	555.986	396.761	0.181182	0.0856635
TMEM167B-DT	37.1093	48.1475	30.6262	27.2774	18.6886	19.4792	0.181142	0.0418614
SRPK2	261.771	249.163	199.484	192.962	195.452	163.01	0.181073	0.0941491
PRKG2	88.26	92.684	78.6348	59.6061	76.3118	41.0088	0.181003	0.0743032
SPG21	670.976	592.214	734.2	452.602	634.634	536.191	0.18095	0.0829706
BTBD1	443.306	435.735	601.763	429.366	394.797	357.802	0.180745	0.0904941
CHCHD10	1044.08	955.728	1197.73	992.088	549.756	716.629	0.180658	0.0779189
SHLD2	484.427	423.698	504.09	372.791	431.395	286.037	0.180613	0.0892528
FGFBP3	42.1241	21.6664	47.1809	23.2363	19.4673	17.4288	0.18059	0.0359718
GTF2IRD2B	52.1536	78.2397	59.5969	41.4212	42.0493	30.7566	0.180499	0.051344
STX7	772.275	706.565	631.561	555.65	645.535	401.887	0.180441	0.0922913
KLHL20	175.517	163.702	126.643	96.9862	133.935	100.472	0.180407	0.0819249
APTR	238.703	169.72	282.257	199.024	179.099	159.934	0.180177	0.0943784
USPL1	436.285	337.033	564.515	320.256	359.755	316.793	0.18017	0.0875905
ATP9A	2957.71	2950.24	2998.05	2387.27	2636.65	2195	0.180135	0.094691
UBAP1L	85.2511	92.684	27.3152	46.4725	37.3772	31.7818	0.180104	0.0420329
FAM76B	404.19	352.681	383.241	310.154	277.214	259.381	0.179997	0.0941189
MTF2	208.614	231.108	181.274	154.572	164.304	139.43	0.179599	0.0892042
C5orf24	510.504	513.975	568.653	422.294	426.723	311.667	0.179429	0.0857354
WDPCP	110.325	169.72	139.059	107.089	101.23	114.825	0.179401	0.099508
ARNTL2	73.2156	91.4803	94.3617	71.7293	59.9592	52.2863	0.179069	0.0819138
DNAJC10	874.576	712.583	768.137	632.431	656.437	553.619	0.178945	0.0947722
LRRC37A2	80.2363	113.147	65.391	56.5753	49.8363	64.5889	0.178941	0.0674276
NAA30	615.814	504.345	694.469	481.9	446.969	395.735	0.178631	0.089899
TBC1D32	160.473	214.256	108.433	78.8013	130.041	72.7907	0.178074	0.0466625
TLNRD1	242.715	270.83	216.039	193.972	188.443	202.994	0.178072	0.092771
CCNT2	700.062	664.436	769.793	486.951	546.641	455.198	0.177994	0.0768239
PNPLA3	364.072	454.994	320.333	308.133	302.132	286.037	0.177823	0.0946293
ROR1	55.1625	86.6655	59.5969	41.4212	41.2707	39.9836	0.177605	0.0543596
RBAK	335.99	382.773	327.783	282.876	223.484	293.213	0.177559	0.0942181
PUM2	2398.06	1936.73	2413.67	1544.71	1996.57	1534.76	0.177552	0.0958024
CARNMT1	114.337	81.8508	109.261	90.9245	73.9757	49.2106	0.177514	0.0805065
MAP4K3-DT	237.7	182.961	188.723	149.52	165.861	147.632	0.177372	0.0948408
CFLAR	1737.12	1683.96	1667.06	1456.81	1361.15	1404.55	0.177325	0.0800221
ARMC2	42.1241	72.2213	44.6976	32.3287	31.9264	28.7062	0.177312	0.0484944
SWT1	170.502	134.813	143.198	118.202	125.369	109.699	0.177304	0.0961096
PPP1R3F	86.2541	127.591	68.7019	60.6163	57.6232	59.4628	0.177281	0.0597413
FBXO28	573.69	521.197	697.78	450.582	413.485	402.912	0.177248	0.0823473
ARIH1	934.753	985.82	1047.91	724.365	707.831	851.959	0.177248	0.0954523
FZD6	71.2097	75.8323	115.883	49.5033	64.6314	65.6141	0.176992	0.0754963
VPS54	960.83	864.248	903.886	702.139	787.257	687.923	0.176794	0.0963551
IFT81	111.328	115.554	86.9121	70.7191	81.7626	83.0429	0.176729	0.0948524
ETNK1	1343.96	1202.48	1733.28	945.615	1076.93	896.043	0.176623	0.0746383
RARS2	1257.7	1231.37	1109.99	1011.28	1118.98	833.505	0.176541	0.0856808
KICS2	117.346	90.2766	87.7398	66.678	88.7708	65.6141	0.176317	0.0945338
ATXN3	198.585	155.276	154.786	113.151	134.714	112.774	0.176295	0.0847332
ANKIB1	820.416	820.915	754.894	664.759	708.609	619.233	0.176269	0.0799853
RPS7P1	48.1418	50.5549	62.0801	43.4417	29.5903	38.9584	0.176143	0.0782719
JMJD1C	3771.11	4035.97	3729.77	2904.53	2853.13	3061.31	0.175985	0.097608
ZNF280C	130.384	156.479	97.6726	102.038	73.9757	79.9672	0.175973	0.0738877
JAKMIP3	25.0739	43.3328	33.1094	17.1746	15.5738	10.2522	0.175944	0.0175532
RAP2C	382.126	417.68	538.855	316.215	359.755	312.692	0.175881	0.0894621
LAMTOR1	1627.79	1591.28	1285.47	1037.55	1265.37	1204.63	0.175871	0.0997933
NIPSNAP2	371.093	386.384	356.753	313.184	320.821	253.23	0.17581	0.0978428
LINC01012	47.1388	64.9991	31.4539	27.2774	30.369	30.7566	0.17575	0.0582609
KIF27	83.2452	77.036	62.9078	44.452	38.9346	42.0341	0.175704	0.0421168
SOWAHA	699.059	678.88	747.444	682.944	579.347	480.829	0.175699	0.0943273
ADAT1	305.901	290.089	283.913	227.311	249.96	215.296	0.175587	0.0989988
TARBP1	683.012	794.434	426.283	427.345	460.985	420.341	0.175536	0.0778098
CNOT9	620.829	544.067	495.813	411.181	383.116	498.257	0.175262	0.0993483
TAB3-AS1	84.2481	66.2028	33.9371	29.2979	40.492	27.681	0.175119	0.0352832
WWOX	474.397	444.161	302.951	325.308	308.362	312.692	0.175102	0.0996511
C2CD2	305.901	321.385	286.396	266.712	264.755	212.221	0.174848	0.0938346
BCL7B	503.483	491.105	437.044	356.626	374.551	438.795	0.17484	0.0931804
TIMD4	74.2186	67.4065	47.1809	31.3184	33.4837	54.3367	0.17464	0.0608848
BRWD3	1520.48	1473.31	1694.37	1123.42	1177.38	1078.53	0.174442	0.0906914
LUC7L2	330.975	375.551	317.85	288.938	256.19	300.39	0.174438	0.0880192
CNOT6	964.842	899.155	1033.01	615.256	698.486	675.621	0.174392	0.0800329
MAP3K1	883.603	796.841	1051.22	722.345	696.15	696.125	0.174343	0.0996314
PDK1	2285.73	1999.33	2032.09	1586.13	1956.07	1252.82	0.173913	0.101656
UHRF1BP1L	961.833	928.043	813.663	681.934	825.413	620.259	0.173874	0.101729
HECTD1	1666.91	1793.49	1734.1	1358.82	1389.96	1392.25	0.173795	0.102183
RBM41	345.016	368.328	306.262	318.236	270.206	240.927	0.173754	0.0938163
RFX3	153.452	93.8877	144.026	104.058	87.2135	106.623	0.173519	0.0981432
TPST1	270.798	285.274	268.186	250.548	195.452	237.851	0.173203	0.0903284
MREG	99.2925	154.072	86.0844	64.6574	98.8938	59.4628	0.172865	0.0722502
GUSBP2	76.2245	92.684	41.3867	40.4109	52.951	35.8827	0.172852	0.059339
GABPB2	195.576	173.331	168.03	163.664	131.599	107.648	0.17274	0.0984667
STRN	470.385	439.346	472.636	337.431	351.969	309.617	0.172625	0.0885859
PLA2G12A	249.736	257.589	315.367	230.342	217.255	139.43	0.172603	0.0863723
NSRP1	168.496	127.591	112.572	110.12	85.6561	114.825	0.172385	0.0991323
C1GALT1	469.383	386.384	460.22	338.441	364.428	320.894	0.172338	0.101997
SLC9B2	118.349	99.9061	129.127	90.9245	73.197	92.2699	0.172236	0.0943763
C2orf92	210.62	123.98	115.055	114.161	115.246	98.4212	0.172103	0.0929811
RBM14-RBM4	81.2393	92.684	52.1473	45.4623	65.4101	30.7566	0.172049	0.0637111
SKOR1	29.0857	22.8701	19.8656	14.1438	9.3443	6.15133	0.172041	0.0170471
SH3D19	2155.35	2057.1	1828.46	1679.07	1639.92	1604.47	0.172013	0.0980558
FGFR1OP2	419.235	445.365	483.397	375.821	363.649	323.97	0.172005	0.10321
RABGAP1	713.1	730.639	555.41	534.434	535.74	551.569	0.171979	0.106028
UNKL	403.188	547.678	386.552	383.904	312.255	345.499	0.171918	0.102429
ZC3H12D	99.2925	137.22	158.925	93.9553	119.14	75.8664	0.171826	0.0965813
DCUN1D5	662.953	649.991	668.809	555.65	529.51	575.149	0.171635	0.0832392
ZNF655	284.839	274.441	268.186	222.26	225.821	172.237	0.171597	0.0980367
MAP3K4	666.964	702.954	473.464	528.372	436.067	548.493	0.171496	0.0989518
CMC1	111.328	91.4803	89.3953	63.6472	49.0576	91.2447	0.171455	0.0831017
LINC00852	51.1507	56.5733	25.6598	19.1952	31.1477	18.454	0.171408	0.0353725
CA5BP1	95.2806	79.4434	76.1516	68.6985	46.7215	71.7655	0.171406	0.0975829
SLC4A8	114.337	137.22	103.467	90.9245	99.6725	66.6394	0.171291	0.0929198
MBP	263.777	196.201	316.194	201.044	219.591	156.859	0.171197	0.0978132
NEB	1119.3	1626.18	760.688	862.773	653.322	1006.77	0.171118	0.0909555
TBK1	431.27	355.088	315.367	309.143	289.673	279.885	0.17099	0.105429
ZCCHC14	2680.9	2618.02	2349.11	2096.32	2139.84	2118.11	0.170977	0.0892574
SENP5	816.405	1062.86	715.99	660.718	727.298	665.368	0.170927	0.104886
CEP295NL	93.2747	84.2582	86.9121	39.4006	19.4673	88.169	0.170906	0.040948
PTPRE	70.2068	131.202	96.0172	59.6061	75.5331	69.715	0.170556	0.0817045
LASTR	143.422	182.961	127.471	106.079	133.935	83.0429	0.170448	0.0906009
GULP1	53.1566	93.8877	29.7984	43.4417	20.246	21.5296	0.170423	0.0267219
GSKIP	173.511	109.536	185.412	109.109	134.714	106.623	0.170399	0.0991841
DOCK9	383.128	475.457	389.035	338.441	289.673	353.701	0.170391	0.104854
ZXDC	593.749	637.955	525.611	473.818	500.699	509.535	0.170378	0.074266
XRN1	1314.87	1225.35	1281.33	837.516	1056.68	725.856	0.170321	0.0803466
ZNF717	124.366	129.998	113.4	95.9759	83.32	94.3203	0.170311	0.0985189
STARD7-AS1	139.411	121.572	96.8449	76.7807	96.5578	91.2447	0.170206	0.0979778
TMEM218	138.408	98.7024	98.5004	78.8013	101.23	78.942	0.170031	0.105626
UROS	576.699	598.233	389.863	389.965	434.51	410.088	0.169779	0.106626
RSPRY1	898.647	802.86	941.134	693.047	791.929	617.183	0.169757	0.102289
BICRAL	398.173	344.255	394.002	273.784	344.182	272.709	0.169721	0.106733
USP53	500.474	487.494	547.96	379.862	422.051	371.13	0.169636	0.104178
ZZZ3	424.25	409.254	471.809	356.626	400.247	266.557	0.169498	0.105512
SCARF2	31.0916	37.3143	34.7648	21.2157	14.0164	24.6053	0.169405	0.048442
ENOSF1	1891.57	2306.27	1234.15	1457.82	1555.05	1265.12	0.169297	0.107596
SPAG9	2766.15	2581.91	2507.21	2129.65	2136.73	1978.68	0.169215	0.105081
PXMP2	196.579	185.368	140.715	138.407	116.804	137.38	0.168944	0.101536
ZNF33A	981.892	887.118	998.248	818.321	777.913	726.882	0.168938	0.106435
PHF20	911.685	959.339	973.415	776.9	728.855	820.177	0.168935	0.103134
GREB1L	801.36	843.785	691.986	614.246	612.052	605.906	0.168864	0.108336
CCDC32	124.366	115.554	105.122	79.8115	95.0004	94.3203	0.168836	0.107325
HPCAL1	758.233	825.73	581.897	533.424	477.338	601.805	0.168796	0.10317
SEPTIN7P2	174.514	156.479	148.164	141.438	135.492	108.673	0.168779	0.106553
PPP5D1P	29.0857	43.3328	19.0379	13.1335	10.9017	10.2522	0.168765	0.0125219
MYBL1	29.0857	27.6848	19.0379	10.1027	10.9017	14.3531	0.168608	0.0258046
C10orf88	107.316	66.2028	81.118	53.5444	83.32	39.9836	0.168569	0.0871686
NPTN-IT1	51.1507	103.517	59.5969	39.4006	23.3607	29.7314	0.168524	0.0185222
CACUL1	1160.42	882.303	1266.43	783.971	931.315	833.505	0.16841	0.11474
SMG1P2	27.0798	25.2774	20.6934	14.1438	8.56561	10.2522	0.168183	0.0228516
TET2	881.597	822.119	927.89	781.951	724.183	621.284	0.168181	0.107894
NEK7	891.626	527.215	816.146	484.931	587.133	401.887	0.168044	0.0743142
GTF2I	1082.19	1197.67	819.457	922.379	798.938	867.337	0.16788	0.0930304
APBB2	705.077	706.565	610.868	587.979	562.215	560.796	0.167749	0.0810529
CHPT1	1565.61	1190.45	1663.75	1307.29	1287.18	1006.77	0.1675	0.11012
VPS37A	293.866	306.94	278.946	221.25	281.886	223.498	0.167027	0.102978
POU2F1	981.892	1012.3	1219.25	777.91	733.527	785.319	0.166936	0.0972371
SMAD6	249.736	334.625	254.114	251.558	182.214	192.742	0.166916	0.105779
AKR1E2	735.165	724.62	551.271	522.311	591.806	485.955	0.166892	0.111528
H4C2	701.065	702.954	330.266	308.133	486.682	448.022	0.166889	0.0937871
ZNF696	212.626	175.738	162.236	151.541	155.738	128.153	0.166858	0.112078
IQANK1	188.555	243.145	169.686	155.582	136.271	163.01	0.166416	0.107672
TNFAIP3	350.031	251.571	1008.18	307.123	308.362	424.441	0.166416	0.0695079
TNKS	852.511	784.804	1013.97	702.139	760.782	748.411	0.166113	0.101839
ASH1L-AS1	45.1329	57.777	55.4582	28.2876	35.0411	41.0088	0.165899	0.0756927
CNTRL	215.635	235.923	145.681	166.695	112.132	170.187	0.165885	0.105011
CEBPD	405.193	284.07	605.901	376.832	279.55	313.718	0.165807	0.104008
FAM8A1	713.1	562.122	877.398	547.568	622.175	455.198	0.165806	0.106653
H2BC8	620.829	628.325	432.077	416.232	425.166	492.106	0.165644	0.112575
SLC16A10	652.923	487.494	863.327	519.28	559.879	416.24	0.165624	0.10318
ALPK1	250.739	232.312	238.387	186.9	217.255	155.834	0.16554	0.110488
SPIN1	352.037	321.385	393.174	223.27	320.042	210.17	0.165485	0.0929627
SMCHD1	1239.65	1226.56	1210.15	946.625	886.93	787.37	0.16539	0.0971129
CHD6	2091.16	2744.41	1679.47	1752.82	1739.6	1852.57	0.165306	0.114356
RRP7BP	156.461	144.443	172.169	135.377	99.6725	125.077	0.165211	0.109973
ERMARD	125.369	151.665	99.3281	97.9964	106.681	72.7907	0.165092	0.100769
ZNF252P	305.901	331.014	297.157	235.393	259.304	206.069	0.164959	0.104687
PARN	350.031	376.754	365.859	318.236	270.985	292.188	0.164656	0.113791
MTMR12	532.569	617.492	552.099	484.931	481.231	397.786	0.164488	0.114863
FARP2	795.343	819.711	771.448	639.502	719.511	639.738	0.164123	0.106995
CASC19	572.687	510.364	382.413	380.873	257.747	374.206	0.164057	0.0879993
CCDC144NL-AS1	70.2068	69.8139	50.4918	44.452	34.2624	43.0593	0.163848	0.0698993
TXNDC16	118.349	175.738	185.412	121.233	130.041	84.0681	0.163683	0.0911465
FSD1L	64.1891	74.6286	71.1851	41.4212	40.492	59.4628	0.163647	0.0811139
ETV5	77.2275	52.9623	84.4289	46.4725	62.2953	46.1349	0.163625	0.0989938
ZNF814	84.2481	93.8877	53.8027	47.4828	54.5084	51.261	0.163485	0.0786876
MAP3K8	129.381	145.646	162.236	101.027	102.787	122.001	0.163447	0.105602
PPP2R5A	600.77	663.232	638.183	599.092	510.043	493.131	0.163333	0.0898014
REST	853.514	663.232	957.689	653.646	669.675	540.291	0.163201	0.108574
HDGFL3	57.1684	74.6286	72.0129	48.4931	43.6067	37.9332	0.163171	0.0701455
SMAD1	203.6	197.405	184.585	145.479	158.853	134.304	0.163086	0.107873
SH3BP2	346.019	415.272	325.3	313.184	260.083	333.197	0.162979	0.104892
DIP2C	476.403	459.809	417.178	394.006	382.338	347.55	0.162945	0.107408
ZNF197	238.703	280.459	194.518	182.859	177.542	206.069	0.162942	0.116145
H1-3	1525.49	1651.46	615.007	817.31	747.544	888.867	0.162877	0.0753256
DCAF6	1232.63	1349.33	1009.01	964.81	1129.1	895.018	0.162758	0.107286
ASB7	235.694	274.441	238.387	221.25	200.124	180.439	0.162421	0.117539
MIRLET7A1HG	87.257	54.166	73.6683	51.5239	42.0493	45.1097	0.162353	0.0717496
PPP1R21	261.771	269.626	191.207	202.054	176.763	180.439	0.162313	0.117459
LINC01843	171.505	169.72	124.16	121.233	108.238	108.673	0.162158	0.101437
BBC3	150.443	103.517	221.833	148.51	97.3364	102.522	0.162137	0.102955
MSH5	222.656	327.403	178.791	176.798	179.099	156.859	0.162113	0.0935435
TTLL5	590.74	702.954	479.258	490.992	457.092	535.165	0.162076	0.108534
DNAJB14	356.049	344.255	358.409	238.424	330.944	189.666	0.161993	0.098979
TTF1	138.408	250.367	109.261	108.099	133.935	104.573	0.161809	0.0924543
DENND6A	157.464	128.795	204.45	94.9656	112.132	102.522	0.161689	0.0681558
DNAL1	135.399	148.054	147.337	115.171	119.14	101.497	0.161666	0.116944
GRB10	645.902	806.471	596.796	571.814	549.756	598.729	0.161628	0.103341
MRPL19	491.448	475.457	591.002	352.585	473.444	369.08	0.161554	0.114339
FZD3	330.975	318.977	349.304	220.239	263.976	226.574	0.161486	0.0996695
LIMD1	542.598	627.121	504.918	461.695	517.83	375.231	0.161206	0.118105
TOP2B	1163.43	1148.32	1095.92	957.738	796.601	925.775	0.1612	0.125858
PPP2R3A	727.142	771.564	786.348	628.389	658.773	561.821	0.16116	0.119228
FBXO30	140.414	186.572	168.03	123.253	91.1069	99.4464	0.161152	0.0693554
NGLY1	304.898	306.94	240.871	221.25	262.419	210.17	0.161096	0.117525
DUXAP10	114.337	126.387	77.807	94.9656	75.5331	63.5637	0.161035	0.105932
IPO11	423.247	345.458	417.178	289.948	306.026	280.911	0.160992	0.108697
GOLGA3	1753.16	1775.44	1546.21	1520.46	1407.87	1329.71	0.160895	0.101609
PCNT	660.947	958.136	530.578	599.092	414.264	626.41	0.160891	0.115431
RPL11P3	37.1093	28.8885	16.5547	11.113	15.5738	12.3027	0.160672	0.0299736
UCHL5	225.665	187.775	253.287	184.88	169.755	159.934	0.160433	0.118491
NMNAT1	87.257	128.795	111.744	71.7293	98.1151	75.8664	0.160414	0.111834
NIN	88.26	117.961	72.0129	73.7499	68.5249	58.4376	0.160332	0.105859
SP3	1677.94	1663.5	1662.92	1382.05	1379.84	1237.44	0.160304	0.121371
PRKD3	378.114	376.754	372.48	318.236	276.436	288.087	0.160259	0.115319
GCNT2	376.108	370.736	462.703	316.215	334.837	260.406	0.15986	0.112256
PIK3C3	275.812	269.626	249.976	181.849	237.501	155.834	0.15982	0.102779
FAR1	641.891	547.678	602.591	447.551	463.321	394.71	0.159792	0.106549
PPP4R3B	1400.12	1254.24	1319.41	942.584	1338.57	762.764	0.159683	0.117648
TEC	32.0945	40.9254	31.4539	19.1952	21.8034	12.3027	0.159481	0.0380136
DCAF17	219.647	196.201	214.383	128.305	145.615	149.682	0.159466	0.085862
TANK	457.347	400.828	382.413	346.523	332.501	309.617	0.159284	0.125492
RICTOR	1201.54	948.506	1071.92	831.454	950.004	587.452	0.159262	0.107211
RNF166	208.614	227.497	166.375	173.767	142.501	161.985	0.159215	0.121987
AKTIP	250.739	196.201	161.408	146.49	204.796	117.9	0.159213	0.121495
WWC2	116.343	151.665	81.118	77.791	66.1888	86.1186	0.159072	0.0798739
DMAC2L	295.871	256.386	277.291	242.465	220.37	214.271	0.158858	0.122436
ZNF248	479.412	376.754	369.997	296.01	401.805	259.381	0.158847	0.124361
HTATSF1	341.004	346.662	317.85	265.702	288.895	236.826	0.158767	0.120315
CDC42SE2	938.765	822.119	1138.96	657.687	759.224	637.687	0.158487	0.101944
PGAP1	123.363	127.591	161.408	84.8629	101.23	68.6898	0.158473	0.0660795
AKAP11	1354.99	1315.63	1493.23	955.718	1147.01	901.169	0.15847	0.107965
SCFD1	555.637	542.863	563.687	471.797	510.043	381.382	0.1583	0.122185
RBFOX2	903.662	834.156	1100.89	777.91	784.142	728.932	0.158282	0.125081
NCKAP1	3122.2	2551.82	3018.75	2055.9	2501.16	2100.68	0.158129	0.122251
CEP83	169.499	229.904	113.4	128.305	145.615	93.2951	0.158113	0.100627
ERC1	819.413	955.728	809.524	736.489	639.306	747.386	0.157978	0.122168
NXN	446.315	564.53	457.737	404.109	359.755	426.492	0.157943	0.124169
LINC01355	66.195	42.1291	54.6305	32.3287	27.2542	10.2522	0.157831	0.0207123
UBR1	479.412	515.178	511.54	360.667	403.362	321.919	0.157761	0.103179
GPC6	51.1507	80.6471	86.9121	38.3904	41.2707	35.8827	0.15763	0.0407495
SLC2A13	22.065	33.7033	20.6934	10.1027	17.1312	7.17655	0.157437	0.0277993
GOSR1	966.848	854.618	1010.66	742.55	856.561	757.638	0.157375	0.118549
NINL	267.789	357.495	237.56	250.548	221.148	200.943	0.157364	0.122212
KCNMA1	63.1861	45.7401	54.6305	25.2568	49.0576	25.6305	0.157153	0.0670806
EXOC4	1185.49	1586.46	919.613	956.728	1128.32	886.816	0.156822	0.127568
PILRB	179.529	209.442	123.332	140.428	103.566	137.38	0.156766	0.111256
CDK19	692.038	588.603	745.789	525.342	589.47	461.349	0.156704	0.131778
FHIP1A	256.756	328.607	291.362	200.034	200.902	235.801	0.156684	0.106353
SIRT5	451.329	394.81	329.438	295	367.542	298.339	0.156538	0.122032
ZBTB25	469.383	381.569	317.85	333.39	327.829	252.204	0.156382	0.120947
GPATCH2	231.682	152.868	222.661	195.993	141.722	135.329	0.156365	0.125915
DENND4C	1108.26	1189.24	1263.12	865.803	969.471	789.42	0.156362	0.111578
NDUFV2-AS1	45.1329	43.3328	33.1094	23.2363	30.369	19.4792	0.1561	0.0654158
DCLRE1C	229.676	220.275	192.862	198.013	132.378	190.691	0.155926	0.127872
NXPH1	25.0739	40.9254	17.3824	8.08218	11.6804	5.1261	0.155879	0.00733346
CD63-AS1	116.343	80.6471	87.7398	75.7704	73.9757	62.5385	0.155794	0.115251
LZIC	544.604	480.271	600.107	433.407	496.027	391.634	0.155784	0.128166
KCTD13	188.555	241.941	178.791	172.757	142.501	177.363	0.155556	0.127804
SNX18	320.945	343.051	367.514	330.359	279.55	260.406	0.155499	0.115894
RPSAP36	19.0561	34.9069	19.0379	9.09245	14.0164	11.2774	0.155478	0.0319194
SPICE1	68.2009	79.4434	57.9414	37.3801	56.0658	35.8827	0.155387	0.0734073
ZNF273	53.1566	61.3881	40.559	33.339	23.3607	42.0341	0.155189	0.0737742
REPS1	663.956	742.675	596.796	565.753	530.289	613.082	0.155135	0.103119
SENP7	285.842	272.033	216.866	210.137	234.386	159.934	0.155084	0.123218
ZDHHC14	196.579	219.071	199.484	175.787	153.402	168.136	0.155067	0.128944
ATP6V0A2	276.815	267.219	262.392	215.188	213.361	200.943	0.155014	0.126465
DEPDC1B	360.061	317.774	322.816	250.548	278.772	266.557	0.154961	0.129274
TSEN2	187.552	170.924	153.959	150.531	131.599	128.153	0.154876	0.128888
ELK1	373.099	340.644	364.203	270.753	266.313	351.651	0.154873	0.128944
RBPJ	626.846	606.659	646.46	429.366	582.461	421.366	0.154854	0.124898
TC2N	370.09	463.42	509.884	329.349	355.083	347.55	0.154782	0.121858
BAALC-AS1	38.1123	18.0553	41.3867	17.1746	17.9099	17.4288	0.154749	0.0443799
LINC02482	91.2688	74.6286	40.559	35.3595	52.951	39.9836	0.154607	0.0709994
BMI1	222.656	192.59	206.934	164.674	169.755	116.875	0.154575	0.108991
PRKX	199.588	168.516	122.505	110.12	95.0004	134.304	0.154414	0.0953021
STX17	813.396	717.398	677.914	571.814	658.773	469.551	0.154321	0.123383
RUFY3	229.676	256.386	198.656	190.941	197.788	154.808	0.154312	0.129654
AAGAB	637.879	563.326	607.557	526.352	496.027	499.283	0.154259	0.120199
PHACTR2	913.691	846.193	847.6	749.622	611.273	754.563	0.15408	0.131663
MTUS1	2309.8	2241.27	2085.06	1938.71	2028.49	1803.36	0.15394	0.0767988
ZNF721	187.552	240.738	138.232	152.551	90.3282	115.85	0.153855	0.0737887
ZNF562	361.063	308.144	441.182	283.887	316.149	266.557	0.153837	0.131246
KATNAL1	77.2275	77.036	79.4625	54.5547	64.6314	34.8575	0.153692	0.0847774
RALGPS1	853.514	1084.52	831.873	781.951	843.323	706.377	0.153503	0.122032
B3GNT2	335.99	311.755	292.19	248.527	291.231	189.666	0.153419	0.132375
CHM	251.741	204.627	288.879	177.808	216.476	138.405	0.153376	0.105249
KNDC1	256.756	434.531	261.564	273.784	245.288	193.767	0.15334	0.117921
HNF4G	293.866	192.59	299.64	203.065	229.714	138.405	0.153313	0.110639
TCP11L1	540.592	584.992	518.989	423.304	528.732	410.088	0.153188	0.126846
STRN3	403.188	373.143	470.153	315.205	355.862	271.684	0.153187	0.127725
ZNF34	43.127	67.4065	67.0465	40.4109	31.9264	52.2863	0.153186	0.0996907
BMS1	734.162	863.044	678.742	673.852	601.15	607.956	0.153055	0.134006
SLC22A1	33.0975	34.9069	23.1766	18.1849	9.3443	16.4035	0.152887	0.0317429
PPM1K	150.443	137.22	161.408	119.212	104.345	88.169	0.152664	0.0914704
PAN3	543.601	479.068	644.805	445.53	439.961	428.542	0.152407	0.128906
MBNL3	554.634	447.772	552.099	386.934	346.518	312.692	0.152332	0.0897048
KPNA5	224.662	155.276	285.568	136.387	207.132	134.304	0.152284	0.108511
CGNL1	247.73	249.163	249.148	192.962	227.378	194.792	0.15228	0.132419
ZNF507	519.53	621.103	446.976	413.201	451.641	371.13	0.152234	0.12963
NEK4	500.474	482.679	403.934	385.924	394.797	326.02	0.152074	0.133661
NIPA1	373.099	428.513	414.695	314.195	337.173	292.188	0.152004	0.125043
SMARCA5	1699	1539.52	1990.7	1462.87	1421.11	1225.14	0.151858	0.132174
HOXD-AS2	33.0975	36.1106	28.9707	15.1541	17.9099	22.5549	0.151832	0.0546839
ACYP2	82.2422	85.4618	80.2902	59.6061	76.3118	52.2863	0.151795	0.124805
GUCY1B2	52.1536	92.684	43.8699	40.4109	42.0493	19.4792	0.151783	0.0474148
TLCD4	130.384	72.2213	122.505	79.8115	56.8445	54.3367	0.151719	0.059257
SCO1	398.173	286.478	342.682	276.815	320.042	241.952	0.151456	0.135787
ZNF714	144.425	64.9991	105.95	76.7807	73.197	57.4124	0.151327	0.0861253
DCLRE1A	251.741	192.59	206.106	164.674	181.435	150.707	0.151273	0.126726
DDX59	129.381	134.813	108.433	113.151	84.8774	89.1942	0.15108	0.128835
HOOK1	713.1	640.362	789.658	549.588	570.781	518.762	0.151005	0.127592
KIAA1217	3016.89	3525.6	2738.14	2648.93	2427.96	2706.58	0.150944	0.130333
NIPBL-DT	151.446	181.757	220.177	151.541	153.402	84.0681	0.150734	0.103969
ZNF703	772.275	802.86	1069.43	796.095	541.969	825.303	0.150703	0.142859
PCNX1	1516.47	1528.68	1576.83	1192.12	1306.64	1266.15	0.1507	0.138891
SLF2	345.016	317.774	323.644	275.804	277.993	230.675	0.150644	0.136247
METTL14	235.694	228.701	275.636	183.87	250.739	157.884	0.150635	0.139529
FAM91A1	721.124	509.16	896.436	531.403	584.019	502.358	0.150597	0.128072
XIAP	709.089	584.992	925.407	564.742	584.797	436.744	0.150265	0.10544
SLC25A33	134.396	115.554	188.723	133.356	93.443	112.774	0.150223	0.129498
WDR31	112.331	93.8877	91.8785	78.8013	72.4183	63.5637	0.149855	0.11242
PHLPP1	863.543	847.396	767.31	724.365	629.183	779.168	0.149706	0.110811
SFT2D2	1099.24	1076.1	1603.32	744.571	905.618	786.344	0.149694	0.0810554
UAP1	869.561	725.824	1081.02	770.838	774.019	630.511	0.149591	0.138718
NCOA1	1540.54	1366.19	1556.14	1287.09	1227.22	1177.98	0.149576	0.137975
AGFG1	1340.95	1114.61	1394.73	1063.82	1117.42	968.834	0.149511	0.131113
CCDC144CP	26.0768	44.5365	17.3824	11.113	10.9017	11.2774	0.149489	0.0161964
IGF1R	1718.06	2157.01	2061.06	1528.54	1523.12	1659.83	0.149374	0.13777
NNT-AS1	182.538	175.738	211.072	157.603	157.296	125.077	0.149338	0.13298
MGAT4A	2553.52	2170.25	2570.94	1763.94	2005.91	1508.1	0.149241	0.113158
CCSER2	586.728	609.066	650.599	498.064	566.887	449.047	0.149115	0.13763
DAB1	109.322	95.0913	110.089	87.8937	96.5578	49.2106	0.149088	0.125555
XPO4	479.412	479.068	514.851	379.862	390.124	312.692	0.148932	0.117264
PLCH1	258.762	318.977	212.728	228.322	178.32	193.767	0.148897	0.128562
TET1	2166.38	1998.12	1962.56	1714.43	1808.12	1685.46	0.148848	0.134206
FAM229A	66.195	56.5733	60.4246	47.4828	38.1559	36.908	0.148826	0.0912047
ERO1B	9.02659	28.8885	41.3867	9.09245	5.45084	8.20177	0.148703	0.00636513
LINC01146	133.393	131.202	101.811	76.7807	119.14	68.6898	0.148682	0.116519
ASPM	780.298	902.766	595.141	670.821	450.862	649.99	0.148593	0.141825
AP4S1	50.1477	73.425	63.7355	50.5136	46.7215	29.7314	0.148457	0.0967899
TMCO1-AS1	14.0414	22.8701	19.8656	7.07191	3.89346	8.20177	0.14843	0.0115497
HMGXB4	266.786	274.441	211.072	232.363	194.673	180.439	0.148423	0.142754
PRMT3	161.476	129.998	139.059	113.151	109.796	101.497	0.148392	0.119078
OTUD1	300.886	208.238	330.266	246.506	232.05	189.666	0.148295	0.13922
ZNF587	814.399	914.803	835.184	693.047	672.79	519.787	0.148255	0.11834
NUDT16L2P	327.966	308.144	250.803	225.291	288.895	211.196	0.148246	0.140837
PALS2	806.375	688.509	937.823	668.8	679.019	639.738	0.148178	0.143873
ZNF597	125.369	91.4803	204.45	111.13	92.6643	87.1438	0.148114	0.0997708
ZNF620	65.192	66.2028	45.5254	47.4828	28.8116	45.1097	0.147976	0.0982822
TEF	550.622	578.974	697.78	516.249	489.797	525.938	0.147876	0.138674
TAMALIN	44.13	75.8323	31.4539	34.3493	12.4591	30.7566	0.147859	0.0396921
TTC3	3145.26	3018.85	2930.18	2645.9	2459.11	2504.61	0.147721	0.143111
SOS1	1753.16	1715.26	1733.28	1466.92	1366.6	1314.33	0.147682	0.141779
DCDC2	232.685	300.922	201.139	228.322	168.976	172.237	0.147535	0.135966
FBXL3	418.232	264.811	462.703	292.979	285.78	285.011	0.147504	0.127695
GPR160	2450.22	1649.05	1949.31	1501.26	1909.35	1298.95	0.147368	0.13694
R3HCC1L	333.984	322.588	277.291	262.671	299.018	221.448	0.147123	0.137157
KTN1	2001.9	2063.12	1717.55	1777.07	1438.24	1521.43	0.147065	0.151108
SS18L1	572.687	528.419	474.292	416.232	534.961	364.979	0.14704	0.14043
NR2C2	631.861	743.879	603.418	527.362	554.428	578.225	0.147034	0.139455
TRPC1	119.352	111.943	108.433	93.9553	58.4019	94.3203	0.146933	0.116206
GPBP1	1572.63	1401.09	2208.39	1256.78	1111.19	1366.62	0.146861	0.108618
MCM9	196.579	181.757	235.077	165.685	169.755	158.909	0.14685	0.1434
CKMT2-AS1	264.78	320.181	271.497	236.404	272.542	200.943	0.146733	0.14252
ZNF107	262.774	228.701	230.938	181.849	151.066	230.675	0.146698	0.138952
HELB	75.2216	62.5918	70.3574	32.3287	58.4019	47.1602	0.1466	0.0926073
TXNDC11	517.524	610.27	671.292	551.609	506.15	480.829	0.146558	0.127559
ZNF37BP	268.792	316.57	232.593	231.352	198.566	221.448	0.146473	0.143547
GABPB1-AS1	217.641	221.479	166.375	163.664	175.984	122.001	0.146473	0.134842
PRKN	57.1684	44.5365	32.2816	32.3287	24.1394	27.681	0.146378	0.0778807
STXBP4	549.619	485.086	536.372	398.047	448.526	304.491	0.146305	0.121091
SPG7	2988.8	3639.95	2296.96	2531.74	2590.71	2098.63	0.146161	0.143048
RPRD1A	350.031	282.867	353.443	232.363	308.362	179.414	0.145971	0.119913
HELLS	644.899	629.529	761.516	509.177	448.526	518.762	0.14593	0.113766
LMBRD2	693.041	553.696	911.335	469.777	623.732	331.146	0.145731	0.093723
SETDB2	277.818	185.368	189.551	182.859	153.402	150.707	0.145723	0.127242
ATP10D	62.1832	56.5733	63.7355	47.4828	31.1477	43.0593	0.145429	0.092081
PTAR1	163.482	167.313	136.576	86.8834	130.041	75.8664	0.145395	0.0796804
UBA6	550.622	678.88	647.288	459.674	494.469	377.281	0.145388	0.110086
KYNU	177.523	152.868	153.131	139.418	126.148	120.976	0.145339	0.147967
ZNF789	178.526	174.535	245.009	162.654	154.181	141.48	0.145295	0.134553
PIK3C2A	2632.75	2379.69	2792.78	2029.64	2220.05	1934.59	0.145022	0.146501
DAPK1	366.078	621.103	293.846	327.328	307.583	361.903	0.144884	0.14184
GORAB	146.431	95.0913	83.6012	62.6369	87.9921	56.3872	0.144825	0.0883387
SEMA3C	556.64	485.086	608.385	434.417	481.231	383.433	0.144805	0.144239
MINDY2	439.294	439.346	443.666	383.904	344.96	316.793	0.144761	0.140401
TMEM183A	276.815	285.274	388.207	267.722	288.895	240.927	0.14465	0.143176
PDXP	111.328	96.295	87.7398	91.9348	55.2871	53.3115	0.1446	0.0989253
IREB2	1371.04	1204.89	1536.27	985.016	1205.41	770.966	0.144538	0.115959
ZNF461	70.2068	67.4065	75.3238	35.3595	45.1641	63.5637	0.144516	0.0980277
PCDHGB8P	35.1034	40.9254	18.2102	12.1233	6.22953	17.4288	0.144447	0.0162669
NOL10	365.075	445.365	374.964	345.513	308.362	321.919	0.144431	0.149722
CASC15	32.0945	31.2959	28.9707	13.1335	2.33607	21.5296	0.144354	0.0183776
CRYBB2P1	242.715	278.052	155.614	202.054	145.615	177.363	0.144098	0.140549
THUMPD3-AS1	346.019	361.106	509.884	277.825	349.633	235.801	0.144075	0.111502
ANAPC5	1351.98	1316.83	922.924	1012.29	1170.37	740.21	0.143979	0.151229
LINC01703	19.0561	16.8516	12.416	7.07191	2.33607	6.15133	0.143856	0.010773
APAF1	356.049	416.476	441.182	287.928	295.903	313.718	0.143835	0.12609
NRIP1	874.576	658.417	1003.21	610.205	740.536	566.947	0.14381	0.141397
RASA1	572.687	575.363	533.061	424.314	513.936	397.786	0.143718	0.145912
ARPIN	345.016	433.328	505.746	344.503	369.1	302.44	0.143648	0.142108
TMEM184C	401.182	331.014	393.174	310.154	314.591	292.188	0.143647	0.153373
SPIDR	313.925	327.403	284.741	237.414	305.247	225.549	0.143619	0.149298
PEAK1	732.156	999.061	761.516	641.523	622.175	721.756	0.14355	0.148926
BORCS8	157.464	166.109	125.816	117.192	118.361	119.951	0.14353	0.147897
UBE3C	831.449	873.877	919.613	714.263	737.421	674.595	0.143515	0.147158
TATDN2	233.688	256.386	205.278	182.859	192.337	211.196	0.143318	0.145695
CA5B	44.13	62.5918	43.8699	38.3904	31.1477	20.5044	0.143287	0.0706383
STK4	754.221	852.211	790.486	649.605	745.208	491.081	0.143279	0.14711
MAMSTR	64.1891	51.7586	37.248	35.3595	27.2542	37.9332	0.143183	0.0910419
ZNF662	174.514	225.09	145.681	155.582	143.279	129.178	0.143156	0.148463
BMP2K	926.73	1046	833.528	673.852	830.864	680.747	0.143145	0.14255
TTC39B	651.92	597.029	768.137	464.725	568.445	359.853	0.142992	0.10678
IPMK	2076.11	1599.7	1902.96	1391.15	1501.32	1181.05	0.142973	0.121933
KIF21A	731.154	769.157	687.019	622.328	546.641	654.091	0.142797	0.153727
ZNF66	86.2541	110.739	45.5254	52.5342	31.9264	45.1097	0.142754	0.048277
ANKRD28	521.536	481.475	547.132	419.263	327.05	386.508	0.142679	0.126419
BANK1	58.1713	44.5365	46.3531	43.4417	30.369	16.4035	0.142627	0.0736299
NIPBL	2395.05	2656.54	2496.45	2105.41	1972.43	2315.97	0.142513	0.15466
ALOX12-AS1	68.2009	91.4803	59.5969	58.5958	52.951	45.1097	0.142506	0.119343
MAPK8	274.809	184.164	295.501	195.993	201.681	188.641	0.142451	0.143822
ZC3H11A	32.0945	34.9069	24.0043	18.1849	14.0164	11.2774	0.142287	0.035921
ATG5	336.993	298.515	328.61	252.568	274.099	286.037	0.142284	0.148846
UBE2W	166.49	90.2766	187.896	90.9245	109.017	94.3203	0.141992	0.0938658
LINC01748	114.337	152.868	100.156	89.9142	82.5413	64.5889	0.141947	0.0885806
GOPC	326.963	337.033	352.615	262.671	290.452	264.507	0.141885	0.158378
GIGYF2	869.561	953.321	761.516	691.026	715.618	726.882	0.141688	0.152765
SLC25A43	327.966	368.328	292.19	268.732	284.222	278.86	0.141657	0.150497
KRBOX5	254.75	220.275	289.707	186.9	175.984	225.549	0.141611	0.14139
AK9	146.431	81.8508	100.984	63.6472	102.787	55.3619	0.141493	0.102639
ST8SIA6	46.1359	21.6664	36.4203	10.1027	28.8116	8.20177	0.141337	0.032356
ARMCX4	84.2481	115.554	86.9121	66.678	70.8609	71.7655	0.141282	0.127204
SHISAL2A	40.1182	39.7217	22.3488	16.1644	9.3443	24.6053	0.141251	0.0376806
ALMS1-IT1	77.2275	55.3696	61.2523	38.3904	25.6968	37.9332	0.14099	0.0472572
PDZD8	1137.35	982.209	1242.43	850.649	931.315	911.421	0.140891	0.163654
ABCC4	447.318	447.772	422.144	341.472	358.977	322.945	0.14068	0.147967
TMX4	196.579	145.646	214.383	152.551	143.279	128.153	0.14054	0.140518
POMK	432.273	388.791	508.229	299.041	333.28	273.734	0.140534	0.104621
CTPS2	580.71	477.864	566.998	470.787	503.035	393.685	0.140517	0.153198
PACRGL	92.2718	74.6286	68.7019	55.565	54.5084	42.0341	0.140452	0.0900024
REEP1	259.765	269.626	296.329	186.9	286.558	154.808	0.140311	0.14149
GCH1	488.439	377.958	704.402	459.674	418.936	333.197	0.140302	0.142511
RMND5A	2470.28	2116.08	3123.87	1999.33	2074.43	1782.86	0.140164	0.1373
TMPPE	108.319	116.758	143.198	121.233	81.7626	78.942	0.140082	0.142376
SAFB2	356.049	447.772	432.077	355.616	340.288	306.541	0.139682	0.158696
CPEB4	1179.47	905.173	1519.72	823.372	949.225	814.025	0.139517	0.126607
HIF1A-AS3	122.36	138.424	100.156	83.8526	100.451	83.0429	0.139455	0.135234
WWP1	476.403	458.605	317.85	309.143	351.969	322.945	0.1394	0.156391
UBR5	1428.21	1686.37	1424.53	1259.81	1121.32	1335.86	0.1394	0.159527
PRLR	991.922	923.229	951.894	709.211	862.79	608.981	0.139399	0.141141
PNISR	1829.39	1881.36	1316.1	1419.43	1569.06	950.38	0.13927	0.149703
GUSBP3	18.0532	13.2406	24.0043	7.07191	3.11477	10.2522	0.139236	0.0163185
USP38	386.137	382.773	566.998	321.267	310.698	386.508	0.139159	0.137743
WDHD1	268.792	282.867	261.564	190.941	182.993	230.675	0.139158	0.13465
ORAI3	105.31	49.3512	98.5004	54.5547	73.9757	51.261	0.139094	0.11978
CGAS	209.617	137.22	485.88	164.674	137.828	207.095	0.138983	0.0751595
STARD13	280.827	261.2	209.417	185.89	235.165	176.338	0.138779	0.158034
MDN1	1757.18	1998.12	1383.14	1400.24	1314.43	1399.43	0.138516	0.161085
NVL	222.656	253.978	167.202	200.034	173.648	120.976	0.138499	0.147545
EIF4EBP2	8961.39	7922.67	10783.7	6861.77	8189.5	7317	0.138421	0.182032
TMEM131	2000.89	2150.99	1968.35	1728.58	1840.05	1701.87	0.138227	0.147778
DBF4	216.638	192.59	261.564	187.911	98.1151	208.12	0.138157	0.127321
POU6F2	70.2068	99.9061	72.0129	53.5444	67.7462	51.261	0.138122	0.124677
QRICH2	38.1123	87.8692	29.7984	28.2876	30.369	22.5549	0.138087	0.0492312
RASA2	268.792	222.682	251.631	190.941	189.222	163.01	0.137944	0.13319
ZYG11B	478.409	440.55	571.137	370.77	385.452	339.348	0.137939	0.132685
KCNMB3	68.2009	87.8692	72.8406	61.6266	56.8445	50.2358	0.137836	0.134924
NAA15	614.811	468.235	561.204	428.356	418.157	424.441	0.137824	0.149626
C11orf65	40.1182	44.5365	34.7648	26.2671	26.4755	16.4035	0.137708	0.0685861
CBX5	3166.33	3080.24	3576.64	2297.36	2202.14	2264.71	0.1376	0.110995
KANSL1L-AS1	38.1123	19.259	40.559	16.1644	26.4755	10.2522	0.137581	0.0564588
CSNK1A1	1536.53	1539.52	1821.02	1435.6	1464.72	1290.75	0.137569	0.145533
HMGN3	340.001	423.698	341.854	340.462	327.829	271.684	0.137558	0.157145
EMX1	452.332	536.845	405.59	415.222	324.714	348.575	0.137486	0.157425
TPM1	1322.9	1351.74	1067.78	1125.44	1147.79	1012.92	0.137348	0.142178
TRIM23	137.405	161.294	124.988	95.9759	99.6725	68.6898	0.137121	0.0840189
SMAD4	510.504	426.106	597.624	386.934	469.551	330.121	0.137103	0.159643
LTB4R2	76.2245	93.8877	75.3238	65.6677	52.1723	66.6394	0.136906	0.14167
ZNF268	345.016	335.829	369.169	282.876	267.87	297.314	0.136825	0.174463
RAPSN	15.0443	32.4996	15.727	8.08218	7.78692	6.15133	0.136823	0.0157322
MACROH2A1	2219.54	2489.23	1585.94	1812.43	1930.38	1560.39	0.136801	0.16736
PRICKLE2	40.1182	28.8885	30.6262	18.1849	24.1394	16.4035	0.136719	0.0732022
ACVR2B	446.315	503.142	452.771	390.975	368.321	361.903	0.136665	0.157657
RB1CC1	1004.96	1035.17	991.626	832.464	817.626	716.629	0.136637	0.154682
FSBP	50.1477	36.1106	53.8027	24.2465	31.1477	25.6305	0.136537	0.0673207
IL34	31.0916	44.5365	19.0379	16.1644	13.2378	18.454	0.136473	0.0454213
PPP4R3A	905.668	840.174	790.486	774.879	614.388	750.462	0.136429	0.161932
RPGR	123.363	119.165	97.6726	88.904	77.0905	87.1438	0.136412	0.139216
EXOC5	868.558	748.694	848.428	625.359	620.617	567.972	0.136234	0.133726
ALG13	221.653	237.127	177.135	152.551	196.23	137.38	0.136221	0.150882
ZC3HAV1L	314.928	241.941	269.841	207.106	208.689	196.842	0.136137	0.133633
TIMM8B	468.38	363.514	254.114	283.887	270.985	289.112	0.136046	0.1551
LINC00886	121.357	92.684	87.7398	81.8321	95.7791	54.3367	0.136027	0.153722
ZNF888	82.2422	86.6655	104.295	69.7088	68.5249	66.6394	0.135919	0.14223
PDE2A	27.0798	20.4627	21.5211	13.1335	6.22953	8.20177	0.135918	0.0220382
EEF1A1P11	33.0975	45.7401	40.559	17.1746	33.4837	25.6305	0.135886	0.094307
LHFPL3-AS2	344.013	351.477	288.052	207.106	306.026	244.003	0.135826	0.152516
DENND5B	2407.09	2131.73	2831.68	1919.52	2095.46	1929.47	0.135674	0.180968
ATG12	560.651	515.178	519.817	426.335	455.535	385.483	0.135604	0.162748
MAFTRR	56.1654	64.9991	50.4918	45.4623	31.1477	31.7818	0.135552	0.0887763
ZKSCAN2-DT	88.26	83.0545	63.7355	65.6677	55.2871	43.0593	0.135482	0.118367
TMEM163	115.34	123.98	124.988	103.048	81.7626	94.3203	0.135103	0.149448
TTC5	168.496	173.331	172.996	129.315	149.509	137.38	0.134981	0.16939
FAM20B	902.659	748.694	1010.66	683.954	759.224	701.251	0.134816	0.170053
AGTPBP1	68.2009	60.1844	57.9414	43.4417	48.2789	42.0341	0.134804	0.12968
SUPT3H	147.434	108.332	105.95	85.8732	89.5495	107.648	0.13461	0.15875
SRSF4	418.232	394.81	456.909	366.729	307.583	348.575	0.134447	0.161774
HOXC5	16.0473	36.1106	16.5547	10.1027	10.123	6.15133	0.134446	0.0217
ENPEP	37.1093	61.3881	22.3488	21.2157	25.6968	14.3531	0.134237	0.0485952
HEATR1	903.662	802.86	869.949	717.293	745.208	580.275	0.134193	0.165979
LINC00540	44.13	46.9438	46.3531	39.4006	35.0411	15.3783	0.134086	0.10093
EIF4A1	160.473	182.961	211.072	147.5	139.386	152.758	0.134074	0.16364
SLC10A7	106.313	105.925	142.37	84.8629	116.804	56.3872	0.133992	0.139395
COX7A2L	988.913	597.029	825.251	521.301	842.544	532.09	0.133989	0.164433
PVALEF	45.1329	68.6102	50.4918	37.3801	36.5985	36.908	0.133859	0.110465
MEX3D	724.133	689.713	808.696	721.335	464.879	630.511	0.133854	0.171045
RBM26	746.198	838.97	648.116	622.328	685.249	540.291	0.133851	0.1695
GRIK4	166.49	284.07	170.513	142.448	147.173	145.581	0.133825	0.124202
SLC25A2	21.062	32.4996	9.10508	7.07191	10.9017	6.15133	0.133738	0.023193
ZCCHC24	66.195	63.7955	47.1809	44.452	48.2789	32.8071	0.133707	0.128897
PPP2R5E	931.744	799.249	981.693	856.711	695.372	738.159	0.133689	0.177067
PRKCA	674.988	654.806	791.314	600.102	568.445	663.318	0.13368	0.164337
ZNF594	107.316	169.72	98.5004	93.9553	104.345	80.9925	0.133679	0.145719
CPEB3	52.1536	39.7217	55.4582	31.3184	40.492	27.681	0.133615	0.106392
MIER3	734.162	583.789	870.776	512.208	601.15	464.425	0.133547	0.131635
B3GALT9	86.2541	63.7955	52.975	31.3184	65.4101	41.0088	0.133372	0.115123
ASAP2	640.888	712.583	534.716	567.773	514.715	526.964	0.133366	0.167661
PLEKHA1	1190.51	1019.52	1022.25	778.92	1020.09	625.385	0.133231	0.137968
MED28	991.922	859.433	1015.63	702.139	786.478	660.242	0.133201	0.146514
CDNF	86.2541	68.6102	74.4961	58.5958	65.4101	50.2358	0.133077	0.153829
ZNF567	131.387	87.8692	93.534	90.9245	73.197	72.7907	0.133024	0.150111
RIBC1	26.0768	31.2959	14.8992	10.1027	13.2378	12.3027	0.132936	0.0462278
FAM199X	472.391	381.569	517.334	347.534	410.37	296.289	0.13292	0.155329
USP15	458.35	457.401	445.321	387.945	391.682	319.869	0.132669	0.166195
WASHC2C	286.845	304.533	290.535	256.609	250.739	238.876	0.13263	0.176607
IMPACT	145.428	157.683	163.064	130.325	125.369	92.2699	0.132524	0.150779
KIF18A	160.473	173.331	134.093	131.335	98.8938	135.329	0.132499	0.161804
LPXN	91.2688	58.9807	94.3617	56.5753	59.9592	70.7402	0.13235	0.153888
MT-TW	101.298	86.6655	43.8699	33.339	70.8609	15.3783	0.132321	0.0509155
GSAP	186.549	197.405	171.341	142.448	169.755	96.3708	0.13218	0.143195
BTG3-AS1	33.0975	38.518	31.4539	20.2054	18.6886	22.5549	0.132099	0.0776667
TRAPPC6B	174.514	175.738	181.274	142.448	166.64	92.2699	0.132049	0.152377
FLJ37453	51.1507	49.3512	73.6683	44.452	41.2707	46.1349	0.131945	0.149087
SEPSECS	168.496	154.072	208.589	150.531	161.189	90.2194	0.13183	0.151221
CREBRF	737.171	578.974	787.175	575.855	487.461	566.947	0.131822	0.160085
EDRF1	341.004	391.199	298.812	312.174	299.796	240.927	0.131752	0.180877
ASTN2	179.529	192.59	117.538	82.8423	137.05	137.38	0.131716	0.140917
KIAA0895	96.2836	60.1844	88.5676	82.8423	37.3772	59.4628	0.131624	0.138129
FAM149B1	294.869	314.163	234.249	236.404	260.862	207.095	0.131607	0.178945
MTR	857.526	855.822	778.898	677.893	703.937	690.999	0.131578	0.190765
VHL	554.634	458.605	611.696	440.479	494.469	301.415	0.131573	0.158028
KLF11	593.749	492.308	1057.84	549.588	513.158	595.653	0.131552	0.157093
DICER1	1255.7	1216.93	1115.79	944.605	886.151	923.724	0.131537	0.161005
TBL1X	903.662	928.043	688.675	695.067	720.29	715.604	0.131493	0.178691
ARHGAP21	949.798	1102.58	860.016	840.547	677.462	889.892	0.131347	0.180975
KIZ	283.836	243.145	167.202	185.89	182.214	189.666	0.131248	0.174918
PSPH	449.323	341.847	421.317	358.647	370.657	308.592	0.131037	0.174638
USP31	354.043	381.569	330.266	317.226	246.067	314.743	0.131029	0.175555
CLASP1	1441.25	1511.83	1340.93	1151.71	1204.64	1272.3	0.130994	0.179717
G3BP1	3085.09	2604.78	3790.2	2278.16	2748	2351.86	0.130898	0.160622
GJB7	58.1713	64.9991	58.7691	37.3801	55.2871	39.9836	0.130785	0.138732
RALGAPA2	657.938	825.73	662.187	628.389	614.388	555.67	0.13051	0.175826
WASHC4	957.821	748.694	874.915	704.16	742.093	514.661	0.130473	0.163712
GRAMD1C	83.2452	87.8692	70.3574	50.5136	65.4101	33.8323	0.130425	0.0894889
FAM114A2	209.617	194.997	216.039	148.51	228.935	117.9	0.130382	0.17599
BRI3BP	1117.29	946.099	1303.68	908.235	1013.08	827.353	0.130374	0.187094
BBIP1	161.476	113.147	96.0172	107.089	91.8856	89.1942	0.130296	0.164586
HHIPL1	47.1388	45.7401	28.143	29.2979	20.246	20.5044	0.130289	0.0725196
SMARCAD1	431.27	467.031	472.636	400.068	398.69	282.961	0.130201	0.166814
PDPR2P	190.561	255.182	124.16	130.325	186.886	103.547	0.130125	0.147772
KIF9-AS1	60.1772	63.7955	52.975	42.4314	45.1641	39.9836	0.130117	0.138588
PDGFC	328.969	373.143	365.859	272.774	371.436	232.725	0.130053	0.192287
SOCS7	589.737	544.067	749.927	575.855	424.387	592.578	0.130053	0.18422
ABL2	745.195	788.416	747.444	596.061	584.797	638.713	0.129964	0.176555
TMPO	1371.04	1067.67	1360.8	1109.28	1030.99	916.548	0.129879	0.179367
AGL	356.049	385.18	384.069	290.958	323.936	256.305	0.129847	0.165473
EXPH5	139.411	133.609	125.816	96.9862	115.246	111.749	0.129805	0.18042
P2RY1	133.393	86.6655	68.7019	67.6883	80.2052	55.3619	0.129751	0.129804
RN7SL4P	173.511	144.443	203.623	125.274	56.8445	116.875	0.129592	0.0685049
TRIM33	538.586	471.846	505.746	397.037	388.567	370.105	0.129564	0.159243
ZNF493	85.2511	75.8323	67.8742	51.5239	70.0822	45.1097	0.129474	0.144595
AGAP9	134.396	173.331	81.118	104.058	102.009	89.1942	0.129442	0.158499
ZSCAN5A	76.2245	80.6471	67.8742	65.6677	45.9428	54.3367	0.129325	0.145319
ZNF195	284.839	300.922	251.631	229.332	242.952	242.977	0.129325	0.18188
CUTALP	376.108	393.606	320.333	317.226	367.542	217.347	0.129306	0.190865
VMAC	109.322	89.0729	66.2187	62.6369	78.6478	50.2358	0.129169	0.141179
H2BC21	1060.12	1125.45	920.44	848.629	706.273	991.389	0.129127	0.186
CUTC	137.405	139.628	144.853	125.274	105.123	107.648	0.129112	0.178369
FHIP2A	317.936	270.83	302.951	245.496	210.247	234.776	0.128928	0.165909
FOSL2	3258.6	3477.45	3784.4	3169.22	3226.12	2817.31	0.128913	0.167412
ARHGEF38	125.369	107.128	91.0508	80.8218	71.6396	69.715	0.1289	0.120795
MYO6	1898.59	1903.03	2148.8	1637.65	1812.02	1331.76	0.128655	0.187331
CYB5A	331.978	357.495	245.837	250.548	267.87	260.406	0.12853	0.189573
ANKRA2	235.694	203.423	208.589	188.921	194.673	154.808	0.128487	0.188281
WDR35	133.393	131.202	117.538	82.8423	107.459	91.2447	0.128368	0.148893
GASK1B-AS1	104.307	91.4803	67.0465	49.5033	78.6478	54.3367	0.128342	0.127283
HSBP1	385.134	386.384	361.72	284.897	387.788	275.784	0.128283	0.188318
TIFA	90.2659	64.9991	115.055	48.4931	62.2953	64.5889	0.128234	0.102553
PCDHGA9	27.0798	54.166	28.143	29.2979	16.3525	15.3783	0.128232	0.0673667
GOLIM4	1234.64	1167.58	1124.06	1150.7	992.832	927.825	0.128216	0.172
ATP11B	1543.55	1333.69	1715.89	1191.11	1245.91	944.228	0.128195	0.146171
SPTLC3	842.481	864.248	902.23	743.561	826.192	578.225	0.128192	0.185517
ANKRD31	74.2186	60.1844	49.6641	50.5136	38.1559	33.8323	0.128017	0.111711
CACNB2	19.0561	18.0553	38.0758	12.1233	9.3443	11.2774	0.127961	0.03173
PTPN2	509.501	368.328	423.8	402.088	356.641	350.626	0.127933	0.187554
GMCL1	903.662	881.1	970.105	695.067	888.487	612.057	0.127915	0.190274
KIAA1958	767.26	799.249	638.183	605.153	569.224	723.806	0.127729	0.181818
ERGIC2	472.391	386.384	436.216	339.452	396.354	299.365	0.127689	0.181224
CCDC93	662.953	786.008	629.078	569.794	608.937	523.888	0.127639	0.187296
FGD4	1324.9	1058.04	1149.72	963.8	1084.72	840.681	0.127402	0.188869
PIK3R1	1511.45	1358.96	1156.34	1148.68	1229.55	866.312	0.127343	0.185999
MTMR10	478.409	450.179	498.296	369.76	411.928	372.155	0.127304	0.192113
UBL3	1211.57	714.991	1385.63	847.619	1009.96	689.974	0.127218	0.173559
ZNF529	244.721	134.813	187.896	140.428	148.73	149.682	0.127196	0.168809
DIAPH3	199.588	215.46	178.791	152.551	150.287	161.985	0.12719	0.173852
SH3GLB1	417.229	323.792	424.628	331.369	358.198	300.39	0.12714	0.194062
PDPK2P	26.0768	66.2028	12.416	20.2054	10.9017	14.3531	0.127125	0.032224
ARHGAP32	1255.7	1467.3	1158	1062.81	976.479	1214.89	0.127056	0.195308
NKAPP1	40.1182	21.6664	31.4539	20.2054	17.1312	19.4792	0.127037	0.0859151
HIVEP1	812.393	979.802	958.516	708.201	616.724	904.245	0.127027	0.185517
RBBP8	231.682	222.682	174.652	171.746	158.074	200.943	0.126991	0.195002
DIXDC1	89.2629	77.036	58.7691	55.565	63.8527	41.0088	0.126963	0.140125
NBPF26	82.2422	157.683	76.1516	83.8526	73.197	67.6646	0.126953	0.136699
TBX20	13.0384	28.8885	15.727	10.1027	3.89346	5.1261	0.126928	0.0150985
VMA21	752.216	513.975	741.65	458.664	542.748	398.811	0.126891	0.128264
RAB3IP	422.244	454.994	444.493	361.678	382.338	385.483	0.126847	0.194488
LRCH3	571.684	625.918	515.678	487.962	495.248	502.358	0.126813	0.177112
ZNF70	255.753	292.496	254.114	202.054	237.501	219.397	0.126744	0.187078
MIRLET7BHG	75.2216	97.4987	63.7355	74.7602	34.2624	62.5385	0.126679	0.142102
RO60	753.219	556.104	893.125	546.557	584.019	452.122	0.126646	0.135483
SLC35E1P1	27.0798	26.4811	14.8992	7.07191	7.00822	10.2522	0.12644	0.0187096
RCC2P6	29.0857	26.4811	18.2102	9.09245	3.89346	15.3783	0.126212	0.0219969
HEXIM2-AS1	154.455	164.905	114.227	104.058	144.058	72.7907	0.126195	0.155642
FAM126A	506.492	331.014	537.2	345.513	372.993	316.793	0.126179	0.15914
CACYBP	462.362	422.494	712.679	473.818	349.633	494.156	0.126081	0.188576
ING5	361.063	393.606	357.581	330.359	316.927	304.491	0.126026	0.190498
DHX36	527.554	487.494	545.477	460.684	422.83	423.416	0.126024	0.198928
MCM10	281.83	291.292	218.522	220.239	177.542	217.347	0.125792	0.175906
CSNK1G3	697.053	562.122	712.679	517.259	557.543	429.568	0.125748	0.164831
ZCCHC4	130.384	87.8692	106.778	99.0067	84.0987	84.0681	0.125743	0.190671
MECP2	742.186	837.767	745.789	690.016	706.273	645.889	0.125723	0.167151
ITPR2	525.548	574.159	490.019	444.52	380.78	450.072	0.125715	0.183151
RCAN3	453.335	308.144	490.846	291.969	358.198	269.633	0.125679	0.151611
PDSS1	126.372	211.849	118.366	132.346	98.8938	117.9	0.1256	0.167846
STX6	421.241	454.994	478.43	383.904	391.682	355.752	0.125463	0.196358
FOXO3B	70.2068	98.7024	77.807	55.565	59.1806	75.8664	0.125401	0.173274
UPRT	144.425	137.22	144.853	110.12	123.033	95.3455	0.125385	0.174683
PUS7L	497.465	361.106	592.658	355.616	372.993	294.238	0.125246	0.135372
SLC35G2	51.1507	60.1844	38.0758	35.3595	37.3772	19.4792	0.125214	0.0948779
FARS2	157.464	173.331	129.954	127.294	116.804	117.9	0.125151	0.181183
COPB2-DT	134.396	108.332	130.782	96.9862	116.025	84.0681	0.125053	0.184261
TMCO3	336.993	412.865	373.308	331.369	284.222	326.02	0.124971	0.198846
VAV3	28.0827	32.4996	21.5211	14.1438	18.6886	12.3027	0.124945	0.0697984
TTC26	66.195	39.7217	60.4246	40.4109	34.2624	41.0088	0.124942	0.128031
MAP3K2	960.83	889.525	1085.16	721.335	894.717	676.646	0.124934	0.17691
LINC01600	43.127	27.6848	29.7984	23.2363	17.9099	16.4035	0.124931	0.07409
TLCD5	108.319	64.9991	63.7355	39.4006	85.6561	38.9584	0.124876	0.13248
RPGRIP1L	199.588	174.535	164.719	139.418	146.394	158.909	0.124845	0.196221
SESN1	245.724	222.682	202.795	181.849	203.238	131.228	0.124777	0.171745
ZNF532	228.674	205.831	163.891	138.407	161.189	166.086	0.124743	0.177139
PANK1	455.341	451.383	511.54	402.088	427.502	375.231	0.124684	0.193558
ZNF141	486.433	438.142	367.514	377.842	411.149	244.003	0.12451	0.189411
NIPSNAP3B	18.0532	20.4627	19.8656	8.08218	3.11477	7.17655	0.124392	0.0131005
RPS18P9	30.0886	28.8885	37.248	13.1335	17.1312	20.5044	0.124385	0.0592426
MRPS6	249.736	249.163	228.455	176.798	228.157	204.019	0.124282	0.198051
TOB1-AS1	100.295	75.8323	81.9457	70.7191	71.6396	63.5637	0.124271	0.187281
EPC2	523.542	442.957	446.976	384.914	437.625	350.626	0.124233	0.198319
ENY2	143.422	126.387	159.753	120.222	105.902	105.598	0.124154	0.174601
LYSMD1	78.2304	90.2766	71.1851	46.4725	76.3118	55.3619	0.124116	0.160613
AUTS2	1157.41	1327.67	1401.35	1122.41	916.52	1291.78	0.124082	0.203175
RLF	427.258	447.772	574.448	365.719	372.993	395.735	0.124035	0.180702
RNF38	445.312	463.42	562.859	395.017	370.657	400.861	0.124021	0.185922
ABI2	582.716	550.085	643.977	510.188	524.838	501.333	0.123957	0.193482
SAYSD1	182.538	125.184	197.828	116.181	161.189	120.976	0.123848	0.18638
ARL15	775.284	611.473	735.856	483.92	724.962	471.602	0.123813	0.190371
ZNF561-AS1	67.1979	48.1475	50.4918	27.2774	45.1641	34.8575	0.123782	0.109309
LATS1	786.316	899.155	828.562	673.852	742.093	654.091	0.123761	0.191926
NONOP2	36.1063	51.7586	38.0758	32.3287	28.0329	13.3279	0.123732	0.0825462
DNAJC6	16.0473	18.0553	18.2102	10.1027	10.123	6.15133	0.123718	0.0619882
RB1	487.436	435.735	532.233	395.017	398.69	344.474	0.123529	0.181
RASGRF2	76.2245	52.9623	53.8027	42.4314	39.7133	25.6305	0.123496	0.0824292
GJC1	179.529	198.608	182.102	154.572	116.025	168.136	0.123458	0.180153
HDAC2-AS2	56.1654	44.5365	31.4539	33.339	29.5903	12.3027	0.123336	0.0767702
DCUN1D4	285.842	264.811	193.69	188.921	201.681	166.086	0.123307	0.162782
NAPG	330.975	232.312	301.295	228.322	260.083	194.792	0.1232	0.181545
KIF3A	189.558	121.572	205.278	143.459	120.697	95.3455	0.123146	0.131706
SEPSECS-AS1	60.1772	51.7586	32.2816	29.2979	28.0329	27.681	0.123126	0.0833109
USP47	902.659	753.509	879.054	701.129	728.077	601.805	0.12308	0.188364
ARFIP1	319.942	284.07	362.548	256.609	326.272	158.909	0.122939	0.172398
IL6R	584.722	513.975	564.515	428.356	585.576	347.55	0.122923	0.197598
RRAGD	231.682	123.98	244.182	137.397	179.099	135.329	0.12287	0.164345
H2BC13	407.199	383.976	264.875	235.393	148.73	362.928	0.12273	0.139072
NRAS	698.056	481.475	776.415	411.181	592.584	412.139	0.122654	0.150682
RAD9B	27.0798	32.4996	24.0043	13.1335	20.246	12.3027	0.12265	0.0710938
MIR17HG	68.2009	45.7401	37.248	30.3082	20.246	46.1349	0.122647	0.102687
TAS2R15P	41.1211	34.9069	28.143	9.09245	24.9181	6.15133	0.122628	0.0260122
TMOD1	37.1093	60.1844	38.0758	16.1644	38.1559	32.8071	0.122598	0.111904
DHX29	429.264	513.975	451.943	404.109	418.936	327.045	0.122557	0.193496
LINC02595	31.0916	50.5549	15.727	13.1335	16.3525	11.2774	0.12254	0.0321667
TUT7	319.942	316.57	267.358	235.393	219.591	246.053	0.122467	0.179227
JPH1	51.1507	75.8323	59.5969	53.5444	45.1641	33.8323	0.122466	0.144078
PAPOLG	247.73	297.311	294.673	194.983	218.034	239.902	0.122418	0.179798
RAB4B	16.0473	26.4811	52.975	11.113	8.56561	19.4792	0.122369	0.0278952
ZNF445	759.236	814.897	696.125	651.626	666.56	608.981	0.122282	0.204633
GATA6	1662.9	1735.72	1747.35	1593.2	1333.12	1558.34	0.122254	0.191982
RNF225	19.0561	19.259	54.6305	10.1027	20.246	18.454	0.122223	0.0597902
POLA2	51.1507	58.9807	34.7648	32.3287	20.246	39.9836	0.122208	0.103747
CEP135	118.349	91.4803	73.6683	70.7191	75.5331	58.4376	0.122203	0.150397
TYW5	348.025	278.052	233.421	227.311	256.19	192.742	0.122192	0.18594
CRYBB3	35.1034	25.2774	22.3488	20.2054	14.7951	6.15133	0.12218	0.0535228
GUSBP11	514.515	676.473	304.606	358.647	443.854	380.357	0.122157	0.190157
ZNF320	556.64	475.457	639.839	454.623	510.822	298.339	0.122137	0.167886
GPR75	21.062	26.4811	13.2437	3.03082	6.22953	9.22699	0.122027	0.0132252
GFI1	20.0591	16.8516	19.8656	4.04109	4.67215	14.3531	0.12185	0.0284747
RNF6	424.25	515.178	394.829	407.14	372.993	345.499	0.121799	0.207584
SLC25A15	292.863	279.256	307.089	263.681	249.181	181.464	0.121761	0.18014
DARS1-AS1	137.405	185.368	120.849	103.048	138.607	96.3708	0.121735	0.176026
MPV17L	124.366	97.4987	142.37	102.038	81.7626	77.9168	0.121619	0.146833
TSC1	777.289	912.395	720.957	735.478	724.183	632.561	0.121538	0.20418
KATNBL1	157.464	158.887	134.921	127.294	111.353	103.547	0.121413	0.172797
CPNE8	128.378	117.961	117.538	88.904	102.787	68.6898	0.121382	0.147544
ZNF200	115.34	109.536	166.375	130.325	93.443	84.0681	0.121378	0.185395
PPP1R2	545.607	442.957	595.969	388.955	495.248	421.366	0.121359	0.204889
GOLPH3	1350.98	1171.19	1632.29	1127.46	1350.25	1057	0.121248	0.211712
ARHGAP5	2394.05	1898.22	2596.6	1854.86	1842.38	1723.4	0.121194	0.18865
DNAJC13	1438.24	1576.83	1364.93	1185.05	1327.67	1124.67	0.121165	0.208668
ZHX1	585.725	553.696	625.767	513.218	479.674	430.593	0.121048	0.197396
USP32	597.761	598.233	610.868	474.828	491.354	507.484	0.121009	0.194194
PRR14L	1099.24	1334.89	1205.18	942.584	999.84	1001.64	0.120971	0.200986
GNL3L	680.003	663.232	860.016	691.026	582.461	608.981	0.120837	0.204336
LINC02175	98.2895	71.0176	87.7398	74.7602	72.4183	44.0845	0.120834	0.161586
CNOT6L	554.634	480.271	606.729	387.945	454.756	334.222	0.120804	0.149404
KCTD13-DT	45.1329	55.3696	33.9371	23.2363	35.0411	17.4288	0.120783	0.0772989
AVEN	74.2186	36.1106	43.0422	41.4212	30.369	32.8071	0.120783	0.127099
TUBB3	30.0886	27.6848	75.3238	25.2568	10.123	30.7566	0.120741	0.0491379
DDHD2	445.312	461.012	577.759	384.914	453.198	304.491	0.120617	0.181068
MXI1	902.659	681.287	675.431	639.502	758.446	504.409	0.120614	0.209393
RNU1-134P	11.0325	24.0738	9.93281	4.04109	3.11477	4.10088	0.12055	0.00868708
MED17	312.922	278.052	205.278	212.157	240.616	167.111	0.120488	0.19015
NCKAP5	284.839	398.421	231.766	229.332	289.673	161.985	0.120479	0.167249
PCDHGB9P	19.0561	21.6664	14.0715	6.06163	6.22953	8.20177	0.120459	0.0244987
CRADD	179.529	139.628	132.437	105.068	152.624	98.4212	0.120379	0.193177
DCAF10	457.347	343.051	484.225	310.154	380.78	302.44	0.120295	0.182386
CLCC1	266.786	261.2	249.976	187.911	251.517	163.01	0.120289	0.183024
GJC2	43.127	40.9254	51.3195	44.452	17.9099	19.4792	0.120286	0.0892328
CARD8	204.603	257.589	148.164	181.849	172.87	136.354	0.120173	0.200194
SORBS2	436.285	442.957	362.548	350.565	390.124	306.541	0.120036	0.210575
PCAT1	49.1448	80.6471	19.8656	18.1849	35.8198	18.454	0.119932	0.050944
RAB30	265.783	202.22	346.821	188.921	215.698	189.666	0.119837	0.158333
CUL5	837.467	905.173	1061.98	793.064	837.093	597.704	0.119809	0.19806
MMD	194.573	204.627	276.463	164.674	203.238	166.086	0.119786	0.19229
UBE2D1	252.744	286.478	341.027	278.835	176.763	252.204	0.11978	0.198479
THAP9-AS1	389.146	352.681	297.984	304.092	261.64	296.289	0.119757	0.210665
RAB30-DT	602.775	616.288	388.207	412.191	538.076	299.365	0.119709	0.191519
SMYD3	376.108	322.588	273.152	265.702	322.378	236.826	0.119706	0.217344
MMAA	43.127	67.4065	60.4246	28.2876	52.951	39.9836	0.119677	0.149876
METTL6	164.484	95.0913	118.366	102.038	105.123	84.0681	0.119599	0.181923
ALG10	119.352	87.8692	139.059	55.565	102.009	76.8916	0.119544	0.128578
SPARCL1	18.0532	9.6295	14.0715	4.04109	5.45084	3.07566	0.119539	0.0154084
SS18	278.821	249.163	271.497	214.178	227.378	223.498	0.119391	0.212683
USP25	496.462	473.049	462.703	379.862	463.321	303.465	0.119381	0.200194
CNST	380.12	309.348	360.064	291.969	306.026	289.112	0.119338	0.216288
DIPK2A	423.247	445.365	455.254	325.308	380.78	375.231	0.119322	0.211554
ITPR1	37.1093	45.7401	28.9707	29.2979	17.9099	28.7062	0.119316	0.13199
RABEP1	191.564	284.07	211.9	192.962	158.074	187.615	0.11928	0.186761
DCTN5	972.865	943.691	1022.25	791.043	928.2	822.227	0.11927	0.21109
LNPK	750.21	562.122	825.251	556.66	616.724	473.652	0.119245	0.177634
FAM217B	800.357	895.544	591.002	601.112	809.839	394.71	0.119019	0.1908
USP45	140.414	137.22	123.332	95.9759	118.361	100.472	0.118991	0.191164
RETREG1	108.319	68.6102	95.1894	64.6574	78.6478	52.2863	0.118952	0.152921
INTS14	373.099	355.088	380.758	322.277	298.239	328.071	0.118839	0.215875
ATP2C1	964.842	873.877	1086.82	807.208	793.487	774.042	0.118838	0.212994
TSEN15	177.523	166.109	134.093	136.387	130.041	125.077	0.118829	0.209949
ZNF579	579.707	576.566	444.493	465.736	336.395	404.962	0.118805	0.173265
MEF2A	504.486	350.273	504.918	328.339	364.428	369.08	0.118745	0.185054
LINC01594	43.127	43.3328	15.727	5.05136	12.4591	11.2774	0.118737	0.0102562
RPP14	106.313	91.4803	127.471	78.8013	93.443	50.2358	0.118447	0.134022
KIF20B	395.164	399.624	365.859	395.017	220.37	318.844	0.118423	0.202867
KIFC3	1104.25	1299.98	951.067	987.036	874.471	862.211	0.118373	0.205502
TPM3P9	98.2895	101.11	93.534	99.0067	66.1888	64.5889	0.118334	0.192673
SLC9A7	282.833	375.551	400.623	246.506	310.698	252.204	0.118321	0.181994
TBCEL	154.455	108.332	153.131	89.9142	124.591	67.6646	0.118302	0.133063
C15orf40	283.836	383.976	282.257	287.928	295.903	210.17	0.118248	0.212791
NUP58	643.897	553.696	678.742	532.414	480.453	497.232	0.118201	0.204012
NUDT3	359.058	280.459	440.355	274.794	285.001	264.507	0.118158	0.180451
SATB1-AS1	32.0945	16.8516	19.8656	15.1541	14.0164	9.22699	0.118146	0.07697
KCTD3	468.38	409.254	432.905	353.595	370.657	324.995	0.118126	0.200886
PKN2	661.95	551.289	575.275	460.684	508.486	408.038	0.118073	0.180421
FGD5-AS1	1017	855.822	1279.68	866.814	978.037	714.579	0.118022	0.215722
TIRAP	253.747	209.442	251.631	178.818	235.165	186.59	0.117845	0.219403
ACAD9	740.18	871.47	528.094	598.081	597.256	624.36	0.117791	0.218012
SVIL	1120.3	1456.46	1005.7	1060.79	956.233	1071.36	0.117753	0.216403
CEP104	376.108	391.199	351.787	314.195	341.067	316.793	0.117731	0.210532
ARL4D	80.2363	57.777	193.69	74.7602	73.197	79.9672	0.117678	0.133376
CAPRIN2	224.662	163.702	160.58	166.695	145.615	135.329	0.117622	0.213488
PGM2L1	28.0827	51.7586	39.7312	23.2363	14.0164	29.7314	0.117591	0.0749007
LINC02894	48.1418	42.1291	37.248	34.3493	30.369	19.4792	0.117573	0.124075
ETV6	392.155	430.92	381.585	335.41	310.698	399.836	0.11754	0.213448
SSX2IP	149.44	142.035	166.375	121.233	133.935	101.497	0.117517	0.19128
ARHGAP8	79.2334	90.2766	55.4582	61.6266	57.6232	52.2863	0.11743	0.184372
LTO1	269.795	270.83	217.694	222.26	225.042	206.069	0.117425	0.218367
GEN1	252.744	201.016	216.866	197.003	148.73	190.691	0.117397	0.202135
CTF1	64.1891	52.9623	84.4289	45.4623	38.9346	64.5889	0.117317	0.16316
NOTCH2NLC	32.0945	38.518	28.143	14.1438	18.6886	15.3783	0.117245	0.053143
ZNF280B	53.1566	50.5549	42.2144	40.4109	21.0247	32.8071	0.117242	0.11322
LINC01504	10.0295	28.8885	10.7605	6.06163	6.22953	4.10088	0.117197	0.0197918
DNHD1	347.022	469.438	336.888	312.174	358.977	262.457	0.117093	0.209712
DPH6	160.473	163.702	117.538	118.202	123.812	104.573	0.117092	0.196715
C6orf163	38.1123	58.9807	29.7984	16.1644	30.369	14.3531	0.117064	0.0515431
KNTC1	737.171	847.396	556.237	591.009	481.231	558.745	0.117023	0.180381
LINC00311	37.1093	45.7401	19.0379	16.1644	11.6804	11.2774	0.11701	0.0261483
SOCS6	255.753	229.904	283.085	251.558	178.32	193.767	0.117008	0.208009
RSRC2	742.186	558.511	977.554	653.646	503.035	670.495	0.116904	0.203036
LINC02728	29.0857	8.42582	11.5883	6.06163	3.89346	3.07566	0.11675	0.0104225
TTC36-AS1	40.1182	22.8701	28.9707	21.2157	13.2378	15.3783	0.116732	0.0694176
NCOR1	1770.21	2449.5	1567.73	1691.2	1564.39	1702.89	0.116719	0.223196
GXYLT2	148.437	127.591	138.232	110.12	95.7791	136.354	0.11669	0.216372
TMEM106B	1254.7	889.525	1516.41	814.28	1108.86	709.453	0.116652	0.159507
PSTPIP2	122.36	92.684	123.332	96.9862	82.5413	85.0933	0.116631	0.193474
ZDHHC13	137.405	197.405	105.95	104.058	128.484	88.169	0.116569	0.164521
GPBP1L1	1373.04	1351.74	1347.55	1070.89	1269.27	1076.48	0.116555	0.22589
LINC00491	91.2688	114.35	87.7398	70.7191	82.5413	68.6898	0.116537	0.180885
SHB	205.606	221.479	174.652	163.664	165.083	175.313	0.116511	0.219732
PCMTD2	856.523	796.841	891.47	691.026	767.79	553.619	0.116506	0.199099
MALT1	402.185	341.847	348.476	287.928	287.337	302.44	0.116486	0.2083
GPLD1	106.313	160.09	132.437	105.068	109.017	102.522	0.116472	0.202017
UBE2G1	309.913	291.292	402.279	297.02	256.19	285.011	0.116414	0.221
NFKBIZ	860.535	716.194	1671.2	890.05	696.929	963.708	0.116411	0.196565
ZNF267	208.614	144.443	281.43	181.849	168.976	139.43	0.116285	0.188757
NSUN3	82.2422	125.184	117.538	83.8526	97.3364	60.488	0.116277	0.172624
H2AC4	182.538	178.146	73.6683	89.9142	93.443	124.052	0.116129	0.152219
KIN	215.635	253.978	172.996	159.623	221.927	134.304	0.116123	0.210567
PSMG4	187.552	202.22	105.122	137.397	137.828	120.976	0.116081	0.209938
POU6F2-AS2	21.062	32.4996	10.7605	10.1027	7.00822	8.20177	0.116042	0.0299578
SYNE1	302.892	509.16	369.997	331.369	327.829	332.172	0.115947	0.240917
CRCP	357.052	294.904	345.993	286.917	274.878	260.406	0.11593	0.21703
ING1	229.676	176.942	380.758	257.619	165.861	206.069	0.115876	0.206727
TMEM50B	188.555	229.904	187.068	132.346	202.46	131.228	0.115876	0.190326
TAMM41	110.325	85.4618	89.3953	81.8321	68.5249	75.8664	0.115874	0.202882
PARD3	1164.43	1290.35	1033.01	995.118	1057.46	1009.84	0.115865	0.210241
TRAPPC10	439.294	586.196	525.611	462.705	452.42	409.063	0.115857	0.224917
RNF146	250.739	204.627	252.459	159.623	231.271	173.262	0.115787	0.202572
ERVK13-1	599.767	649.991	410.556	487.962	535.74	337.298	0.115752	0.215531
RGS19	60.1772	105.925	78.6348	56.5753	49.8363	56.3872	0.115744	0.127135
SLC14A2	160.473	197.405	144.853	104.058	90.3282	86.1186	0.115741	0.0770092
CBY1	125.369	122.776	69.5297	70.7191	55.2871	101.497	0.115684	0.156361
LINC02631	14.0414	30.0922	11.5883	8.08218	3.89346	5.1261	0.115674	0.0151367
MBNL2	658.941	583.789	551.271	445.53	472.666	498.257	0.115582	0.204544
HNRNPH1	2633.76	2496.45	2542.8	2173.1	2178.78	1851.55	0.115343	0.211671
CHD7	1441.25	1539.52	1227.53	1212.33	893.159	1420.96	0.115236	0.226706
FBXW2	828.44	747.49	851.739	623.338	690.699	616.158	0.115136	0.203599
CHSY1	225.665	164.905	216.039	156.592	151.845	152.758	0.115067	0.185205
MRPL49	559.648	634.344	610.04	521.301	575.453	502.358	0.115013	0.217562
STK17B	851.508	631.936	787.175	605.153	636.97	510.56	0.114994	0.192834
PANX1	361.063	356.292	379.102	307.123	318.485	319.869	0.114972	0.235771
CAND1	2182.43	1848.86	2314.34	1765.96	1821.36	1472.22	0.114904	0.206468
C21orf91	59.1743	93.8877	79.4625	43.4417	71.6396	51.261	0.11485	0.158996
CMTM4	2906.56	2426.63	3397.85	2110.46	2361.77	2187.82	0.114826	0.178817
AGGF1	289.854	312.959	256.598	260.65	256.968	219.397	0.114785	0.225337
ZNF8	254.75	249.163	343.51	202.054	214.14	262.457	0.114723	0.210443
KLHL15	190.561	213.053	413.039	218.219	175.206	202.994	0.114685	0.165608
RBPMS	435.282	452.587	549.616	403.099	365.206	458.274	0.114683	0.229348
RHOBTB3	1960.78	1626.18	1853.3	1571.98	1620.46	1401.48	0.114531	0.235352
AEBP2	799.354	766.749	902.23	673.852	696.929	757.638	0.114467	0.229028
PPP2R5C	1114.28	1054.43	893.953	818.321	1043.45	785.319	0.114442	0.232321
UNC13C	702.068	825.73	657.221	554.64	798.938	457.249	0.114396	0.223638
SLC16A1-AS1	67.1979	107.128	70.3574	50.5136	57.6232	52.2863	0.114372	0.125231
BTF3L4	257.759	186.572	235.077	174.777	200.902	152.758	0.114361	0.198237
LINC01806	73.2156	72.2213	46.3531	39.4006	56.8445	38.9584	0.114281	0.156338
NAF1	225.665	253.978	256.598	176.798	213.361	221.448	0.114254	0.22639
SLC15A2	87.257	117.961	76.1516	48.4931	94.2217	62.5385	0.114251	0.171594
HEATR4	67.1979	58.9807	61.2523	39.4006	43.6067	53.3115	0.114159	0.163575
GNB5	51.1507	43.3328	51.3195	38.3904	25.6968	43.0593	0.114088	0.16339
KLF12	166.49	161.294	129.127	97.9964	128.484	96.3708	0.114002	0.156604
OFCC1	97.2865	62.5918	50.4918	43.4417	65.4101	29.7314	0.113982	0.129253
CHURC1	585.725	448.976	568.653	377.842	526.395	345.499	0.113963	0.201291
CCDC90B	801.36	583.789	659.704	577.876	681.355	532.09	0.113875	0.226205
OPA1	1556.58	1337.3	1263.12	1130.49	1197.63	1020.09	0.113868	0.211446
KLHDC10	437.288	318.977	443.666	248.527	351.19	305.516	0.113841	0.181372
NFYB	124.366	188.979	142.37	114.161	118.361	130.203	0.113772	0.208804
MAILR	55.1625	64.9991	65.391	30.3082	45.9428	55.3619	0.113762	0.156686
ISX	187.552	197.405	211.9	173.767	193.894	134.304	0.11376	0.231542
LCLAT1	426.255	322.588	445.321	266.712	391.682	294.238	0.11367	0.212887
TPTE2P5	35.1034	39.7217	16.5547	14.1438	17.1312	17.4288	0.113564	0.0724901
SMC1B	118.349	138.424	84.4289	94.9656	89.5495	73.8159	0.11355	0.187884
SMIM13	170.502	156.479	178.791	114.161	137.05	137.38	0.113531	0.192296
MIRLET7IHG	34.1004	54.166	44.6976	27.2774	17.1312	29.7314	0.113526	0.0781722
NEMP2	182.538	185.368	174.652	129.315	132.378	141.48	0.113511	0.174022
RAPGEF2	1561.6	1593.68	1715.07	1430.55	1205.41	1490.67	0.11347	0.230876
TASP1	202.597	109.536	129.954	96.9862	146.394	104.573	0.113399	0.206766
TRA2B	1407.14	1309.61	1571.87	1252.74	1109.64	1177.98	0.113398	0.225354
ZFAND4	100.295	51.7586	76.9793	55.565	63.074	52.2863	0.113275	0.179849
ZNF557	188.555	151.665	153.131	123.253	160.41	101.497	0.113255	0.204086
SYNJ2	733.159	1000.26	726.751	701.129	690.699	726.882	0.113174	0.234509
KIF16B	482.421	523.604	351.787	409.16	395.575	311.667	0.113169	0.229295
MVB12A	340.001	394.81	282.257	241.455	245.288	301.415	0.113152	0.197848
MAP2K1	293.866	423.698	456.909	313.184	363.649	326.02	0.113147	0.236439
INTS2	159.47	196.201	220.177	159.623	157.296	143.531	0.113143	0.212122
USF3	1172.45	1261.46	1343.41	1020.38	899.389	1005.74	0.113089	0.189569
SETD5	2132.28	2473.58	1768.87	1747.77	1701.44	2049.42	0.112975	0.241962
FBXO4	80.2363	71.0176	79.4625	46.4725	77.0905	56.3872	0.112974	0.208676
ZNF525	116.343	119.165	85.2566	74.7602	98.1151	71.7655	0.112928	0.198847
TMEM192	256.756	187.775	307.089	207.106	220.37	140.455	0.112822	0.186962
PHF7	48.1418	36.1106	43.0422	37.3801	28.0329	26.6557	0.112776	0.163458
LINC02883	17.0502	22.8701	9.10508	6.06163	7.00822	6.15133	0.112758	0.0339172
PLD1	2042.01	2181.08	2044.5	1793.23	2122.71	1514.25	0.112722	0.239719
RNF111	314.928	310.551	359.237	275.804	283.444	263.482	0.112717	0.230863
EEF1A1P3	26.0768	34.9069	14.8992	7.07191	17.9099	8.20177	0.112539	0.0449956
VPS13D	1498.41	1710.44	1441.91	1315.37	1277.83	1292.8	0.112531	0.233525
HSF5	10.0295	8.42582	14.8992	5.05136	0	0	0.112441	0.00348869
TESMIN	162.479	208.238	157.27	142.448	127.705	169.161	0.112434	0.23527
ZC3H8	96.2836	68.6102	105.122	80.8218	48.2789	76.8916	0.112424	0.190059
DNAJB6	468.38	438.142	898.919	481.9	439.182	489.03	0.112412	0.202923
ANKRD10	726.139	651.195	575.275	481.9	678.24	446.996	0.11237	0.225409
TMEM168	210.62	158.887	241.698	140.428	150.287	138.405	0.112359	0.150887
ZNF718	116.343	71.0176	86.0844	71.7293	70.8609	78.942	0.112347	0.219375
CENPA	78.2304	104.721	96.8449	79.8115	38.9346	70.7402	0.11231	0.137647
SCML1	272.804	201.016	283.913	203.065	193.116	187.615	0.112126	0.19803
TTC33	152.449	134.813	190.379	118.202	121.476	93.2951	0.11211	0.154236
CROCCP3	121.357	169.72	72.8406	82.8423	85.6561	56.3872	0.11208	0.108789
TULP4	2943.67	3070.61	3445.86	2616.61	2689.6	2603.04	0.112052	0.248933
CUX1	1776.23	2154.6	1637.26	1529.55	1527.79	1796.19	0.112024	0.241145
DNM1	133.393	116.758	82.7734	83.8526	57.6232	103.547	0.111994	0.174428
USP46	227.671	209.442	259.081	203.065	191.558	183.515	0.111927	0.232219
PRPF39	276.815	270.83	201.139	208.116	223.484	167.111	0.111859	0.219454
[truncated: 28,349 more rows]
